# Supplementary material for: Uncovering the Genetic Structure of European Anchovy Populations in Central and Western Mediterranean
Source: Ecol Evol. 2025 Nov 18;15(11):e72441. doi: 10.1002/ece3.72441 (PMC12626725; doi:10.1002/ece3.72441)
Supplement: Supplementary file 10 — Data S1: Supporting Information. [file ECE3-15-e72441-s005.vcf]

##fileformat=VCFv4.2
##fileDate=20240223
##source=PLINKv1.90
##contig=<ID=contig_10005,length=3501>
##contig=<ID=contig_10013,length=68689>
##contig=<ID=contig_10022,length=2075>
##contig=<ID=contig_10023,length=192849>
##contig=<ID=contig_10031,length=539390>
##contig=<ID=contig_10032,length=228581>
##contig=<ID=contig_10036,length=19610>
##contig=<ID=contig_10054,length=125422>
##contig=<ID=contig_10058,length=3922>
##contig=<ID=contig_10060,length=347357>
##contig=<ID=contig_10062,length=116241>
##contig=<ID=contig_10080,length=19683>
##contig=<ID=contig_10085,length=8569>
##contig=<ID=contig_10089,length=169161>
##contig=<ID=contig_10096,length=61374>
##contig=<ID=contig_10097,length=80006>
##contig=<ID=contig_10103,length=61304>
##contig=<ID=contig_10106,length=56186>
##contig=<ID=contig_10107,length=54125>
##contig=<ID=contig_10108,length=401434>
##contig=<ID=contig_10110,length=75572>
##contig=<ID=contig_10126,length=48559>
##contig=<ID=contig_10131,length=106080>
##contig=<ID=contig_10136,length=99970>
##contig=<ID=contig_10149,length=36480>
##contig=<ID=contig_10159,length=37872>
##contig=<ID=contig_10162,length=47662>
##contig=<ID=contig_10173,length=65739>
##contig=<ID=contig_10185,length=335049>
##contig=<ID=contig_10186,length=178941>
##contig=<ID=contig_10193,length=12643>
##contig=<ID=contig_10203,length=31463>
##contig=<ID=contig_10210,length=75593>
##contig=<ID=contig_10220,length=47759>
##contig=<ID=contig_10232,length=15882>
##contig=<ID=contig_10238,length=160071>
##contig=<ID=contig_10243,length=177866>
##contig=<ID=contig_10246,length=32485>
##contig=<ID=contig_10263,length=50048>
##contig=<ID=contig_10280,length=71146>
##contig=<ID=contig_10287,length=91277>
##contig=<ID=contig_10291,length=9198>
##contig=<ID=contig_10293,length=1616>
##contig=<ID=contig_10306,length=47739>
##contig=<ID=contig_10308,length=86201>
##contig=<ID=contig_10317,length=37158>
##contig=<ID=contig_10323,length=1814>
##contig=<ID=contig_10336,length=185769>
##contig=<ID=contig_10341,length=235072>
##contig=<ID=contig_10347,length=5146>
##contig=<ID=contig_10352,length=54232>
##contig=<ID=contig_10353,length=47535>
##contig=<ID=contig_10359,length=33186>
##contig=<ID=contig_10362,length=196994>
##contig=<ID=contig_10381,length=16713>
##contig=<ID=contig_10391,length=205259>
##contig=<ID=contig_10394,length=31079>
##contig=<ID=contig_10398,length=117574>
##contig=<ID=contig_104,length=54508>
##contig=<ID=contig_10401,length=37577>
##contig=<ID=contig_10409,length=201463>
##contig=<ID=contig_10420,length=84298>
##contig=<ID=contig_10433,length=75447>
##contig=<ID=contig_10434,length=63028>
##contig=<ID=contig_10446,length=72373>
##contig=<ID=contig_10461,length=39596>
##contig=<ID=contig_10462,length=21517>
##contig=<ID=contig_10481,length=186370>
##contig=<ID=contig_10482,length=147777>
##contig=<ID=contig_10486,length=474038>
##contig=<ID=contig_10489,length=129685>
##contig=<ID=contig_10490,length=14178>
##contig=<ID=contig_10495,length=70408>
##contig=<ID=contig_10500,length=7275>
##contig=<ID=contig_10503,length=38118>
##contig=<ID=contig_10516,length=25457>
##contig=<ID=contig_10519,length=3612>
##contig=<ID=contig_10523,length=65569>
##contig=<ID=contig_10526,length=17685>
##contig=<ID=contig_10529,length=48472>
##contig=<ID=contig_10538,length=16948>
##contig=<ID=contig_10544,length=73041>
##contig=<ID=contig_10572,length=179174>
##contig=<ID=contig_10579,length=54531>
##contig=<ID=contig_10604,length=504>
##contig=<ID=contig_10605,length=114601>
##contig=<ID=contig_10609,length=29174>
##contig=<ID=contig_10614,length=24888>
##contig=<ID=contig_10620,length=147148>
##contig=<ID=contig_10627,length=48844>
##contig=<ID=contig_10628,length=199155>
##contig=<ID=contig_10638,length=144884>
##contig=<ID=contig_10643,length=3025>
##contig=<ID=contig_10648,length=37826>
##contig=<ID=contig_10651,length=7366>
##contig=<ID=contig_10659,length=9863>
##contig=<ID=contig_10662,length=12067>
##contig=<ID=contig_10663,length=362780>
##contig=<ID=contig_10670,length=14872>
##contig=<ID=contig_10673,length=77592>
##contig=<ID=contig_10727,length=20073>
##contig=<ID=contig_10732,length=16145>
##contig=<ID=contig_10738,length=6633>
##contig=<ID=contig_10757,length=13835>
##contig=<ID=contig_10763,length=139591>
##contig=<ID=contig_10765,length=29611>
##contig=<ID=contig_10767,length=40861>
##contig=<ID=contig_10772,length=56232>
##contig=<ID=contig_10773,length=1080>
##contig=<ID=contig_10777,length=192524>
##contig=<ID=contig_10778,length=94089>
##contig=<ID=contig_10785,length=69842>
##contig=<ID=contig_10786,length=152056>
##contig=<ID=contig_10800,length=215328>
##contig=<ID=contig_10810,length=83380>
##contig=<ID=contig_10820,length=70735>
##contig=<ID=contig_10821,length=200617>
##contig=<ID=contig_10830,length=45805>
##contig=<ID=contig_10831,length=106708>
##contig=<ID=contig_10833,length=31342>
##contig=<ID=contig_10838,length=20226>
##contig=<ID=contig_10844,length=189995>
##contig=<ID=contig_10848,length=198439>
##contig=<ID=contig_10849,length=55833>
##contig=<ID=contig_10850,length=76791>
##contig=<ID=contig_10852,length=37481>
##contig=<ID=contig_10857,length=21895>
##contig=<ID=contig_10867,length=23332>
##contig=<ID=contig_10872,length=222678>
##contig=<ID=contig_10877,length=50152>
##contig=<ID=contig_10902,length=77917>
##contig=<ID=contig_10905,length=121307>
##contig=<ID=contig_10907,length=216406>
##contig=<ID=contig_10911,length=11076>
##contig=<ID=contig_10915,length=91823>
##contig=<ID=contig_10917,length=34984>
##contig=<ID=contig_10919,length=126086>
##contig=<ID=contig_10923,length=95184>
##contig=<ID=contig_10927,length=111647>
##contig=<ID=contig_10931,length=6969>
##contig=<ID=contig_10932,length=14500>
##contig=<ID=contig_10934,length=72503>
##contig=<ID=contig_10941,length=37098>
##contig=<ID=contig_10948,length=117547>
##contig=<ID=contig_10952,length=5824>
##contig=<ID=contig_10954,length=53755>
##contig=<ID=contig_10957,length=30101>
##contig=<ID=contig_10958,length=53708>
##contig=<ID=contig_10959,length=50589>
##contig=<ID=contig_10960,length=91179>
##contig=<ID=contig_10962,length=169498>
##contig=<ID=contig_10977,length=83089>
##contig=<ID=contig_10979,length=11572>
##contig=<ID=contig_10984,length=12715>
##contig=<ID=contig_10985,length=44953>
##contig=<ID=contig_1099,length=46205>
##contig=<ID=contig_11003,length=32227>
##contig=<ID=contig_11004,length=20301>
##contig=<ID=contig_11005,length=60518>
##contig=<ID=contig_11014,length=31742>
##contig=<ID=contig_11015,length=37011>
##contig=<ID=contig_11026,length=17375>
##contig=<ID=contig_11028,length=376448>
##contig=<ID=contig_11030,length=80881>
##contig=<ID=contig_11052,length=2583>
##contig=<ID=contig_11054,length=171199>
##contig=<ID=contig_11058,length=40397>
##contig=<ID=contig_11074,length=89197>
##contig=<ID=contig_11075,length=13925>
##contig=<ID=contig_11077,length=42242>
##contig=<ID=contig_11083,length=71966>
##contig=<ID=contig_11088,length=48436>
##contig=<ID=contig_11099,length=60913>
##contig=<ID=contig_11119,length=38297>
##contig=<ID=contig_11121,length=249>
##contig=<ID=contig_11122,length=251343>
##contig=<ID=contig_11127,length=92349>
##contig=<ID=contig_11139,length=15830>
##contig=<ID=contig_1114,length=46730>
##contig=<ID=contig_11150,length=20785>
##contig=<ID=contig_11154,length=142963>
##contig=<ID=contig_11155,length=53479>
##contig=<ID=contig_11157,length=89541>
##contig=<ID=contig_11158,length=32464>
##contig=<ID=contig_11161,length=16337>
##contig=<ID=contig_11172,length=3933>
##contig=<ID=contig_11183,length=66050>
##contig=<ID=contig_11189,length=62575>
##contig=<ID=contig_11190,length=182415>
##contig=<ID=contig_11192,length=64455>
##contig=<ID=contig_11199,length=15060>
##contig=<ID=contig_11207,length=125192>
##contig=<ID=contig_11212,length=1889>
##contig=<ID=contig_11215,length=75250>
##contig=<ID=contig_11223,length=1057>
##contig=<ID=contig_11224,length=31783>
##contig=<ID=contig_11225,length=241740>
##contig=<ID=contig_11230,length=92953>
##contig=<ID=contig_11240,length=52510>
##contig=<ID=contig_11241,length=4973>
##contig=<ID=contig_11256,length=65398>
##contig=<ID=contig_11260,length=30927>
##contig=<ID=contig_11265,length=96874>
##contig=<ID=contig_11267,length=123643>
##contig=<ID=contig_11277,length=22603>
##contig=<ID=contig_11282,length=46737>
##contig=<ID=contig_11284,length=116522>
##contig=<ID=contig_11289,length=96314>
##contig=<ID=contig_11310,length=76710>
##contig=<ID=contig_11312,length=228930>
##contig=<ID=contig_11314,length=110025>
##contig=<ID=contig_11316,length=21834>
##contig=<ID=contig_11324,length=26582>
##contig=<ID=contig_11343,length=7650>
##contig=<ID=contig_11346,length=118127>
##contig=<ID=contig_11347,length=25158>
##contig=<ID=contig_11352,length=36586>
##contig=<ID=contig_11361,length=8106>
##contig=<ID=contig_11363,length=86473>
##contig=<ID=contig_11377,length=45058>
##contig=<ID=contig_11381,length=497902>
##contig=<ID=contig_11402,length=78755>
##contig=<ID=contig_11406,length=87831>
##contig=<ID=contig_11409,length=10355>
##contig=<ID=contig_11420,length=7166>
##contig=<ID=contig_11433,length=56922>
##contig=<ID=contig_11448,length=61899>
##contig=<ID=contig_11455,length=1493>
##contig=<ID=contig_11456,length=13993>
##contig=<ID=contig_11457,length=55363>
##contig=<ID=contig_11462,length=89559>
##contig=<ID=contig_11465,length=42230>
##contig=<ID=contig_11501,length=102682>
##contig=<ID=contig_11518,length=74908>
##contig=<ID=contig_11521,length=33990>
##contig=<ID=contig_11528,length=246835>
##contig=<ID=contig_11536,length=74332>
##contig=<ID=contig_11548,length=46221>
##contig=<ID=contig_11549,length=26262>
##contig=<ID=contig_11550,length=7236>
##contig=<ID=contig_11555,length=168745>
##contig=<ID=contig_11562,length=351507>
##contig=<ID=contig_11578,length=190536>
##contig=<ID=contig_11579,length=2697>
##contig=<ID=contig_11588,length=87701>
##contig=<ID=contig_11607,length=9334>
##contig=<ID=contig_11614,length=100367>
##contig=<ID=contig_11622,length=2074>
##contig=<ID=contig_11626,length=37845>
##contig=<ID=contig_11635,length=88073>
##contig=<ID=contig_11638,length=59122>
##contig=<ID=contig_11646,length=34428>
##contig=<ID=contig_11651,length=110096>
##contig=<ID=contig_11656,length=50549>
##contig=<ID=contig_11659,length=59110>
##contig=<ID=contig_11667,length=65013>
##contig=<ID=contig_11668,length=29842>
##contig=<ID=contig_11669,length=202144>
##contig=<ID=contig_11671,length=25662>
##contig=<ID=contig_11676,length=60212>
##contig=<ID=contig_11681,length=24557>
##contig=<ID=contig_11706,length=76063>
##contig=<ID=contig_11722,length=11193>
##contig=<ID=contig_11734,length=13254>
##contig=<ID=contig_11738,length=78096>
##contig=<ID=contig_11755,length=15131>
##contig=<ID=contig_11760,length=26251>
##contig=<ID=contig_11761,length=232986>
##contig=<ID=contig_11764,length=12865>
##contig=<ID=contig_11766,length=38776>
##contig=<ID=contig_11773,length=42104>
##contig=<ID=contig_11774,length=9153>
##contig=<ID=contig_11793,length=230354>
##contig=<ID=contig_11802,length=2711>
##contig=<ID=contig_11806,length=25132>
##contig=<ID=contig_11815,length=182528>
##contig=<ID=contig_11820,length=315582>
##contig=<ID=contig_11823,length=69206>
##contig=<ID=contig_11827,length=78699>
##contig=<ID=contig_11828,length=33110>
##contig=<ID=contig_11841,length=29533>
##contig=<ID=contig_11842,length=98897>
##contig=<ID=contig_11898,length=19899>
##contig=<ID=contig_11900,length=359741>
##contig=<ID=contig_11906,length=353552>
##contig=<ID=contig_11915,length=12844>
##contig=<ID=contig_11917,length=114864>
##contig=<ID=contig_11937,length=87983>
##contig=<ID=contig_11949,length=49557>
##contig=<ID=contig_11956,length=39627>
##contig=<ID=contig_11960,length=57675>
##contig=<ID=contig_11962,length=18106>
##contig=<ID=contig_11972,length=151866>
##contig=<ID=contig_11980,length=242966>
##contig=<ID=contig_11988,length=44188>
##contig=<ID=contig_11989,length=68466>
##contig=<ID=contig_11990,length=41217>
##contig=<ID=contig_11992,length=116131>
##contig=<ID=contig_11995,length=81189>
##contig=<ID=contig_12009,length=81679>
##contig=<ID=contig_12010,length=25493>
##contig=<ID=contig_12026,length=53424>
##contig=<ID=contig_12036,length=23541>
##contig=<ID=contig_12040,length=34826>
##contig=<ID=contig_12048,length=14305>
##contig=<ID=contig_12049,length=74599>
##contig=<ID=contig_12069,length=10063>
##contig=<ID=contig_12073,length=141070>
##contig=<ID=contig_12080,length=134212>
##contig=<ID=contig_12082,length=409394>
##contig=<ID=contig_12086,length=85792>
##contig=<ID=contig_12089,length=349>
##contig=<ID=contig_12095,length=80805>
##contig=<ID=contig_12096,length=407511>
##contig=<ID=contig_12106,length=19665>
##contig=<ID=contig_12108,length=34985>
##contig=<ID=contig_12115,length=29885>
##contig=<ID=contig_12135,length=529>
##contig=<ID=contig_12138,length=9331>
##contig=<ID=contig_12145,length=63314>
##contig=<ID=contig_12150,length=100810>
##contig=<ID=contig_12159,length=48918>
##contig=<ID=contig_12166,length=4687>
##contig=<ID=contig_12170,length=78532>
##contig=<ID=contig_12171,length=243227>
##contig=<ID=contig_12172,length=24274>
##contig=<ID=contig_12174,length=199467>
##contig=<ID=contig_12176,length=26623>
##contig=<ID=contig_12183,length=28556>
##contig=<ID=contig_1219,length=415216>
##contig=<ID=contig_12190,length=67322>
##contig=<ID=contig_12201,length=38646>
##contig=<ID=contig_12211,length=411270>
##contig=<ID=contig_12212,length=105162>
##contig=<ID=contig_12215,length=134881>
##contig=<ID=contig_12221,length=7199>
##contig=<ID=contig_12223,length=45461>
##contig=<ID=contig_12227,length=376268>
##contig=<ID=contig_12236,length=434897>
##contig=<ID=contig_12248,length=34182>
##contig=<ID=contig_12249,length=8923>
##contig=<ID=contig_12250,length=14416>
##contig=<ID=contig_12252,length=162479>
##contig=<ID=contig_12253,length=79157>
##contig=<ID=contig_12259,length=42226>
##contig=<ID=contig_12261,length=315179>
##contig=<ID=contig_12262,length=6626>
##contig=<ID=contig_12270,length=117>
##contig=<ID=contig_12272,length=51323>
##contig=<ID=contig_12280,length=15851>
##contig=<ID=contig_12286,length=21597>
##contig=<ID=contig_12293,length=4396>
##contig=<ID=contig_12294,length=51063>
##contig=<ID=contig_12297,length=53009>
##contig=<ID=contig_12305,length=38036>
##contig=<ID=contig_12316,length=31573>
##contig=<ID=contig_12322,length=16949>
##contig=<ID=contig_12326,length=40438>
##contig=<ID=contig_12327,length=62436>
##contig=<ID=contig_12330,length=13037>
##contig=<ID=contig_12343,length=135587>
##contig=<ID=contig_12344,length=78455>
##contig=<ID=contig_12345,length=82820>
##contig=<ID=contig_12359,length=242332>
##contig=<ID=contig_12363,length=61176>
##contig=<ID=contig_12368,length=63490>
##contig=<ID=contig_12375,length=37870>
##contig=<ID=contig_12380,length=53393>
##contig=<ID=contig_12394,length=152219>
##contig=<ID=contig_12398,length=19413>
##contig=<ID=contig_12412,length=72676>
##contig=<ID=contig_12419,length=254432>
##contig=<ID=contig_12426,length=22215>
##contig=<ID=contig_12427,length=171502>
##contig=<ID=contig_12428,length=19063>
##contig=<ID=contig_12434,length=58467>
##contig=<ID=contig_12440,length=73949>
##contig=<ID=contig_12444,length=71214>
##contig=<ID=contig_12466,length=52841>
##contig=<ID=contig_12469,length=13974>
##contig=<ID=contig_12478,length=47607>
##contig=<ID=contig_12479,length=137099>
##contig=<ID=contig_12480,length=36430>
##contig=<ID=contig_12485,length=97125>
##contig=<ID=contig_12491,length=34514>
##contig=<ID=contig_12493,length=64424>
##contig=<ID=contig_12500,length=30337>
##contig=<ID=contig_12518,length=20717>
##contig=<ID=contig_12521,length=9689>
##contig=<ID=contig_12530,length=3957>
##contig=<ID=contig_12548,length=108478>
##contig=<ID=contig_12554,length=26368>
##contig=<ID=contig_12562,length=151113>
##contig=<ID=contig_12563,length=41241>
##contig=<ID=contig_12572,length=48560>
##contig=<ID=contig_12581,length=18871>
##contig=<ID=contig_12584,length=16507>
##contig=<ID=contig_12603,length=32814>
##contig=<ID=contig_12604,length=37937>
##contig=<ID=contig_12607,length=8803>
##contig=<ID=contig_12608,length=216149>
##contig=<ID=contig_12619,length=3907>
##contig=<ID=contig_12628,length=96298>
##contig=<ID=contig_12631,length=248161>
##contig=<ID=contig_12632,length=95665>
##contig=<ID=contig_12646,length=44026>
##contig=<ID=contig_12655,length=25502>
##contig=<ID=contig_12657,length=23415>
##contig=<ID=contig_12661,length=66840>
##contig=<ID=contig_12679,length=289079>
##contig=<ID=contig_12680,length=31932>
##contig=<ID=contig_12682,length=232803>
##contig=<ID=contig_12688,length=31133>
##contig=<ID=contig_12705,length=11942>
##contig=<ID=contig_12707,length=9279>
##contig=<ID=contig_12709,length=132555>
##contig=<ID=contig_12710,length=20676>
##contig=<ID=contig_12713,length=3738>
##contig=<ID=contig_12725,length=106604>
##contig=<ID=contig_12732,length=42254>
##contig=<ID=contig_12740,length=62902>
##contig=<ID=contig_12741,length=75987>
##contig=<ID=contig_12744,length=219917>
##contig=<ID=contig_12751,length=178068>
##contig=<ID=contig_12758,length=123368>
##contig=<ID=contig_12775,length=48576>
##contig=<ID=contig_12777,length=5216>
##contig=<ID=contig_12778,length=1074>
##contig=<ID=contig_12787,length=154307>
##contig=<ID=contig_1279,length=55843>
##contig=<ID=contig_12791,length=105641>
##contig=<ID=contig_12792,length=120898>
##contig=<ID=contig_12793,length=68713>
##contig=<ID=contig_12795,length=129840>
##contig=<ID=contig_12804,length=123646>
##contig=<ID=contig_12805,length=5888>
##contig=<ID=contig_12809,length=140976>
##contig=<ID=contig_12810,length=82916>
##contig=<ID=contig_12813,length=89439>
##contig=<ID=contig_12817,length=55046>
##contig=<ID=contig_12828,length=19400>
##contig=<ID=contig_12831,length=150877>
##contig=<ID=contig_12845,length=26380>
##contig=<ID=contig_12852,length=191279>
##contig=<ID=contig_12854,length=29274>
##contig=<ID=contig_12862,length=124735>
##contig=<ID=contig_12875,length=161507>
##contig=<ID=contig_12876,length=24033>
##contig=<ID=contig_12877,length=11735>
##contig=<ID=contig_12880,length=33489>
##contig=<ID=contig_12882,length=238091>
##contig=<ID=contig_12884,length=38953>
##contig=<ID=contig_12892,length=4924>
##contig=<ID=contig_12896,length=27077>
##contig=<ID=contig_12900,length=32805>
##contig=<ID=contig_12901,length=213227>
##contig=<ID=contig_12902,length=130341>
##contig=<ID=contig_12907,length=42777>
##contig=<ID=contig_12919,length=23074>
##contig=<ID=contig_12933,length=47472>
##contig=<ID=contig_12944,length=62332>
##contig=<ID=contig_12945,length=76266>
##contig=<ID=contig_12946,length=56486>
##contig=<ID=contig_12948,length=71946>
##contig=<ID=contig_12950,length=68825>
##contig=<ID=contig_12957,length=18675>
##contig=<ID=contig_12965,length=258386>
##contig=<ID=contig_12985,length=33248>
##contig=<ID=contig_12993,length=202809>
##contig=<ID=contig_13010,length=33761>
##contig=<ID=contig_13015,length=77188>
##contig=<ID=contig_13021,length=1647>
##contig=<ID=contig_13025,length=32076>
##contig=<ID=contig_13028,length=6132>
##contig=<ID=contig_13029,length=94579>
##contig=<ID=contig_13032,length=31294>
##contig=<ID=contig_13038,length=228559>
##contig=<ID=contig_13039,length=33725>
##contig=<ID=contig_13042,length=265702>
##contig=<ID=contig_13044,length=152029>
##contig=<ID=contig_13054,length=140657>
##contig=<ID=contig_13057,length=64594>
##contig=<ID=contig_13066,length=40673>
##contig=<ID=contig_13069,length=8873>
##contig=<ID=contig_13075,length=289062>
##contig=<ID=contig_13081,length=79307>
##contig=<ID=contig_13093,length=128797>
##contig=<ID=contig_13100,length=14231>
##contig=<ID=contig_13101,length=29376>
##contig=<ID=contig_13102,length=116926>
##contig=<ID=contig_13110,length=69731>
##contig=<ID=contig_13111,length=82369>
##contig=<ID=contig_13117,length=25059>
##contig=<ID=contig_13125,length=8747>
##contig=<ID=contig_13129,length=420941>
##contig=<ID=contig_13139,length=78465>
##contig=<ID=contig_13140,length=62380>
##contig=<ID=contig_13142,length=38837>
##contig=<ID=contig_13144,length=120465>
##contig=<ID=contig_13145,length=97655>
##contig=<ID=contig_13153,length=54271>
##contig=<ID=contig_13164,length=205706>
##contig=<ID=contig_13180,length=250507>
##contig=<ID=contig_13185,length=140790>
##contig=<ID=contig_13192,length=22686>
##contig=<ID=contig_13207,length=29757>
##contig=<ID=contig_13213,length=273684>
##contig=<ID=contig_13215,length=146797>
##contig=<ID=contig_13219,length=40224>
##contig=<ID=contig_13228,length=5773>
##contig=<ID=contig_13229,length=19270>
##contig=<ID=contig_13231,length=36182>
##contig=<ID=contig_13235,length=52123>
##contig=<ID=contig_13241,length=36905>
##contig=<ID=contig_13246,length=11275>
##contig=<ID=contig_13248,length=104660>
##contig=<ID=contig_13251,length=63301>
##contig=<ID=contig_13261,length=35010>
##contig=<ID=contig_13269,length=27661>
##contig=<ID=contig_13286,length=141370>
##contig=<ID=contig_13287,length=87456>
##contig=<ID=contig_13297,length=132734>
##contig=<ID=contig_13300,length=39936>
##contig=<ID=contig_13317,length=154384>
##contig=<ID=contig_13323,length=23855>
##contig=<ID=contig_13326,length=23575>
##contig=<ID=contig_13328,length=251017>
##contig=<ID=contig_13361,length=42236>
##contig=<ID=contig_13362,length=19497>
##contig=<ID=contig_13364,length=26987>
##contig=<ID=contig_13375,length=99416>
##contig=<ID=contig_13379,length=128619>
##contig=<ID=contig_13384,length=58087>
##contig=<ID=contig_13392,length=158567>
##contig=<ID=contig_13397,length=77743>
##contig=<ID=contig_13399,length=43624>
##contig=<ID=contig_13410,length=29530>
##contig=<ID=contig_13412,length=9498>
##contig=<ID=contig_13413,length=286769>
##contig=<ID=contig_13415,length=37477>
##contig=<ID=contig_13417,length=75419>
##contig=<ID=contig_13421,length=72232>
##contig=<ID=contig_13439,length=43721>
##contig=<ID=contig_13442,length=119171>
##contig=<ID=contig_13445,length=6636>
##contig=<ID=contig_13447,length=118154>
##contig=<ID=contig_13450,length=62112>
##contig=<ID=contig_13461,length=81260>
##contig=<ID=contig_13466,length=54289>
##contig=<ID=contig_13493,length=15262>
##contig=<ID=contig_13496,length=168177>
##contig=<ID=contig_13500,length=30126>
##contig=<ID=contig_13504,length=44724>
##contig=<ID=contig_13508,length=33011>
##contig=<ID=contig_13515,length=72602>
##contig=<ID=contig_13517,length=17830>
##contig=<ID=contig_13518,length=68145>
##contig=<ID=contig_13542,length=31287>
##contig=<ID=contig_13544,length=72990>
##contig=<ID=contig_13545,length=129798>
##contig=<ID=contig_13550,length=49967>
##contig=<ID=contig_13551,length=167796>
##contig=<ID=contig_13555,length=21012>
##contig=<ID=contig_13557,length=264816>
##contig=<ID=contig_13566,length=2604>
##contig=<ID=contig_13570,length=4787>
##contig=<ID=contig_13575,length=97904>
##contig=<ID=contig_13577,length=13402>
##contig=<ID=contig_13589,length=25521>
##contig=<ID=contig_13592,length=71127>
##contig=<ID=contig_13606,length=35054>
##contig=<ID=contig_13607,length=148938>
##contig=<ID=contig_13610,length=19527>
##contig=<ID=contig_13614,length=17686>
##contig=<ID=contig_13618,length=150811>
##contig=<ID=contig_13620,length=44534>
##contig=<ID=contig_13621,length=53015>
##contig=<ID=contig_13625,length=104700>
##contig=<ID=contig_13643,length=95566>
##contig=<ID=contig_13646,length=251303>
##contig=<ID=contig_13647,length=187582>
##contig=<ID=contig_13650,length=70581>
##contig=<ID=contig_13653,length=80597>
##contig=<ID=contig_13656,length=67217>
##contig=<ID=contig_13660,length=53835>
##contig=<ID=contig_13667,length=209479>
##contig=<ID=contig_13679,length=145527>
##contig=<ID=contig_13683,length=20123>
##contig=<ID=contig_13685,length=28584>
##contig=<ID=contig_13710,length=159883>
##contig=<ID=contig_13723,length=46417>
##contig=<ID=contig_13734,length=43828>
##contig=<ID=contig_13739,length=52103>
##contig=<ID=contig_13743,length=91435>
##contig=<ID=contig_13749,length=48094>
##contig=<ID=contig_1376,length=108707>
##contig=<ID=contig_13762,length=52867>
##contig=<ID=contig_13765,length=42428>
##contig=<ID=contig_13766,length=137440>
##contig=<ID=contig_13770,length=21117>
##contig=<ID=contig_13773,length=90736>
##contig=<ID=contig_13776,length=55464>
##contig=<ID=contig_13799,length=79933>
##contig=<ID=contig_13803,length=149126>
##contig=<ID=contig_13805,length=121421>
##contig=<ID=contig_13812,length=8548>
##contig=<ID=contig_13816,length=41198>
##contig=<ID=contig_13820,length=93522>
##contig=<ID=contig_13834,length=47586>
##contig=<ID=contig_13837,length=15594>
##contig=<ID=contig_13839,length=46307>
##contig=<ID=contig_13856,length=266553>
##contig=<ID=contig_13865,length=184320>
##contig=<ID=contig_13870,length=4331>
##contig=<ID=contig_13882,length=50458>
##contig=<ID=contig_13904,length=4403>
##contig=<ID=contig_13930,length=26761>
##contig=<ID=contig_13932,length=73990>
##contig=<ID=contig_13933,length=137211>
##contig=<ID=contig_13938,length=72414>
##contig=<ID=contig_13939,length=61226>
##contig=<ID=contig_13950,length=254092>
##contig=<ID=contig_13965,length=3660>
##contig=<ID=contig_13974,length=35608>
##contig=<ID=contig_13977,length=203505>
##contig=<ID=contig_13989,length=36832>
##contig=<ID=contig_13998,length=30440>
##contig=<ID=contig_14000,length=12483>
##contig=<ID=contig_14006,length=50321>
##contig=<ID=contig_14021,length=40408>
##contig=<ID=contig_14042,length=175549>
##contig=<ID=contig_14045,length=183082>
##contig=<ID=contig_14046,length=42214>
##contig=<ID=contig_14065,length=7506>
##contig=<ID=contig_14079,length=119638>
##contig=<ID=contig_14089,length=20667>
##contig=<ID=contig_14090,length=141545>
##contig=<ID=contig_14096,length=5442>
##contig=<ID=contig_14102,length=5166>
##contig=<ID=contig_14104,length=2302>
##contig=<ID=contig_14106,length=177327>
##contig=<ID=contig_14112,length=2387>
##contig=<ID=contig_14121,length=21264>
##contig=<ID=contig_1413,length=366468>
##contig=<ID=contig_14143,length=25507>
##contig=<ID=contig_14150,length=2675>
##contig=<ID=contig_14161,length=8475>
##contig=<ID=contig_14164,length=127168>
##contig=<ID=contig_14183,length=112207>
##contig=<ID=contig_14186,length=119193>
##contig=<ID=contig_14189,length=65076>
##contig=<ID=contig_14198,length=54791>
##contig=<ID=contig_14199,length=29201>
##contig=<ID=contig_14208,length=138100>
##contig=<ID=contig_14219,length=74859>
##contig=<ID=contig_14221,length=102545>
##contig=<ID=contig_14234,length=110013>
##contig=<ID=contig_14243,length=19653>
##contig=<ID=contig_14248,length=90605>
##contig=<ID=contig_14257,length=90285>
##contig=<ID=contig_14262,length=52114>
##contig=<ID=contig_14264,length=70288>
##contig=<ID=contig_14272,length=38379>
##contig=<ID=contig_14275,length=118902>
##contig=<ID=contig_14278,length=227388>
##contig=<ID=contig_14279,length=289979>
##contig=<ID=contig_14288,length=42927>
##contig=<ID=contig_14295,length=210829>
##contig=<ID=contig_14296,length=137716>
##contig=<ID=contig_14301,length=58532>
##contig=<ID=contig_14304,length=351071>
##contig=<ID=contig_14307,length=36868>
##contig=<ID=contig_14309,length=40705>
##contig=<ID=contig_14311,length=204760>
##contig=<ID=contig_14316,length=8013>
##contig=<ID=contig_14336,length=22536>
##contig=<ID=contig_14337,length=29619>
##contig=<ID=contig_14349,length=79158>
##contig=<ID=contig_14357,length=19222>
##contig=<ID=contig_14388,length=97264>
##contig=<ID=contig_14396,length=69463>
##contig=<ID=contig_14424,length=12102>
##contig=<ID=contig_14434,length=10671>
##contig=<ID=contig_14438,length=201206>
##contig=<ID=contig_14441,length=44626>
##contig=<ID=contig_14442,length=34678>
##contig=<ID=contig_14447,length=85940>
##contig=<ID=contig_14452,length=37515>
##contig=<ID=contig_14454,length=64563>
##contig=<ID=contig_14459,length=32633>
##contig=<ID=contig_14463,length=29634>
##contig=<ID=contig_14469,length=123095>
##contig=<ID=contig_14471,length=84976>
##contig=<ID=contig_14486,length=55231>
##contig=<ID=contig_14487,length=81728>
##contig=<ID=contig_14490,length=6398>
##contig=<ID=contig_14497,length=19474>
##contig=<ID=contig_14508,length=34265>
##contig=<ID=contig_14509,length=52007>
##contig=<ID=contig_14510,length=5895>
##contig=<ID=contig_14514,length=1150>
##contig=<ID=contig_14517,length=234407>
##contig=<ID=contig_14528,length=34577>
##contig=<ID=contig_14535,length=9950>
##contig=<ID=contig_14539,length=133520>
##contig=<ID=contig_14541,length=67630>
##contig=<ID=contig_14543,length=258154>
##contig=<ID=contig_14548,length=52683>
##contig=<ID=contig_14549,length=180241>
##contig=<ID=contig_14552,length=44660>
##contig=<ID=contig_14555,length=72008>
##contig=<ID=contig_14559,length=65865>
##contig=<ID=contig_14562,length=79462>
##contig=<ID=contig_14569,length=128384>
##contig=<ID=contig_14574,length=156905>
##contig=<ID=contig_14577,length=117848>
##contig=<ID=contig_14585,length=958>
##contig=<ID=contig_14589,length=85015>
##contig=<ID=contig_14591,length=40145>
##contig=<ID=contig_14606,length=100969>
##contig=<ID=contig_14607,length=56616>
##contig=<ID=contig_14615,length=40015>
##contig=<ID=contig_14617,length=92494>
##contig=<ID=contig_14618,length=2495>
##contig=<ID=contig_14620,length=13389>
##contig=<ID=contig_14634,length=52907>
##contig=<ID=contig_14635,length=127027>
##contig=<ID=contig_14637,length=86607>
##contig=<ID=contig_14639,length=279637>
##contig=<ID=contig_14641,length=53726>
##contig=<ID=contig_14650,length=193412>
##contig=<ID=contig_14651,length=99540>
##contig=<ID=contig_14664,length=52083>
##contig=<ID=contig_14669,length=22133>
##contig=<ID=contig_14670,length=9229>
##contig=<ID=contig_14672,length=56260>
##contig=<ID=contig_14676,length=21893>
##contig=<ID=contig_14678,length=139760>
##contig=<ID=contig_14679,length=149118>
##contig=<ID=contig_14681,length=197445>
##contig=<ID=contig_14689,length=127305>
##contig=<ID=contig_14693,length=209990>
##contig=<ID=contig_14701,length=172203>
##contig=<ID=contig_14710,length=130082>
##contig=<ID=contig_14734,length=179793>
##contig=<ID=contig_14742,length=42753>
##contig=<ID=contig_14756,length=215933>
##contig=<ID=contig_14757,length=165113>
##contig=<ID=contig_14763,length=45030>
##contig=<ID=contig_14768,length=29148>
##contig=<ID=contig_14770,length=107446>
##contig=<ID=contig_14773,length=95739>
##contig=<ID=contig_14774,length=129664>
##contig=<ID=contig_14781,length=321614>
##contig=<ID=contig_14783,length=169592>
##contig=<ID=contig_14784,length=5154>
##contig=<ID=contig_14788,length=30190>
##contig=<ID=contig_14794,length=19743>
##contig=<ID=contig_14825,length=91914>
##contig=<ID=contig_14839,length=6735>
##contig=<ID=contig_14850,length=93138>
##contig=<ID=contig_14858,length=86425>
##contig=<ID=contig_14862,length=8282>
##contig=<ID=contig_14865,length=17198>
##contig=<ID=contig_14870,length=34230>
##contig=<ID=contig_14873,length=50039>
##contig=<ID=contig_14874,length=10248>
##contig=<ID=contig_1488,length=14781>
##contig=<ID=contig_14896,length=71842>
##contig=<ID=contig_14902,length=123217>
##contig=<ID=contig_14912,length=27743>
##contig=<ID=contig_14922,length=157982>
##contig=<ID=contig_14924,length=28544>
##contig=<ID=contig_14928,length=91264>
##contig=<ID=contig_1493,length=125148>
##contig=<ID=contig_14936,length=8104>
##contig=<ID=contig_14942,length=42809>
##contig=<ID=contig_14960,length=60818>
##contig=<ID=contig_14969,length=10830>
##contig=<ID=contig_14977,length=37618>
##contig=<ID=contig_14979,length=184305>
##contig=<ID=contig_14984,length=9427>
##contig=<ID=contig_15001,length=139242>
##contig=<ID=contig_15007,length=22779>
##contig=<ID=contig_1501,length=107902>
##contig=<ID=contig_15018,length=1582>
##contig=<ID=contig_15019,length=30606>
##contig=<ID=contig_15022,length=26375>
##contig=<ID=contig_15025,length=4944>
##contig=<ID=contig_15029,length=20140>
##contig=<ID=contig_15036,length=25687>
##contig=<ID=contig_15045,length=190>
##contig=<ID=contig_15048,length=58362>
##contig=<ID=contig_15054,length=30852>
##contig=<ID=contig_1506,length=217637>
##contig=<ID=contig_15069,length=20721>
##contig=<ID=contig_15074,length=5244>
##contig=<ID=contig_15077,length=81941>
##contig=<ID=contig_15087,length=189195>
##contig=<ID=contig_15091,length=102339>
##contig=<ID=contig_15099,length=14471>
##contig=<ID=contig_15101,length=146841>
##contig=<ID=contig_15102,length=22102>
##contig=<ID=contig_15106,length=48853>
##contig=<ID=contig_15108,length=15721>
##contig=<ID=contig_15109,length=51557>
##contig=<ID=contig_15111,length=8092>
##contig=<ID=contig_15112,length=26857>
##contig=<ID=contig_15114,length=38418>
##contig=<ID=contig_15116,length=59985>
##contig=<ID=contig_15120,length=104780>
##contig=<ID=contig_15127,length=98216>
##contig=<ID=contig_15128,length=55490>
##contig=<ID=contig_15131,length=4288>
##contig=<ID=contig_15132,length=56007>
##contig=<ID=contig_15133,length=1011>
##contig=<ID=contig_15136,length=7597>
##contig=<ID=contig_15147,length=24485>
##contig=<ID=contig_15155,length=164037>
##contig=<ID=contig_15160,length=10401>
##contig=<ID=contig_15169,length=28777>
##contig=<ID=contig_15175,length=888>
##contig=<ID=contig_15185,length=83972>
##contig=<ID=contig_15193,length=359358>
##contig=<ID=contig_15195,length=6515>
##contig=<ID=contig_15196,length=24904>
##contig=<ID=contig_15197,length=76869>
##contig=<ID=contig_15201,length=21247>
##contig=<ID=contig_15208,length=219229>
##contig=<ID=contig_15212,length=44786>
##contig=<ID=contig_15221,length=79281>
##contig=<ID=contig_15222,length=6126>
##contig=<ID=contig_15223,length=104256>
##contig=<ID=contig_15224,length=38996>
##contig=<ID=contig_15229,length=226231>
##contig=<ID=contig_15236,length=74821>
##contig=<ID=contig_15240,length=58814>
##contig=<ID=contig_15241,length=20145>
##contig=<ID=contig_1525,length=48478>
##contig=<ID=contig_1526,length=185425>
##contig=<ID=contig_15261,length=84929>
##contig=<ID=contig_15267,length=153389>
##contig=<ID=contig_15275,length=136781>
##contig=<ID=contig_15286,length=341870>
##contig=<ID=contig_15290,length=9094>
##contig=<ID=contig_15291,length=2740>
##contig=<ID=contig_15299,length=120257>
##contig=<ID=contig_15305,length=51903>
##contig=<ID=contig_15307,length=21700>
##contig=<ID=contig_15340,length=106090>
##contig=<ID=contig_15342,length=66928>
##contig=<ID=contig_15348,length=64343>
##contig=<ID=contig_15351,length=34527>
##contig=<ID=contig_15361,length=21313>
##contig=<ID=contig_15363,length=123114>
##contig=<ID=contig_15365,length=44572>
##contig=<ID=contig_15373,length=3831>
##contig=<ID=contig_15375,length=199435>
##contig=<ID=contig_15376,length=45175>
##contig=<ID=contig_15384,length=58291>
##contig=<ID=contig_15387,length=117369>
##contig=<ID=contig_15393,length=151095>
##contig=<ID=contig_15400,length=26377>
##contig=<ID=contig_15404,length=101339>
##contig=<ID=contig_15411,length=3350>
##contig=<ID=contig_15431,length=86>
##contig=<ID=contig_15440,length=98459>
##contig=<ID=contig_15444,length=339>
##contig=<ID=contig_15458,length=53712>
##contig=<ID=contig_15469,length=4611>
##contig=<ID=contig_15470,length=11068>
##contig=<ID=contig_15479,length=26423>
##contig=<ID=contig_15482,length=148726>
##contig=<ID=contig_15487,length=139036>
##contig=<ID=contig_15490,length=111778>
##contig=<ID=contig_15511,length=184415>
##contig=<ID=contig_15513,length=37763>
##contig=<ID=contig_15539,length=99984>
##contig=<ID=contig_15542,length=153187>
##contig=<ID=contig_15547,length=106832>
##contig=<ID=contig_15550,length=4063>
##contig=<ID=contig_15566,length=74203>
##contig=<ID=contig_15569,length=9660>
##contig=<ID=contig_15572,length=78615>
##contig=<ID=contig_15574,length=210419>
##contig=<ID=contig_15578,length=76039>
##contig=<ID=contig_15584,length=37422>
##contig=<ID=contig_15597,length=53723>
##contig=<ID=contig_15598,length=57374>
##contig=<ID=contig_15606,length=30837>
##contig=<ID=contig_15610,length=31728>
##contig=<ID=contig_15614,length=114745>
##contig=<ID=contig_15617,length=74728>
##contig=<ID=contig_15621,length=8372>
##contig=<ID=contig_15625,length=176044>
##contig=<ID=contig_15630,length=51806>
##contig=<ID=contig_15631,length=54134>
##contig=<ID=contig_15633,length=10274>
##contig=<ID=contig_15641,length=33641>
##contig=<ID=contig_15645,length=29226>
##contig=<ID=contig_15647,length=113291>
##contig=<ID=contig_1565,length=92947>
##contig=<ID=contig_15653,length=39981>
##contig=<ID=contig_15657,length=92266>
##contig=<ID=contig_15664,length=8915>
##contig=<ID=contig_15665,length=14195>
##contig=<ID=contig_15671,length=29964>
##contig=<ID=contig_15685,length=10240>
##contig=<ID=contig_15688,length=55361>
##contig=<ID=contig_15698,length=50550>
##contig=<ID=contig_15699,length=78663>
##contig=<ID=contig_15708,length=226663>
##contig=<ID=contig_15730,length=47590>
##contig=<ID=contig_15736,length=53853>
##contig=<ID=contig_15746,length=107755>
##contig=<ID=contig_15749,length=23454>
##contig=<ID=contig_15759,length=13640>
##contig=<ID=contig_15760,length=88202>
##contig=<ID=contig_15763,length=69674>
##contig=<ID=contig_15764,length=140005>
##contig=<ID=contig_15768,length=13283>
##contig=<ID=contig_15799,length=120116>
##contig=<ID=contig_15800,length=72032>
##contig=<ID=contig_15801,length=19202>
##contig=<ID=contig_15803,length=41974>
##contig=<ID=contig_15807,length=31809>
##contig=<ID=contig_15809,length=142244>
##contig=<ID=contig_15824,length=61070>
##contig=<ID=contig_15825,length=57544>
##contig=<ID=contig_1584,length=15690>
##contig=<ID=contig_15841,length=6912>
##contig=<ID=contig_15852,length=68067>
##contig=<ID=contig_15857,length=45740>
##contig=<ID=contig_15862,length=113966>
##contig=<ID=contig_15865,length=39425>
##contig=<ID=contig_15869,length=2828>
##contig=<ID=contig_15878,length=8929>
##contig=<ID=contig_15896,length=158782>
##contig=<ID=contig_15900,length=80421>
##contig=<ID=contig_15903,length=164034>
##contig=<ID=contig_15911,length=37190>
##contig=<ID=contig_15919,length=19878>
##contig=<ID=contig_15922,length=223298>
##contig=<ID=contig_15925,length=35869>
##contig=<ID=contig_15926,length=14032>
##contig=<ID=contig_15936,length=172208>
##contig=<ID=contig_15938,length=216803>
##contig=<ID=contig_15943,length=16091>
##contig=<ID=contig_15944,length=68855>
##contig=<ID=contig_15951,length=42916>
##contig=<ID=contig_15952,length=125184>
##contig=<ID=contig_15955,length=83222>
##contig=<ID=contig_15966,length=152271>
##contig=<ID=contig_1597,length=148082>
##contig=<ID=contig_15974,length=7982>
##contig=<ID=contig_15993,length=105479>
##contig=<ID=contig_16000,length=25287>
##contig=<ID=contig_16005,length=44461>
##contig=<ID=contig_16017,length=156413>
##contig=<ID=contig_16022,length=62886>
##contig=<ID=contig_16036,length=46519>
##contig=<ID=contig_16046,length=21029>
##contig=<ID=contig_16048,length=13584>
##contig=<ID=contig_16053,length=72433>
##contig=<ID=contig_16061,length=19236>
##contig=<ID=contig_16068,length=87284>
##contig=<ID=contig_16070,length=30101>
##contig=<ID=contig_16080,length=100856>
##contig=<ID=contig_16092,length=30124>
##contig=<ID=contig_16095,length=159727>
##contig=<ID=contig_16126,length=44997>
##contig=<ID=contig_16132,length=32692>
##contig=<ID=contig_16133,length=122233>
##contig=<ID=contig_16140,length=4359>
##contig=<ID=contig_16142,length=89177>
##contig=<ID=contig_16148,length=2841>
##contig=<ID=contig_16153,length=4891>
##contig=<ID=contig_16154,length=40241>
##contig=<ID=contig_16165,length=18038>
##contig=<ID=contig_16167,length=96742>
##contig=<ID=contig_16169,length=107193>
##contig=<ID=contig_16175,length=29034>
##contig=<ID=contig_16181,length=1195>
##contig=<ID=contig_16186,length=77473>
##contig=<ID=contig_16191,length=153884>
##contig=<ID=contig_16192,length=219788>
##contig=<ID=contig_16196,length=52222>
##contig=<ID=contig_16211,length=66683>
##contig=<ID=contig_16212,length=129324>
##contig=<ID=contig_16237,length=82674>
##contig=<ID=contig_16241,length=74431>
##contig=<ID=contig_16261,length=58197>
##contig=<ID=contig_16263,length=57261>
##contig=<ID=contig_16267,length=42460>
##contig=<ID=contig_16286,length=7922>
##contig=<ID=contig_16290,length=4545>
##contig=<ID=contig_16292,length=21414>
##contig=<ID=contig_16301,length=79523>
##contig=<ID=contig_16305,length=116365>
##contig=<ID=contig_16315,length=18211>
##contig=<ID=contig_16320,length=37791>
##contig=<ID=contig_16327,length=166244>
##contig=<ID=contig_16329,length=44188>
##contig=<ID=contig_16330,length=7255>
##contig=<ID=contig_16335,length=235453>
##contig=<ID=contig_16339,length=506>
##contig=<ID=contig_16343,length=48086>
##contig=<ID=contig_16356,length=48342>
##contig=<ID=contig_16357,length=16535>
##contig=<ID=contig_16368,length=40232>
##contig=<ID=contig_16369,length=132273>
##contig=<ID=contig_1637,length=67054>
##contig=<ID=contig_16382,length=144380>
##contig=<ID=contig_16392,length=31821>
##contig=<ID=contig_16393,length=14484>
##contig=<ID=contig_16394,length=62731>
##contig=<ID=contig_16400,length=190044>
##contig=<ID=contig_16413,length=81680>
##contig=<ID=contig_16414,length=41401>
##contig=<ID=contig_16421,length=9750>
##contig=<ID=contig_16424,length=81425>
##contig=<ID=contig_16428,length=60707>
##contig=<ID=contig_16429,length=35177>
##contig=<ID=contig_16442,length=36241>
##contig=<ID=contig_16447,length=120748>
##contig=<ID=contig_16449,length=231352>
##contig=<ID=contig_16457,length=102803>
##contig=<ID=contig_1646,length=183668>
##contig=<ID=contig_16460,length=258215>
##contig=<ID=contig_16472,length=54042>
##contig=<ID=contig_16473,length=49085>
##contig=<ID=contig_16478,length=1508>
##contig=<ID=contig_16489,length=18967>
##contig=<ID=contig_16503,length=6208>
##contig=<ID=contig_16508,length=106352>
##contig=<ID=contig_16513,length=74061>
##contig=<ID=contig_16519,length=15879>
##contig=<ID=contig_16520,length=19972>
##contig=<ID=contig_16528,length=46186>
##contig=<ID=contig_16543,length=189848>
##contig=<ID=contig_16548,length=191595>
##contig=<ID=contig_16552,length=36874>
##contig=<ID=contig_16580,length=13832>
##contig=<ID=contig_16582,length=118681>
##contig=<ID=contig_16584,length=60253>
##contig=<ID=contig_16585,length=18241>
##contig=<ID=contig_16592,length=82045>
##contig=<ID=contig_16594,length=117830>
##contig=<ID=contig_1660,length=265594>
##contig=<ID=contig_16606,length=5890>
##contig=<ID=contig_1661,length=41262>
##contig=<ID=contig_16620,length=120583>
##contig=<ID=contig_16621,length=224840>
##contig=<ID=contig_16622,length=117987>
##contig=<ID=contig_16634,length=1918>
##contig=<ID=contig_16650,length=78998>
##contig=<ID=contig_16676,length=42713>
##contig=<ID=contig_16677,length=146177>
##contig=<ID=contig_16678,length=71585>
##contig=<ID=contig_16691,length=66262>
##contig=<ID=contig_16692,length=2540>
##contig=<ID=contig_16695,length=1597>
##contig=<ID=contig_16699,length=70312>
##contig=<ID=contig_16700,length=75132>
##contig=<ID=contig_16706,length=5699>
##contig=<ID=contig_16710,length=30774>
##contig=<ID=contig_16718,length=40870>
##contig=<ID=contig_16726,length=24097>
##contig=<ID=contig_16730,length=9420>
##contig=<ID=contig_16732,length=118600>
##contig=<ID=contig_16736,length=7900>
##contig=<ID=contig_16741,length=18873>
##contig=<ID=contig_16751,length=1386>
##contig=<ID=contig_16752,length=155199>
##contig=<ID=contig_16765,length=29465>
##contig=<ID=contig_16772,length=17421>
##contig=<ID=contig_16787,length=58671>
##contig=<ID=contig_16793,length=127814>
##contig=<ID=contig_16794,length=208933>
##contig=<ID=contig_1680,length=25910>
##contig=<ID=contig_16815,length=13920>
##contig=<ID=contig_16826,length=21837>
##contig=<ID=contig_16828,length=34904>
##contig=<ID=contig_16837,length=20255>
##contig=<ID=contig_16866,length=13208>
##contig=<ID=contig_16869,length=14160>
##contig=<ID=contig_16882,length=24592>
##contig=<ID=contig_16885,length=69499>
##contig=<ID=contig_16905,length=28735>
##contig=<ID=contig_16907,length=89248>
##contig=<ID=contig_16909,length=281370>
##contig=<ID=contig_16919,length=11380>
##contig=<ID=contig_16931,length=104171>
##contig=<ID=contig_16932,length=189689>
##contig=<ID=contig_16933,length=39439>
##contig=<ID=contig_16937,length=173345>
##contig=<ID=contig_16939,length=45751>
##contig=<ID=contig_16946,length=75596>
##contig=<ID=contig_16961,length=65513>
##contig=<ID=contig_16963,length=148093>
##contig=<ID=contig_16971,length=35218>
##contig=<ID=contig_16979,length=18778>
##contig=<ID=contig_16992,length=16927>
##contig=<ID=contig_16993,length=8941>
##contig=<ID=contig_16996,length=92569>
##contig=<ID=contig_17001,length=47715>
##contig=<ID=contig_17003,length=52427>
##contig=<ID=contig_17005,length=14828>
##contig=<ID=contig_17015,length=44853>
##contig=<ID=contig_17017,length=349655>
##contig=<ID=contig_17018,length=122908>
##contig=<ID=contig_17021,length=28079>
##contig=<ID=contig_17022,length=4756>
##contig=<ID=contig_17032,length=202787>
##contig=<ID=contig_17056,length=111130>
##contig=<ID=contig_17083,length=47315>
##contig=<ID=contig_17093,length=9197>
##contig=<ID=contig_17103,length=21367>
##contig=<ID=contig_17111,length=77609>
##contig=<ID=contig_17120,length=31449>
##contig=<ID=contig_17126,length=122290>
##contig=<ID=contig_17128,length=33512>
##contig=<ID=contig_17130,length=266314>
##contig=<ID=contig_17132,length=12342>
##contig=<ID=contig_17134,length=48112>
##contig=<ID=contig_17143,length=225067>
##contig=<ID=contig_17146,length=127529>
##contig=<ID=contig_17179,length=4474>
##contig=<ID=contig_17184,length=79111>
##contig=<ID=contig_17190,length=397612>
##contig=<ID=contig_17198,length=5120>
##contig=<ID=contig_17201,length=165554>
##contig=<ID=contig_17208,length=115324>
##contig=<ID=contig_17211,length=86149>
##contig=<ID=contig_17213,length=118613>
##contig=<ID=contig_17219,length=3173>
##contig=<ID=contig_17232,length=76250>
##contig=<ID=contig_17238,length=11907>
##contig=<ID=contig_1724,length=45105>
##contig=<ID=contig_17242,length=56000>
##contig=<ID=contig_17245,length=193856>
##contig=<ID=contig_17249,length=30432>
##contig=<ID=contig_17252,length=5418>
##contig=<ID=contig_17257,length=857>
##contig=<ID=contig_17260,length=102823>
##contig=<ID=contig_17263,length=58589>
##contig=<ID=contig_17269,length=110200>
##contig=<ID=contig_17271,length=1423>
##contig=<ID=contig_17281,length=37685>
##contig=<ID=contig_17285,length=50835>
##contig=<ID=contig_1730,length=54333>
##contig=<ID=contig_17307,length=25503>
##contig=<ID=contig_1732,length=299335>
##contig=<ID=contig_17324,length=30667>
##contig=<ID=contig_17332,length=109771>
##contig=<ID=contig_17334,length=45020>
##contig=<ID=contig_17335,length=144074>
##contig=<ID=contig_17346,length=30259>
##contig=<ID=contig_17354,length=25104>
##contig=<ID=contig_17357,length=329>
##contig=<ID=contig_17359,length=190742>
##contig=<ID=contig_17361,length=5163>
##contig=<ID=contig_17370,length=201223>
##contig=<ID=contig_17390,length=77389>
##contig=<ID=contig_17397,length=8284>
##contig=<ID=contig_17404,length=38109>
##contig=<ID=contig_17418,length=53391>
##contig=<ID=contig_17431,length=14910>
##contig=<ID=contig_17445,length=272168>
##contig=<ID=contig_17451,length=64764>
##contig=<ID=contig_17476,length=67748>
##contig=<ID=contig_17481,length=91535>
##contig=<ID=contig_17484,length=179474>
##contig=<ID=contig_17502,length=10942>
##contig=<ID=contig_17503,length=102710>
##contig=<ID=contig_17511,length=90024>
##contig=<ID=contig_17519,length=187595>
##contig=<ID=contig_17521,length=18725>
##contig=<ID=contig_17557,length=39878>
##contig=<ID=contig_17602,length=66863>
##contig=<ID=contig_17607,length=54412>
##contig=<ID=contig_17632,length=127043>
##contig=<ID=contig_17641,length=10892>
##contig=<ID=contig_17646,length=60423>
##contig=<ID=contig_17651,length=10150>
##contig=<ID=contig_17652,length=48178>
##contig=<ID=contig_17659,length=127235>
##contig=<ID=contig_17669,length=60345>
##contig=<ID=contig_17676,length=9830>
##contig=<ID=contig_17686,length=2459>
##contig=<ID=contig_17726,length=3256>
##contig=<ID=contig_17734,length=7837>
##contig=<ID=contig_17735,length=10401>
##contig=<ID=contig_17755,length=95799>
##contig=<ID=contig_17758,length=109960>
##contig=<ID=contig_17764,length=182169>
##contig=<ID=contig_17775,length=49249>
##contig=<ID=contig_17778,length=267235>
##contig=<ID=contig_17785,length=102542>
##contig=<ID=contig_17798,length=11586>
##contig=<ID=contig_17811,length=46034>
##contig=<ID=contig_17838,length=4482>
##contig=<ID=contig_17840,length=11779>
##contig=<ID=contig_17847,length=22961>
##contig=<ID=contig_17869,length=86611>
##contig=<ID=contig_17875,length=75583>
##contig=<ID=contig_17878,length=62016>
##contig=<ID=contig_17881,length=16389>
##contig=<ID=contig_17882,length=12422>
##contig=<ID=contig_17884,length=12632>
##contig=<ID=contig_17888,length=42615>
##contig=<ID=contig_17891,length=24979>
##contig=<ID=contig_17892,length=35295>
##contig=<ID=contig_17897,length=47568>
##contig=<ID=contig_17899,length=43004>
##contig=<ID=contig_1790,length=19527>
##contig=<ID=contig_17900,length=56390>
##contig=<ID=contig_17901,length=169481>
##contig=<ID=contig_17914,length=50481>
##contig=<ID=contig_17916,length=127249>
##contig=<ID=contig_17919,length=32843>
##contig=<ID=contig_17920,length=10672>
##contig=<ID=contig_17932,length=38161>
##contig=<ID=contig_17934,length=43077>
##contig=<ID=contig_17942,length=162768>
##contig=<ID=contig_17943,length=44510>
##contig=<ID=contig_17952,length=151628>
##contig=<ID=contig_17953,length=46114>
##contig=<ID=contig_17957,length=106694>
##contig=<ID=contig_17958,length=235163>
##contig=<ID=contig_17965,length=4662>
##contig=<ID=contig_17979,length=589502>
##contig=<ID=contig_17995,length=4938>
##contig=<ID=contig_18000,length=117123>
##contig=<ID=contig_18012,length=202385>
##contig=<ID=contig_18013,length=1232>
##contig=<ID=contig_18014,length=33013>
##contig=<ID=contig_18023,length=214588>
##contig=<ID=contig_18024,length=109631>
##contig=<ID=contig_18029,length=34827>
##contig=<ID=contig_18033,length=119181>
##contig=<ID=contig_18036,length=58974>
##contig=<ID=contig_18038,length=36164>
##contig=<ID=contig_18040,length=37098>
##contig=<ID=contig_18060,length=50410>
##contig=<ID=contig_18061,length=42963>
##contig=<ID=contig_18076,length=30635>
##contig=<ID=contig_18077,length=138912>
##contig=<ID=contig_18088,length=92132>
##contig=<ID=contig_18090,length=63625>
##contig=<ID=contig_18103,length=79755>
##contig=<ID=contig_18104,length=50693>
##contig=<ID=contig_18105,length=23235>
##contig=<ID=contig_18108,length=80671>
##contig=<ID=contig_18114,length=98385>
##contig=<ID=contig_18124,length=34350>
##contig=<ID=contig_18127,length=55010>
##contig=<ID=contig_18130,length=162868>
##contig=<ID=contig_18137,length=26672>
##contig=<ID=contig_18139,length=12592>
##contig=<ID=contig_18154,length=14844>
##contig=<ID=contig_18157,length=148226>
##contig=<ID=contig_18159,length=158401>
##contig=<ID=contig_18170,length=61616>
##contig=<ID=contig_18190,length=4826>
##contig=<ID=contig_18208,length=1653>
##contig=<ID=contig_1824,length=95703>
##contig=<ID=contig_18240,length=86990>
##contig=<ID=contig_18250,length=8722>
##contig=<ID=contig_18286,length=125413>
##contig=<ID=contig_18288,length=6344>
##contig=<ID=contig_18307,length=20502>
##contig=<ID=contig_18310,length=77405>
##contig=<ID=contig_18315,length=53892>
##contig=<ID=contig_18317,length=29098>
##contig=<ID=contig_18321,length=49673>
##contig=<ID=contig_18322,length=54366>
##contig=<ID=contig_18324,length=68062>
##contig=<ID=contig_18326,length=114415>
##contig=<ID=contig_18334,length=6950>
##contig=<ID=contig_18349,length=33595>
##contig=<ID=contig_18355,length=35963>
##contig=<ID=contig_18378,length=353614>
##contig=<ID=contig_18389,length=86093>
##contig=<ID=contig_18390,length=82095>
##contig=<ID=contig_18405,length=122767>
##contig=<ID=contig_18417,length=3449>
##contig=<ID=contig_18423,length=19661>
##contig=<ID=contig_18429,length=122379>
##contig=<ID=contig_18432,length=12059>
##contig=<ID=contig_18448,length=6011>
##contig=<ID=contig_18452,length=60467>
##contig=<ID=contig_18453,length=33005>
##contig=<ID=contig_18467,length=61869>
##contig=<ID=contig_18476,length=88400>
##contig=<ID=contig_18482,length=37249>
##contig=<ID=contig_18487,length=250301>
##contig=<ID=contig_18494,length=43261>
##contig=<ID=contig_1850,length=112076>
##contig=<ID=contig_18501,length=16212>
##contig=<ID=contig_18510,length=171305>
##contig=<ID=contig_18515,length=183054>
##contig=<ID=contig_18520,length=19335>
##contig=<ID=contig_18530,length=6292>
##contig=<ID=contig_18532,length=33550>
##contig=<ID=contig_18543,length=6228>
##contig=<ID=contig_18550,length=131006>
##contig=<ID=contig_18551,length=145753>
##contig=<ID=contig_18554,length=73924>
##contig=<ID=contig_18555,length=121318>
##contig=<ID=contig_18570,length=72323>
##contig=<ID=contig_18578,length=129941>
##contig=<ID=contig_18580,length=225107>
##contig=<ID=contig_18582,length=42668>
##contig=<ID=contig_18602,length=101635>
##contig=<ID=contig_18605,length=204041>
##contig=<ID=contig_18621,length=75964>
##contig=<ID=contig_18628,length=136880>
##contig=<ID=contig_18638,length=1991>
##contig=<ID=contig_18643,length=23665>
##contig=<ID=contig_18646,length=49588>
##contig=<ID=contig_18654,length=113533>
##contig=<ID=contig_18676,length=45226>
##contig=<ID=contig_18686,length=34624>
##contig=<ID=contig_18687,length=130332>
##contig=<ID=contig_18693,length=192806>
##contig=<ID=contig_18694,length=67074>
##contig=<ID=contig_18704,length=6096>
##contig=<ID=contig_18706,length=25419>
##contig=<ID=contig_18713,length=28635>
##contig=<ID=contig_18715,length=71731>
##contig=<ID=contig_18716,length=22221>
##contig=<ID=contig_18718,length=21770>
##contig=<ID=contig_18725,length=92095>
##contig=<ID=contig_18730,length=23443>
##contig=<ID=contig_18733,length=61187>
##contig=<ID=contig_18739,length=37314>
##contig=<ID=contig_18747,length=67820>
##contig=<ID=contig_18752,length=15785>
##contig=<ID=contig_18759,length=27626>
##contig=<ID=contig_18762,length=25842>
##contig=<ID=contig_18774,length=96231>
##contig=<ID=contig_18778,length=89442>
##contig=<ID=contig_18779,length=26045>
##contig=<ID=contig_18794,length=61603>
##contig=<ID=contig_18799,length=21116>
##contig=<ID=contig_1880,length=70220>
##contig=<ID=contig_18802,length=226704>
##contig=<ID=contig_18828,length=132928>
##contig=<ID=contig_18831,length=90370>
##contig=<ID=contig_18834,length=49984>
##contig=<ID=contig_18855,length=78570>
##contig=<ID=contig_18857,length=160170>
##contig=<ID=contig_18864,length=17705>
##contig=<ID=contig_18879,length=17932>
##contig=<ID=contig_18900,length=31375>
##contig=<ID=contig_18901,length=2966>
##contig=<ID=contig_18922,length=45209>
##contig=<ID=contig_18928,length=144397>
##contig=<ID=contig_18939,length=46735>
##contig=<ID=contig_18958,length=4671>
##contig=<ID=contig_18960,length=111035>
##contig=<ID=contig_18970,length=12220>
##contig=<ID=contig_18977,length=12196>
##contig=<ID=contig_18983,length=128914>
##contig=<ID=contig_18989,length=42484>
##contig=<ID=contig_18999,length=6407>
##contig=<ID=contig_19005,length=22115>
##contig=<ID=contig_19020,length=66641>
##contig=<ID=contig_19028,length=58070>
##contig=<ID=contig_19038,length=6485>
##contig=<ID=contig_19044,length=106103>
##contig=<ID=contig_19049,length=13168>
##contig=<ID=contig_19053,length=97100>
##contig=<ID=contig_19054,length=16209>
##contig=<ID=contig_19067,length=100>
##contig=<ID=contig_19070,length=31311>
##contig=<ID=contig_19072,length=118126>
##contig=<ID=contig_19083,length=7016>
##contig=<ID=contig_19095,length=32294>
##contig=<ID=contig_19118,length=227587>
##contig=<ID=contig_19121,length=2383>
##contig=<ID=contig_19128,length=55890>
##contig=<ID=contig_19133,length=16051>
##contig=<ID=contig_19140,length=42124>
##contig=<ID=contig_19141,length=183813>
##contig=<ID=contig_19147,length=97382>
##contig=<ID=contig_19161,length=65262>
##contig=<ID=contig_19166,length=36222>
##contig=<ID=contig_19178,length=4236>
##contig=<ID=contig_19181,length=341>
##contig=<ID=contig_19182,length=45850>
##contig=<ID=contig_19185,length=113489>
##contig=<ID=contig_19189,length=33570>
##contig=<ID=contig_19194,length=105565>
##contig=<ID=contig_19200,length=135037>
##contig=<ID=contig_19207,length=59389>
##contig=<ID=contig_19208,length=38915>
##contig=<ID=contig_19214,length=91217>
##contig=<ID=contig_19253,length=46615>
##contig=<ID=contig_19256,length=15914>
##contig=<ID=contig_19288,length=68275>
##contig=<ID=contig_19291,length=10952>
##contig=<ID=contig_1930,length=44329>
##contig=<ID=contig_19309,length=13187>
##contig=<ID=contig_19317,length=24861>
##contig=<ID=contig_19329,length=17203>
##contig=<ID=contig_19337,length=179280>
##contig=<ID=contig_19339,length=33012>
##contig=<ID=contig_19346,length=116413>
##contig=<ID=contig_19347,length=20226>
##contig=<ID=contig_19350,length=2389>
##contig=<ID=contig_19351,length=62694>
##contig=<ID=contig_19352,length=4280>
##contig=<ID=contig_19358,length=293124>
##contig=<ID=contig_19359,length=18996>
##contig=<ID=contig_19368,length=52237>
##contig=<ID=contig_19375,length=159290>
##contig=<ID=contig_19394,length=43614>
##contig=<ID=contig_19399,length=111140>
##contig=<ID=contig_194,length=29201>
##contig=<ID=contig_19400,length=2741>
##contig=<ID=contig_19423,length=35866>
##contig=<ID=contig_19426,length=51342>
##contig=<ID=contig_19434,length=61103>
##contig=<ID=contig_1945,length=31168>
##contig=<ID=contig_19450,length=99059>
##contig=<ID=contig_19451,length=48824>
##contig=<ID=contig_19461,length=7148>
##contig=<ID=contig_19465,length=64901>
##contig=<ID=contig_19478,length=22062>
##contig=<ID=contig_19481,length=172580>
##contig=<ID=contig_19498,length=10990>
##contig=<ID=contig_19501,length=28423>
##contig=<ID=contig_19503,length=74823>
##contig=<ID=contig_19504,length=130221>
##contig=<ID=contig_19517,length=21459>
##contig=<ID=contig_19532,length=6292>
##contig=<ID=contig_19548,length=9940>
##contig=<ID=contig_19564,length=23590>
##contig=<ID=contig_19565,length=117630>
##contig=<ID=contig_19586,length=88818>
##contig=<ID=contig_19590,length=24471>
##contig=<ID=contig_19595,length=5577>
##contig=<ID=contig_1960,length=119665>
##contig=<ID=contig_19601,length=75176>
##contig=<ID=contig_19616,length=48874>
##contig=<ID=contig_19629,length=303079>
##contig=<ID=contig_19631,length=55816>
##contig=<ID=contig_19632,length=83814>
##contig=<ID=contig_19639,length=17711>
##contig=<ID=contig_19641,length=119916>
##contig=<ID=contig_19648,length=9833>
##contig=<ID=contig_19652,length=64989>
##contig=<ID=contig_19670,length=41990>
##contig=<ID=contig_19675,length=31545>
##contig=<ID=contig_19683,length=294987>
##contig=<ID=contig_19687,length=12023>
##contig=<ID=contig_19691,length=52643>
##contig=<ID=contig_19693,length=49596>
##contig=<ID=contig_19696,length=122487>
##contig=<ID=contig_19724,length=135040>
##contig=<ID=contig_19726,length=29745>
##contig=<ID=contig_19728,length=121830>
##contig=<ID=contig_19732,length=10206>
##contig=<ID=contig_19736,length=7402>
##contig=<ID=contig_19745,length=80687>
##contig=<ID=contig_19750,length=44124>
##contig=<ID=contig_19753,length=8315>
##contig=<ID=contig_19765,length=27599>
##contig=<ID=contig_19777,length=99138>
##contig=<ID=contig_19781,length=179366>
##contig=<ID=contig_19804,length=32457>
##contig=<ID=contig_19812,length=62138>
##contig=<ID=contig_19820,length=12915>
##contig=<ID=contig_19827,length=8926>
##contig=<ID=contig_1984,length=8078>
##contig=<ID=contig_19859,length=3472>
##contig=<ID=contig_19862,length=19120>
##contig=<ID=contig_19863,length=70910>
##contig=<ID=contig_19869,length=175499>
##contig=<ID=contig_19882,length=3802>
##contig=<ID=contig_19889,length=113546>
##contig=<ID=contig_1989,length=40619>
##contig=<ID=contig_19897,length=137827>
##contig=<ID=contig_19903,length=99511>
##contig=<ID=contig_19926,length=54624>
##contig=<ID=contig_19930,length=12357>
##contig=<ID=contig_19941,length=69866>
##contig=<ID=contig_19953,length=21019>
##contig=<ID=contig_19962,length=71736>
##contig=<ID=contig_19963,length=7721>
##contig=<ID=contig_19970,length=75491>
##contig=<ID=contig_19977,length=66278>
##contig=<ID=contig_19978,length=115381>
##contig=<ID=contig_19979,length=60079>
##contig=<ID=contig_19981,length=44848>
##contig=<ID=contig_19990,length=63721>
##contig=<ID=contig_19998,length=28464>
##contig=<ID=contig_20000,length=42329>
##contig=<ID=contig_20001,length=33639>
##contig=<ID=contig_20011,length=52870>
##contig=<ID=contig_20018,length=35443>
##contig=<ID=contig_20028,length=106992>
##contig=<ID=contig_20032,length=7431>
##contig=<ID=contig_20054,length=108086>
##contig=<ID=contig_20064,length=114650>
##contig=<ID=contig_20069,length=146719>
##contig=<ID=contig_20075,length=38621>
##contig=<ID=contig_20079,length=14997>
##contig=<ID=contig_20082,length=95251>
##contig=<ID=contig_20092,length=62006>
##contig=<ID=contig_20097,length=3241>
##contig=<ID=contig_20100,length=14239>
##contig=<ID=contig_20108,length=4759>
##contig=<ID=contig_20109,length=20727>
##contig=<ID=contig_20114,length=23817>
##contig=<ID=contig_20121,length=51928>
##contig=<ID=contig_20123,length=47341>
##contig=<ID=contig_20131,length=83193>
##contig=<ID=contig_20142,length=54448>
##contig=<ID=contig_20152,length=48962>
##contig=<ID=contig_20153,length=26198>
##contig=<ID=contig_20156,length=43748>
##contig=<ID=contig_20157,length=96059>
##contig=<ID=contig_20160,length=115675>
##contig=<ID=contig_20182,length=17054>
##contig=<ID=contig_20191,length=61153>
##contig=<ID=contig_20201,length=209698>
##contig=<ID=contig_20203,length=18995>
##contig=<ID=contig_20206,length=25508>
##contig=<ID=contig_20214,length=27847>
##contig=<ID=contig_20229,length=36972>
##contig=<ID=contig_20236,length=31407>
##contig=<ID=contig_20240,length=69667>
##contig=<ID=contig_20249,length=217210>
##contig=<ID=contig_20264,length=98506>
##contig=<ID=contig_20272,length=16829>
##contig=<ID=contig_20275,length=471309>
##contig=<ID=contig_20286,length=75530>
##contig=<ID=contig_20293,length=309500>
##contig=<ID=contig_20302,length=177003>
##contig=<ID=contig_20303,length=41568>
##contig=<ID=contig_20304,length=161739>
##contig=<ID=contig_20324,length=130530>
##contig=<ID=contig_20328,length=80286>
##contig=<ID=contig_20336,length=27057>
##contig=<ID=contig_20346,length=53599>
##contig=<ID=contig_20348,length=1826>
##contig=<ID=contig_20365,length=7965>
##contig=<ID=contig_20379,length=9508>
##contig=<ID=contig_20382,length=5038>
##contig=<ID=contig_20389,length=19879>
##contig=<ID=contig_20401,length=141576>
##contig=<ID=contig_20422,length=92042>
##contig=<ID=contig_20426,length=137317>
##contig=<ID=contig_20432,length=60854>
##contig=<ID=contig_20433,length=175472>
##contig=<ID=contig_20438,length=43562>
##contig=<ID=contig_20446,length=76325>
##contig=<ID=contig_20451,length=22810>
##contig=<ID=contig_20481,length=50750>
##contig=<ID=contig_20488,length=4483>
##contig=<ID=contig_2049,length=16925>
##contig=<ID=contig_20495,length=27022>
##contig=<ID=contig_20503,length=79610>
##contig=<ID=contig_2051,length=85104>
##contig=<ID=contig_20512,length=244790>
##contig=<ID=contig_20520,length=59393>
##contig=<ID=contig_20539,length=40550>
##contig=<ID=contig_20542,length=17535>
##contig=<ID=contig_20547,length=23130>
##contig=<ID=contig_20549,length=15490>
##contig=<ID=contig_20551,length=104633>
##contig=<ID=contig_20558,length=102812>
##contig=<ID=contig_20559,length=55560>
##contig=<ID=contig_20564,length=239092>
##contig=<ID=contig_20575,length=228072>
##contig=<ID=contig_20579,length=3386>
##contig=<ID=contig_20586,length=26017>
##contig=<ID=contig_20590,length=281362>
##contig=<ID=contig_20603,length=178727>
##contig=<ID=contig_20609,length=81933>
##contig=<ID=contig_20613,length=58079>
##contig=<ID=contig_20618,length=46867>
##contig=<ID=contig_20629,length=19718>
##contig=<ID=contig_20633,length=79048>
##contig=<ID=contig_20649,length=172476>
##contig=<ID=contig_20660,length=240184>
##contig=<ID=contig_20670,length=65760>
##contig=<ID=contig_20672,length=2256>
##contig=<ID=contig_20678,length=20079>
##contig=<ID=contig_20683,length=22638>
##contig=<ID=contig_20700,length=23437>
##contig=<ID=contig_20737,length=252716>
##contig=<ID=contig_20746,length=2059>
##contig=<ID=contig_20765,length=80874>
##contig=<ID=contig_20771,length=152202>
##contig=<ID=contig_20773,length=17308>
##contig=<ID=contig_20777,length=40627>
##contig=<ID=contig_20787,length=74590>
##contig=<ID=contig_20788,length=15087>
##contig=<ID=contig_20791,length=43277>
##contig=<ID=contig_20817,length=22970>
##contig=<ID=contig_20831,length=176108>
##contig=<ID=contig_20835,length=41577>
##contig=<ID=contig_20849,length=135246>
##contig=<ID=contig_20853,length=10580>
##contig=<ID=contig_20860,length=15044>
##contig=<ID=contig_20864,length=46547>
##contig=<ID=contig_20869,length=5048>
##contig=<ID=contig_20873,length=147323>
##contig=<ID=contig_20886,length=104000>
##contig=<ID=contig_20887,length=18102>
##contig=<ID=contig_2089,length=116468>
##contig=<ID=contig_20891,length=110638>
##contig=<ID=contig_20892,length=254277>
##contig=<ID=contig_20902,length=21097>
##contig=<ID=contig_20913,length=13797>
##contig=<ID=contig_20921,length=62309>
##contig=<ID=contig_20924,length=38651>
##contig=<ID=contig_20925,length=76347>
##contig=<ID=contig_20926,length=9912>
##contig=<ID=contig_20927,length=7724>
##contig=<ID=contig_20939,length=3510>
##contig=<ID=contig_20944,length=49628>
##contig=<ID=contig_20959,length=34273>
##contig=<ID=contig_20960,length=63396>
##contig=<ID=contig_2097,length=128692>
##contig=<ID=contig_20975,length=12305>
##contig=<ID=contig_20981,length=30302>
##contig=<ID=contig_20992,length=108275>
##contig=<ID=contig_20999,length=90293>
##contig=<ID=contig_21000,length=39445>
##contig=<ID=contig_21005,length=13275>
##contig=<ID=contig_21006,length=3181>
##contig=<ID=contig_21008,length=30634>
##contig=<ID=contig_21011,length=101892>
##contig=<ID=contig_21013,length=110090>
##contig=<ID=contig_21024,length=5480>
##contig=<ID=contig_21040,length=9059>
##contig=<ID=contig_21052,length=992>
##contig=<ID=contig_21055,length=261749>
##contig=<ID=contig_21058,length=9531>
##contig=<ID=contig_21085,length=201011>
##contig=<ID=contig_21086,length=79109>
##contig=<ID=contig_21096,length=134129>
##contig=<ID=contig_21106,length=98338>
##contig=<ID=contig_21111,length=11323>
##contig=<ID=contig_21123,length=69270>
##contig=<ID=contig_21126,length=109989>
##contig=<ID=contig_21129,length=16008>
##contig=<ID=contig_21135,length=13072>
##contig=<ID=contig_21146,length=3752>
##contig=<ID=contig_21163,length=5024>
##contig=<ID=contig_21172,length=20778>
##contig=<ID=contig_21189,length=25018>
##contig=<ID=contig_21194,length=19541>
##contig=<ID=contig_21209,length=102194>
##contig=<ID=contig_2121,length=1502>
##contig=<ID=contig_21211,length=54585>
##contig=<ID=contig_21220,length=549>
##contig=<ID=contig_21223,length=18741>
##contig=<ID=contig_21226,length=263437>
##contig=<ID=contig_21231,length=25841>
##contig=<ID=contig_21256,length=56816>
##contig=<ID=contig_21258,length=94424>
##contig=<ID=contig_21260,length=6727>
##contig=<ID=contig_21268,length=323487>
##contig=<ID=contig_21270,length=192590>
##contig=<ID=contig_21284,length=99082>
##contig=<ID=contig_21292,length=8871>
##contig=<ID=contig_21316,length=42720>
##contig=<ID=contig_21321,length=80419>
##contig=<ID=contig_21326,length=30361>
##contig=<ID=contig_21328,length=42706>
##contig=<ID=contig_21329,length=45946>
##contig=<ID=contig_21330,length=119853>
##contig=<ID=contig_21331,length=11459>
##contig=<ID=contig_21339,length=35965>
##contig=<ID=contig_21349,length=46752>
##contig=<ID=contig_2135,length=58740>
##contig=<ID=contig_21369,length=61418>
##contig=<ID=contig_21372,length=54288>
##contig=<ID=contig_21375,length=1868>
##contig=<ID=contig_21389,length=132452>
##contig=<ID=contig_21394,length=1120>
##contig=<ID=contig_21401,length=227326>
##contig=<ID=contig_21404,length=553>
##contig=<ID=contig_21409,length=69903>
##contig=<ID=contig_21410,length=366056>
##contig=<ID=contig_21411,length=16550>
##contig=<ID=contig_21446,length=51375>
##contig=<ID=contig_21450,length=72933>
##contig=<ID=contig_21476,length=34132>
##contig=<ID=contig_21478,length=26835>
##contig=<ID=contig_21486,length=8204>
##contig=<ID=contig_21488,length=7664>
##contig=<ID=contig_21491,length=94816>
##contig=<ID=contig_21494,length=58998>
##contig=<ID=contig_21501,length=15781>
##contig=<ID=contig_21503,length=44988>
##contig=<ID=contig_21505,length=15066>
##contig=<ID=contig_21528,length=26365>
##contig=<ID=contig_2153,length=35284>
##contig=<ID=contig_21532,length=119458>
##contig=<ID=contig_21542,length=126880>
##contig=<ID=contig_21548,length=27079>
##contig=<ID=contig_21552,length=34389>
##contig=<ID=contig_21574,length=52268>
##contig=<ID=contig_21583,length=83655>
##contig=<ID=contig_21584,length=115209>
##contig=<ID=contig_21585,length=17661>
##contig=<ID=contig_21592,length=10306>
##contig=<ID=contig_21606,length=105284>
##contig=<ID=contig_21610,length=5968>
##contig=<ID=contig_21615,length=74342>
##contig=<ID=contig_21619,length=6931>
##contig=<ID=contig_21620,length=462>
##contig=<ID=contig_21633,length=94198>
##contig=<ID=contig_21641,length=75702>
##contig=<ID=contig_21646,length=33265>
##contig=<ID=contig_21679,length=162289>
##contig=<ID=contig_2170,length=107453>
##contig=<ID=contig_21703,length=2114>
##contig=<ID=contig_21704,length=99408>
##contig=<ID=contig_21733,length=57232>
##contig=<ID=contig_21737,length=28741>
##contig=<ID=contig_21741,length=90503>
##contig=<ID=contig_21746,length=79363>
##contig=<ID=contig_21756,length=115856>
##contig=<ID=contig_21757,length=147367>
##contig=<ID=contig_21760,length=102216>
##contig=<ID=contig_21777,length=91338>
##contig=<ID=contig_21804,length=13696>
##contig=<ID=contig_21826,length=1751>
##contig=<ID=contig_21828,length=29722>
##contig=<ID=contig_21829,length=122919>
##contig=<ID=contig_21833,length=333245>
##contig=<ID=contig_21838,length=164011>
##contig=<ID=contig_21840,length=11198>
##contig=<ID=contig_21844,length=72165>
##contig=<ID=contig_21846,length=58798>
##contig=<ID=contig_21864,length=22705>
##contig=<ID=contig_21866,length=103427>
##contig=<ID=contig_21880,length=25904>
##contig=<ID=contig_21921,length=57975>
##contig=<ID=contig_21941,length=15536>
##contig=<ID=contig_21942,length=162955>
##contig=<ID=contig_21946,length=74890>
##contig=<ID=contig_21953,length=34672>
##contig=<ID=contig_21967,length=56980>
##contig=<ID=contig_21975,length=284337>
##contig=<ID=contig_21980,length=31627>
##contig=<ID=contig_21981,length=4491>
##contig=<ID=contig_22000,length=6437>
##contig=<ID=contig_22007,length=6771>
##contig=<ID=contig_22010,length=90365>
##contig=<ID=contig_22030,length=40594>
##contig=<ID=contig_22047,length=69806>
##contig=<ID=contig_22053,length=16907>
##contig=<ID=contig_22057,length=855>
##contig=<ID=contig_22060,length=63367>
##contig=<ID=contig_22068,length=5839>
##contig=<ID=contig_22088,length=1928>
##contig=<ID=contig_22095,length=1712>
##contig=<ID=contig_22122,length=5522>
##contig=<ID=contig_22145,length=101960>
##contig=<ID=contig_22146,length=2071>
##contig=<ID=contig_22166,length=29977>
##contig=<ID=contig_22179,length=169079>
##contig=<ID=contig_22183,length=45626>
##contig=<ID=contig_22190,length=81340>
##contig=<ID=contig_22195,length=4935>
##contig=<ID=contig_22200,length=37604>
##contig=<ID=contig_2221,length=97970>
##contig=<ID=contig_22212,length=38515>
##contig=<ID=contig_22218,length=28163>
##contig=<ID=contig_22242,length=12689>
##contig=<ID=contig_22249,length=121361>
##contig=<ID=contig_22258,length=46846>
##contig=<ID=contig_22261,length=72350>
##contig=<ID=contig_22264,length=146467>
##contig=<ID=contig_22270,length=17834>
##contig=<ID=contig_22278,length=78899>
##contig=<ID=contig_22285,length=162118>
##contig=<ID=contig_22300,length=152786>
##contig=<ID=contig_22309,length=203318>
##contig=<ID=contig_22316,length=712>
##contig=<ID=contig_22319,length=5924>
##contig=<ID=contig_22336,length=16043>
##contig=<ID=contig_22341,length=6708>
##contig=<ID=contig_22342,length=104897>
##contig=<ID=contig_22347,length=125893>
##contig=<ID=contig_22356,length=4388>
##contig=<ID=contig_22358,length=25637>
##contig=<ID=contig_22362,length=3286>
##contig=<ID=contig_22367,length=30511>
##contig=<ID=contig_22371,length=73294>
##contig=<ID=contig_22412,length=65274>
##contig=<ID=contig_22414,length=48919>
##contig=<ID=contig_22415,length=73919>
##contig=<ID=contig_22427,length=157410>
##contig=<ID=contig_22429,length=152102>
##contig=<ID=contig_22437,length=14176>
##contig=<ID=contig_22438,length=5601>
##contig=<ID=contig_22439,length=30358>
##contig=<ID=contig_22440,length=28465>
##contig=<ID=contig_22462,length=158303>
##contig=<ID=contig_22464,length=8810>
##contig=<ID=contig_22473,length=139234>
##contig=<ID=contig_22479,length=20719>
##contig=<ID=contig_22482,length=39057>
##contig=<ID=contig_22484,length=11896>
##contig=<ID=contig_22489,length=12272>
##contig=<ID=contig_22500,length=110550>
##contig=<ID=contig_22509,length=22213>
##contig=<ID=contig_22510,length=26743>
##contig=<ID=contig_22520,length=144496>
##contig=<ID=contig_22530,length=20772>
##contig=<ID=contig_22552,length=19367>
##contig=<ID=contig_22561,length=13495>
##contig=<ID=contig_22562,length=11684>
##contig=<ID=contig_22563,length=162008>
##contig=<ID=contig_22569,length=38541>
##contig=<ID=contig_22604,length=17696>
##contig=<ID=contig_22620,length=75729>
##contig=<ID=contig_22628,length=53738>
##contig=<ID=contig_22689,length=422936>
##contig=<ID=contig_22698,length=287474>
##contig=<ID=contig_22715,length=27561>
##contig=<ID=contig_22719,length=25470>
##contig=<ID=contig_22723,length=36745>
##contig=<ID=contig_22738,length=26419>
##contig=<ID=contig_22791,length=13829>
##contig=<ID=contig_22792,length=24914>
##contig=<ID=contig_22804,length=33068>
##contig=<ID=contig_22811,length=115118>
##contig=<ID=contig_22812,length=41547>
##contig=<ID=contig_22815,length=12311>
##contig=<ID=contig_2282,length=27559>
##contig=<ID=contig_22827,length=39620>
##contig=<ID=contig_22834,length=57537>
##contig=<ID=contig_22840,length=1861>
##contig=<ID=contig_22842,length=86342>
##contig=<ID=contig_22846,length=7427>
##contig=<ID=contig_22849,length=216645>
##contig=<ID=contig_22869,length=78733>
##contig=<ID=contig_22893,length=20050>
##contig=<ID=contig_22894,length=33666>
##contig=<ID=contig_22902,length=28989>
##contig=<ID=contig_22903,length=15415>
##contig=<ID=contig_22905,length=273432>
##contig=<ID=contig_22908,length=4502>
##contig=<ID=contig_22909,length=78862>
##contig=<ID=contig_22931,length=1756>
##contig=<ID=contig_22932,length=5748>
##contig=<ID=contig_2296,length=6129>
##contig=<ID=contig_22966,length=183916>
##contig=<ID=contig_22986,length=88943>
##contig=<ID=contig_22996,length=219405>
##contig=<ID=contig_22999,length=6894>
##contig=<ID=contig_23008,length=29799>
##contig=<ID=contig_23013,length=29573>
##contig=<ID=contig_23050,length=2020>
##contig=<ID=contig_23051,length=81271>
##contig=<ID=contig_23054,length=48596>
##contig=<ID=contig_23064,length=10189>
##contig=<ID=contig_23066,length=10782>
##contig=<ID=contig_23101,length=12843>
##contig=<ID=contig_23106,length=15245>
##contig=<ID=contig_23121,length=16227>
##contig=<ID=contig_23138,length=42833>
##contig=<ID=contig_23139,length=162139>
##contig=<ID=contig_23149,length=381265>
##contig=<ID=contig_23157,length=32567>
##contig=<ID=contig_23186,length=50228>
##contig=<ID=contig_23193,length=24929>
##contig=<ID=contig_23196,length=102865>
##contig=<ID=contig_23217,length=28714>
##contig=<ID=contig_23218,length=9577>
##contig=<ID=contig_23223,length=7954>
##contig=<ID=contig_23230,length=8874>
##contig=<ID=contig_23231,length=191027>
##contig=<ID=contig_23244,length=54467>
##contig=<ID=contig_23248,length=72423>
##contig=<ID=contig_23276,length=27880>
##contig=<ID=contig_23282,length=77640>
##contig=<ID=contig_23326,length=56770>
##contig=<ID=contig_2334,length=285744>
##contig=<ID=contig_23340,length=101967>
##contig=<ID=contig_23354,length=10447>
##contig=<ID=contig_23365,length=68309>
##contig=<ID=contig_23378,length=5955>
##contig=<ID=contig_23380,length=21952>
##contig=<ID=contig_23385,length=194702>
##contig=<ID=contig_23390,length=42859>
##contig=<ID=contig_23394,length=19375>
##contig=<ID=contig_23398,length=53108>
##contig=<ID=contig_23400,length=46890>
##contig=<ID=contig_23409,length=64363>
##contig=<ID=contig_23416,length=7866>
##contig=<ID=contig_23421,length=716>
##contig=<ID=contig_23431,length=9675>
##contig=<ID=contig_23439,length=56498>
##contig=<ID=contig_23457,length=158562>
##contig=<ID=contig_23467,length=23437>
##contig=<ID=contig_23485,length=55499>
##contig=<ID=contig_23491,length=118073>
##contig=<ID=contig_23508,length=26714>
##contig=<ID=contig_23512,length=93156>
##contig=<ID=contig_23518,length=32379>
##contig=<ID=contig_23530,length=27315>
##contig=<ID=contig_23548,length=13284>
##contig=<ID=contig_23557,length=50826>
##contig=<ID=contig_23560,length=1555>
##contig=<ID=contig_23574,length=14946>
##contig=<ID=contig_23585,length=14852>
##contig=<ID=contig_23605,length=40217>
##contig=<ID=contig_23636,length=457>
##contig=<ID=contig_23648,length=175495>
##contig=<ID=contig_23661,length=85498>
##contig=<ID=contig_23674,length=4788>
##contig=<ID=contig_23679,length=15216>
##contig=<ID=contig_23693,length=27409>
##contig=<ID=contig_23729,length=33006>
##contig=<ID=contig_23733,length=20436>
##contig=<ID=contig_23740,length=73996>
##contig=<ID=contig_23778,length=11060>
##contig=<ID=contig_23785,length=126932>
##contig=<ID=contig_23792,length=74221>
##contig=<ID=contig_23813,length=53714>
##contig=<ID=contig_23834,length=28755>
##contig=<ID=contig_23845,length=1587>
##contig=<ID=contig_23848,length=12840>
##contig=<ID=contig_23858,length=9560>
##contig=<ID=contig_23880,length=20957>
##contig=<ID=contig_23889,length=45524>
##contig=<ID=contig_23900,length=131441>
##contig=<ID=contig_23907,length=5012>
##contig=<ID=contig_23912,length=32004>
##contig=<ID=contig_23915,length=34325>
##contig=<ID=contig_23921,length=32547>
##contig=<ID=contig_23929,length=47311>
##contig=<ID=contig_23939,length=7682>
##contig=<ID=contig_23955,length=6492>
##contig=<ID=contig_23964,length=29309>
##contig=<ID=contig_23971,length=31379>
##contig=<ID=contig_23983,length=13020>
##contig=<ID=contig_23985,length=38793>
##contig=<ID=contig_23990,length=45002>
##contig=<ID=contig_24025,length=11080>
##contig=<ID=contig_24035,length=4881>
##contig=<ID=contig_24036,length=51237>
##contig=<ID=contig_2404,length=69425>
##contig=<ID=contig_24041,length=200078>
##contig=<ID=contig_24042,length=118949>
##contig=<ID=contig_24053,length=72028>
##contig=<ID=contig_24058,length=74166>
##contig=<ID=contig_24065,length=98699>
##contig=<ID=contig_24071,length=25742>
##contig=<ID=contig_24073,length=49456>
##contig=<ID=contig_24077,length=24186>
##contig=<ID=contig_24082,length=41114>
##contig=<ID=contig_24083,length=10787>
##contig=<ID=contig_24099,length=10289>
##contig=<ID=contig_24119,length=51997>
##contig=<ID=contig_24131,length=8086>
##contig=<ID=contig_24142,length=79971>
##contig=<ID=contig_24150,length=37459>
##contig=<ID=contig_24181,length=13681>
##contig=<ID=contig_24182,length=73957>
##contig=<ID=contig_24207,length=22681>
##contig=<ID=contig_24211,length=67952>
##contig=<ID=contig_24214,length=12611>
##contig=<ID=contig_24216,length=181585>
##contig=<ID=contig_24223,length=4555>
##contig=<ID=contig_24225,length=22019>
##contig=<ID=contig_24262,length=21387>
##contig=<ID=contig_24270,length=8502>
##contig=<ID=contig_24295,length=18509>
##contig=<ID=contig_24304,length=160093>
##contig=<ID=contig_2431,length=57069>
##contig=<ID=contig_24320,length=41375>
##contig=<ID=contig_24331,length=28005>
##contig=<ID=contig_24332,length=66726>
##contig=<ID=contig_24358,length=4659>
##contig=<ID=contig_24361,length=16229>
##contig=<ID=contig_24372,length=29116>
##contig=<ID=contig_24389,length=5364>
##contig=<ID=contig_24393,length=377>
##contig=<ID=contig_24401,length=141673>
##contig=<ID=contig_24402,length=60526>
##contig=<ID=contig_24424,length=102681>
##contig=<ID=contig_24448,length=382>
##contig=<ID=contig_24451,length=182060>
##contig=<ID=contig_2446,length=30668>
##contig=<ID=contig_2449,length=15828>
##contig=<ID=contig_24500,length=4368>
##contig=<ID=contig_24522,length=148986>
##contig=<ID=contig_24563,length=9154>
##contig=<ID=contig_24575,length=138138>
##contig=<ID=contig_24584,length=88611>
##contig=<ID=contig_24587,length=7325>
##contig=<ID=contig_24588,length=94017>
##contig=<ID=contig_2460,length=605>
##contig=<ID=contig_24609,length=108179>
##contig=<ID=contig_24611,length=4687>
##contig=<ID=contig_24632,length=19435>
##contig=<ID=contig_24634,length=217035>
##contig=<ID=contig_24637,length=130970>
##contig=<ID=contig_24652,length=7351>
##contig=<ID=contig_24654,length=41063>
##contig=<ID=contig_24655,length=4863>
##contig=<ID=contig_24661,length=246>
##contig=<ID=contig_24675,length=141745>
##contig=<ID=contig_24686,length=35744>
##contig=<ID=contig_24720,length=3348>
##contig=<ID=contig_24730,length=1838>
##contig=<ID=contig_24734,length=9522>
##contig=<ID=contig_24749,length=77084>
##contig=<ID=contig_24759,length=90650>
##contig=<ID=contig_24790,length=44535>
##contig=<ID=contig_24799,length=2889>
##contig=<ID=contig_24807,length=117985>
##contig=<ID=contig_24808,length=229147>
##contig=<ID=contig_24810,length=68935>
##contig=<ID=contig_24826,length=314123>
##contig=<ID=contig_24834,length=136997>
##contig=<ID=contig_24838,length=84022>
##contig=<ID=contig_24845,length=93106>
##contig=<ID=contig_24862,length=56601>
##contig=<ID=contig_24866,length=16291>
##contig=<ID=contig_24867,length=33935>
##contig=<ID=contig_24877,length=15577>
##contig=<ID=contig_24889,length=130576>
##contig=<ID=contig_24903,length=273766>
##contig=<ID=contig_24913,length=47631>
##contig=<ID=contig_24919,length=24508>
##contig=<ID=contig_24924,length=28114>
##contig=<ID=contig_24965,length=194211>
##contig=<ID=contig_24978,length=4798>
##contig=<ID=contig_24979,length=93830>
##contig=<ID=contig_24987,length=41654>
##contig=<ID=contig_24992,length=89121>
##contig=<ID=contig_25043,length=37847>
##contig=<ID=contig_25049,length=216137>
##contig=<ID=contig_25053,length=49195>
##contig=<ID=contig_25054,length=4723>
##contig=<ID=contig_25072,length=22360>
##contig=<ID=contig_25085,length=15740>
##contig=<ID=contig_25088,length=69687>
##contig=<ID=contig_25090,length=44180>
##contig=<ID=contig_25096,length=249598>
##contig=<ID=contig_25098,length=11096>
##contig=<ID=contig_25120,length=19559>
##contig=<ID=contig_25127,length=88016>
##contig=<ID=contig_25132,length=71997>
##contig=<ID=contig_25154,length=1448>
##contig=<ID=contig_25157,length=13638>
##contig=<ID=contig_25163,length=34872>
##contig=<ID=contig_25194,length=39917>
##contig=<ID=contig_25204,length=78435>
##contig=<ID=contig_25237,length=8330>
##contig=<ID=contig_25238,length=1367>
##contig=<ID=contig_25245,length=184195>
##contig=<ID=contig_25261,length=16482>
##contig=<ID=contig_2527,length=106795>
##contig=<ID=contig_25270,length=9134>
##contig=<ID=contig_25272,length=4963>
##contig=<ID=contig_25278,length=193522>
##contig=<ID=contig_2529,length=5305>
##contig=<ID=contig_25324,length=17761>
##contig=<ID=contig_25361,length=52013>
##contig=<ID=contig_25366,length=40217>
##contig=<ID=contig_25370,length=19938>
##contig=<ID=contig_25377,length=14324>
##contig=<ID=contig_25394,length=156792>
##contig=<ID=contig_25398,length=24430>
##contig=<ID=contig_25412,length=3460>
##contig=<ID=contig_25414,length=5398>
##contig=<ID=contig_25429,length=34404>
##contig=<ID=contig_2543,length=164483>
##contig=<ID=contig_25435,length=77587>
##contig=<ID=contig_25436,length=225118>
##contig=<ID=contig_25477,length=53516>
##contig=<ID=contig_25512,length=23358>
##contig=<ID=contig_25554,length=84838>
##contig=<ID=contig_25555,length=23864>
##contig=<ID=contig_25558,length=3820>
##contig=<ID=contig_25569,length=150397>
##contig=<ID=contig_25590,length=74621>
##contig=<ID=contig_25598,length=11794>
##contig=<ID=contig_25600,length=43089>
##contig=<ID=contig_25605,length=27381>
##contig=<ID=contig_25609,length=111672>
##contig=<ID=contig_25627,length=3453>
##contig=<ID=contig_25629,length=8429>
##contig=<ID=contig_25635,length=5380>
##contig=<ID=contig_25656,length=54004>
##contig=<ID=contig_25663,length=215028>
##contig=<ID=contig_2567,length=80443>
##contig=<ID=contig_25670,length=71181>
##contig=<ID=contig_25671,length=7889>
##contig=<ID=contig_25675,length=1228>
##contig=<ID=contig_25676,length=1468>
##contig=<ID=contig_25683,length=23140>
##contig=<ID=contig_25721,length=19370>
##contig=<ID=contig_25749,length=71714>
##contig=<ID=contig_25756,length=34750>
##contig=<ID=contig_25761,length=3315>
##contig=<ID=contig_25776,length=61362>
##contig=<ID=contig_2579,length=30611>
##contig=<ID=contig_25800,length=34140>
##contig=<ID=contig_25810,length=39420>
##contig=<ID=contig_25818,length=3709>
##contig=<ID=contig_25827,length=8497>
##contig=<ID=contig_25846,length=22085>
##contig=<ID=contig_25854,length=15729>
##contig=<ID=contig_25873,length=8944>
##contig=<ID=contig_25882,length=7720>
##contig=<ID=contig_25884,length=1021>
##contig=<ID=contig_2591,length=19825>
##contig=<ID=contig_25918,length=37613>
##contig=<ID=contig_2592,length=27400>
##contig=<ID=contig_25925,length=9270>
##contig=<ID=contig_25926,length=86356>
##contig=<ID=contig_25929,length=17189>
##contig=<ID=contig_25948,length=10354>
##contig=<ID=contig_25958,length=85022>
##contig=<ID=contig_25959,length=33780>
##contig=<ID=contig_25965,length=1174>
##contig=<ID=contig_25968,length=27853>
##contig=<ID=contig_25985,length=104333>
##contig=<ID=contig_2599,length=100893>
##contig=<ID=contig_25995,length=4342>
##contig=<ID=contig_25998,length=33273>
##contig=<ID=contig_26003,length=117072>
##contig=<ID=contig_26004,length=28137>
##contig=<ID=contig_26006,length=82803>
##contig=<ID=contig_26007,length=91723>
##contig=<ID=contig_26013,length=17897>
##contig=<ID=contig_26040,length=20969>
##contig=<ID=contig_26047,length=77819>
##contig=<ID=contig_26050,length=22229>
##contig=<ID=contig_26057,length=145754>
##contig=<ID=contig_26068,length=163938>
##contig=<ID=contig_26081,length=21545>
##contig=<ID=contig_26107,length=29492>
##contig=<ID=contig_2616,length=30728>
##contig=<ID=contig_26169,length=198419>
##contig=<ID=contig_26175,length=85444>
##contig=<ID=contig_26182,length=39150>
##contig=<ID=contig_26193,length=8667>
##contig=<ID=contig_26213,length=144594>
##contig=<ID=contig_26235,length=42541>
##contig=<ID=contig_26270,length=27308>
##contig=<ID=contig_26271,length=8306>
##contig=<ID=contig_26277,length=65396>
##contig=<ID=contig_26286,length=39820>
##contig=<ID=contig_26313,length=52132>
##contig=<ID=contig_26325,length=48675>
##contig=<ID=contig_26334,length=27712>
##contig=<ID=contig_26339,length=21252>
##contig=<ID=contig_26343,length=23110>
##contig=<ID=contig_26354,length=82033>
##contig=<ID=contig_26362,length=5365>
##contig=<ID=contig_26374,length=183438>
##contig=<ID=contig_26378,length=49547>
##contig=<ID=contig_26422,length=19208>
##contig=<ID=contig_26426,length=5534>
##contig=<ID=contig_26471,length=148479>
##contig=<ID=contig_26497,length=85649>
##contig=<ID=contig_26498,length=30482>
##contig=<ID=contig_26504,length=7013>
##contig=<ID=contig_26510,length=1539>
##contig=<ID=contig_26514,length=98810>
##contig=<ID=contig_26517,length=25642>
##contig=<ID=contig_26541,length=57035>
##contig=<ID=contig_26546,length=2850>
##contig=<ID=contig_26552,length=47826>
##contig=<ID=contig_26596,length=68997>
##contig=<ID=contig_26631,length=20004>
##contig=<ID=contig_26637,length=2033>
##contig=<ID=contig_26643,length=3609>
##contig=<ID=contig_26648,length=72731>
##contig=<ID=contig_26693,length=296884>
##contig=<ID=contig_26721,length=51014>
##contig=<ID=contig_2673,length=137931>
##contig=<ID=contig_26730,length=421>
##contig=<ID=contig_26766,length=48533>
##contig=<ID=contig_26774,length=85461>
##contig=<ID=contig_26776,length=118299>
##contig=<ID=contig_2678,length=214074>
##contig=<ID=contig_26800,length=195438>
##contig=<ID=contig_26802,length=72031>
##contig=<ID=contig_26813,length=69259>
##contig=<ID=contig_26821,length=36912>
##contig=<ID=contig_26842,length=28649>
##contig=<ID=contig_26850,length=9078>
##contig=<ID=contig_26875,length=28883>
##contig=<ID=contig_26879,length=1809>
##contig=<ID=contig_26887,length=56260>
##contig=<ID=contig_26896,length=3754>
##contig=<ID=contig_26900,length=90937>
##contig=<ID=contig_26912,length=42683>
##contig=<ID=contig_26921,length=215174>
##contig=<ID=contig_26948,length=3001>
##contig=<ID=contig_26953,length=33455>
##contig=<ID=contig_26957,length=26608>
##contig=<ID=contig_26982,length=44085>
##contig=<ID=contig_27021,length=60881>
##contig=<ID=contig_27024,length=56802>
##contig=<ID=contig_27025,length=5086>
##contig=<ID=contig_27073,length=7851>
##contig=<ID=contig_27081,length=33125>
##contig=<ID=contig_27092,length=6367>
##contig=<ID=contig_27100,length=13245>
##contig=<ID=contig_27112,length=2607>
##contig=<ID=contig_27123,length=11444>
##contig=<ID=contig_27128,length=135803>
##contig=<ID=contig_27131,length=31531>
##contig=<ID=contig_27140,length=2956>
##contig=<ID=contig_27155,length=1351>
##contig=<ID=contig_27167,length=83635>
##contig=<ID=contig_27180,length=49854>
##contig=<ID=contig_27199,length=3517>
##contig=<ID=contig_2720,length=66033>
##contig=<ID=contig_27201,length=71186>
##contig=<ID=contig_27205,length=83322>
##contig=<ID=contig_27217,length=36758>
##contig=<ID=contig_27219,length=23978>
##contig=<ID=contig_27240,length=91534>
##contig=<ID=contig_27241,length=80518>
##contig=<ID=contig_27267,length=8863>
##contig=<ID=contig_2732,length=72797>
##contig=<ID=contig_27356,length=134659>
##contig=<ID=contig_27376,length=12179>
##contig=<ID=contig_27377,length=104486>
##contig=<ID=contig_27427,length=868>
##contig=<ID=contig_27452,length=55501>
##contig=<ID=contig_27471,length=145588>
##contig=<ID=contig_27505,length=106836>
##contig=<ID=contig_27510,length=18582>
##contig=<ID=contig_2754,length=122252>
##contig=<ID=contig_27542,length=127986>
##contig=<ID=contig_27556,length=125172>
##contig=<ID=contig_2759,length=13980>
##contig=<ID=contig_27605,length=35694>
##contig=<ID=contig_27622,length=100459>
##contig=<ID=contig_27626,length=153110>
##contig=<ID=contig_27640,length=105454>
##contig=<ID=contig_27641,length=174984>
##contig=<ID=contig_27655,length=26760>
##contig=<ID=contig_27662,length=69897>
##contig=<ID=contig_27677,length=15032>
##contig=<ID=contig_27690,length=3430>
##contig=<ID=contig_27696,length=2118>
##contig=<ID=contig_27699,length=60773>
##contig=<ID=contig_27702,length=23208>
##contig=<ID=contig_27724,length=660>
##contig=<ID=contig_27742,length=84988>
##contig=<ID=contig_27777,length=155>
##contig=<ID=contig_27789,length=17362>
##contig=<ID=contig_27876,length=19010>
##contig=<ID=contig_27928,length=22267>
##contig=<ID=contig_27982,length=41971>
##contig=<ID=contig_28075,length=5920>
##contig=<ID=contig_28094,length=6192>
##contig=<ID=contig_28095,length=5339>
##contig=<ID=contig_28096,length=47718>
##contig=<ID=contig_28115,length=4223>
##contig=<ID=contig_28161,length=136110>
##contig=<ID=contig_2817,length=12488>
##contig=<ID=contig_28177,length=67151>
##contig=<ID=contig_28201,length=94151>
##contig=<ID=contig_28219,length=547>
##contig=<ID=contig_28235,length=3692>
##contig=<ID=contig_28321,length=306413>
##contig=<ID=contig_28333,length=2264>
##contig=<ID=contig_28346,length=11579>
##contig=<ID=contig_28351,length=95259>
##contig=<ID=contig_28366,length=7364>
##contig=<ID=contig_28420,length=8016>
##contig=<ID=contig_28463,length=6174>
##contig=<ID=contig_28507,length=129839>
##contig=<ID=contig_28550,length=22432>
##contig=<ID=contig_28554,length=31978>
##contig=<ID=contig_28586,length=133220>
##contig=<ID=contig_2868,length=32133>
##contig=<ID=contig_28759,length=13914>
##contig=<ID=contig_28773,length=3932>
##contig=<ID=contig_2879,length=95818>
##contig=<ID=contig_28804,length=8487>
##contig=<ID=contig_28823,length=1601>
##contig=<ID=contig_28832,length=11287>
##contig=<ID=contig_2885,length=156094>
##contig=<ID=contig_28850,length=30256>
##contig=<ID=contig_28853,length=22410>
##contig=<ID=contig_28865,length=65333>
##contig=<ID=contig_28879,length=53531>
##contig=<ID=contig_28882,length=6990>
##contig=<ID=contig_28890,length=133514>
##contig=<ID=contig_28893,length=14240>
##contig=<ID=contig_28894,length=34158>
##contig=<ID=contig_28919,length=40297>
##contig=<ID=contig_28922,length=232508>
##contig=<ID=contig_28925,length=297473>
##contig=<ID=contig_28939,length=1566>
##contig=<ID=contig_28947,length=6281>
##contig=<ID=contig_28951,length=9992>
##contig=<ID=contig_28959,length=2020>
##contig=<ID=contig_28963,length=53797>
##contig=<ID=contig_2897,length=99095>
##contig=<ID=contig_28970,length=194752>
##contig=<ID=contig_28983,length=3270>
##contig=<ID=contig_28998,length=9945>
##contig=<ID=contig_29008,length=28168>
##contig=<ID=contig_29014,length=107237>
##contig=<ID=contig_29023,length=286994>
##contig=<ID=contig_29026,length=80509>
##contig=<ID=contig_29039,length=54504>
##contig=<ID=contig_29053,length=6868>
##contig=<ID=contig_29057,length=178552>
##contig=<ID=contig_29061,length=37033>
##contig=<ID=contig_29071,length=133983>
##contig=<ID=contig_29073,length=187280>
##contig=<ID=contig_29111,length=159848>
##contig=<ID=contig_29126,length=53997>
##contig=<ID=contig_29129,length=5442>
##contig=<ID=contig_29130,length=55468>
##contig=<ID=contig_29133,length=216460>
##contig=<ID=contig_29150,length=18280>
##contig=<ID=contig_29173,length=38300>
##contig=<ID=contig_29182,length=81385>
##contig=<ID=contig_29187,length=89799>
##contig=<ID=contig_29192,length=82389>
##contig=<ID=contig_29193,length=10854>
##contig=<ID=contig_29204,length=126007>
##contig=<ID=contig_29218,length=22598>
##contig=<ID=contig_29230,length=25369>
##contig=<ID=contig_29231,length=85556>
##contig=<ID=contig_29246,length=25911>
##contig=<ID=contig_29260,length=28134>
##contig=<ID=contig_29296,length=4202>
##contig=<ID=contig_29297,length=81594>
##contig=<ID=contig_29311,length=45018>
##contig=<ID=contig_29379,length=6625>
##contig=<ID=contig_29380,length=26681>
##contig=<ID=contig_29388,length=6952>
##contig=<ID=contig_29394,length=115196>
##contig=<ID=contig_29421,length=43280>
##contig=<ID=contig_2944,length=180229>
##contig=<ID=contig_29457,length=38654>
##contig=<ID=contig_29467,length=10641>
##contig=<ID=contig_29469,length=4603>
##contig=<ID=contig_29470,length=43695>
##contig=<ID=contig_29474,length=6164>
##contig=<ID=contig_29493,length=160666>
##contig=<ID=contig_29498,length=36628>
##contig=<ID=contig_29508,length=26551>
##contig=<ID=contig_29526,length=150759>
##contig=<ID=contig_29531,length=17748>
##contig=<ID=contig_29536,length=91902>
##contig=<ID=contig_2954,length=82774>
##contig=<ID=contig_29566,length=78383>
##contig=<ID=contig_29569,length=32730>
##contig=<ID=contig_29582,length=21616>
##contig=<ID=contig_29589,length=58031>
##contig=<ID=contig_29625,length=8870>
##contig=<ID=contig_29640,length=10381>
##contig=<ID=contig_29648,length=116941>
##contig=<ID=contig_29653,length=20156>
##contig=<ID=contig_29656,length=92069>
##contig=<ID=contig_29657,length=47357>
##contig=<ID=contig_29660,length=28510>
##contig=<ID=contig_29662,length=42185>
##contig=<ID=contig_29670,length=34122>
##contig=<ID=contig_29671,length=3915>
##contig=<ID=contig_29674,length=139340>
##contig=<ID=contig_29683,length=88657>
##contig=<ID=contig_29686,length=59601>
##contig=<ID=contig_29687,length=161902>
##contig=<ID=contig_29689,length=3765>
##contig=<ID=contig_29709,length=69864>
##contig=<ID=contig_29730,length=142993>
##contig=<ID=contig_29752,length=207509>
##contig=<ID=contig_29771,length=8176>
##contig=<ID=contig_29773,length=96704>
##contig=<ID=contig_2980,length=295082>
##contig=<ID=contig_29815,length=6881>
##contig=<ID=contig_29821,length=440>
##contig=<ID=contig_29823,length=74703>
##contig=<ID=contig_29831,length=18288>
##contig=<ID=contig_29833,length=176764>
##contig=<ID=contig_29843,length=178938>
##contig=<ID=contig_29844,length=4885>
##contig=<ID=contig_29849,length=189135>
##contig=<ID=contig_29860,length=46667>
##contig=<ID=contig_29864,length=350682>
##contig=<ID=contig_29880,length=127007>
##contig=<ID=contig_29895,length=43910>
##contig=<ID=contig_29904,length=251808>
##contig=<ID=contig_29932,length=124856>
##contig=<ID=contig_29973,length=37013>
##contig=<ID=contig_30002,length=22501>
##contig=<ID=contig_30026,length=106443>
##contig=<ID=contig_30032,length=158095>
##contig=<ID=contig_30107,length=1528>
##contig=<ID=contig_30125,length=43224>
##contig=<ID=contig_30134,length=89098>
##contig=<ID=contig_30138,length=102429>
##contig=<ID=contig_30139,length=52937>
##contig=<ID=contig_30165,length=28654>
##contig=<ID=contig_3017,length=213248>
##contig=<ID=contig_30178,length=12370>
##contig=<ID=contig_3018,length=10433>
##contig=<ID=contig_30213,length=104625>
##contig=<ID=contig_30214,length=58430>
##contig=<ID=contig_30234,length=42414>
##contig=<ID=contig_30235,length=198681>
##contig=<ID=contig_30236,length=27724>
##contig=<ID=contig_30240,length=21743>
##contig=<ID=contig_30248,length=49096>
##contig=<ID=contig_30252,length=25465>
##contig=<ID=contig_30253,length=17853>
##contig=<ID=contig_30281,length=106775>
##contig=<ID=contig_30292,length=23363>
##contig=<ID=contig_30317,length=52954>
##contig=<ID=contig_30324,length=51782>
##contig=<ID=contig_30337,length=97130>
##contig=<ID=contig_30339,length=159905>
##contig=<ID=contig_3034,length=15511>
##contig=<ID=contig_30342,length=3297>
##contig=<ID=contig_30349,length=37210>
##contig=<ID=contig_30387,length=111271>
##contig=<ID=contig_30398,length=101759>
##contig=<ID=contig_30421,length=57225>
##contig=<ID=contig_30422,length=4199>
##contig=<ID=contig_30430,length=47693>
##contig=<ID=contig_30444,length=35414>
##contig=<ID=contig_30448,length=5009>
##contig=<ID=contig_30498,length=27159>
##contig=<ID=contig_30510,length=100657>
##contig=<ID=contig_30511,length=32689>
##contig=<ID=contig_30523,length=152604>
##contig=<ID=contig_30540,length=164094>
##contig=<ID=contig_30598,length=5312>
##contig=<ID=contig_30604,length=35602>
##contig=<ID=contig_30675,length=239987>
##contig=<ID=contig_3069,length=179969>
##contig=<ID=contig_30726,length=52421>
##contig=<ID=contig_30754,length=53178>
##contig=<ID=contig_30761,length=38498>
##contig=<ID=contig_30768,length=9755>
##contig=<ID=contig_3080,length=149688>
##contig=<ID=contig_30831,length=56628>
##contig=<ID=contig_30848,length=16742>
##contig=<ID=contig_3087,length=136643>
##contig=<ID=contig_30887,length=129269>
##contig=<ID=contig_3091,length=27999>
##contig=<ID=contig_30910,length=107330>
##contig=<ID=contig_30930,length=90429>
##contig=<ID=contig_30938,length=91265>
##contig=<ID=contig_30954,length=997>
##contig=<ID=contig_30978,length=18362>
##contig=<ID=contig_30994,length=9348>
##contig=<ID=contig_31004,length=11080>
##contig=<ID=contig_31006,length=51940>
##contig=<ID=contig_31023,length=5816>
##contig=<ID=contig_31054,length=100948>
##contig=<ID=contig_31099,length=10742>
##contig=<ID=contig_31104,length=147109>
##contig=<ID=contig_31110,length=11203>
##contig=<ID=contig_3113,length=133431>
##contig=<ID=contig_31145,length=33302>
##contig=<ID=contig_31160,length=3337>
##contig=<ID=contig_31198,length=63266>
##contig=<ID=contig_31206,length=209942>
##contig=<ID=contig_31208,length=41206>
##contig=<ID=contig_31224,length=6561>
##contig=<ID=contig_31262,length=12964>
##contig=<ID=contig_31269,length=26649>
##contig=<ID=contig_3128,length=64398>
##contig=<ID=contig_31288,length=17624>
##contig=<ID=contig_31317,length=43726>
##contig=<ID=contig_31337,length=122247>
##contig=<ID=contig_31348,length=987>
##contig=<ID=contig_31370,length=17232>
##contig=<ID=contig_31371,length=154760>
##contig=<ID=contig_31397,length=97941>
##contig=<ID=contig_3140,length=239461>
##contig=<ID=contig_31408,length=136449>
##contig=<ID=contig_31418,length=40255>
##contig=<ID=contig_31429,length=101976>
##contig=<ID=contig_31469,length=19647>
##contig=<ID=contig_31472,length=67956>
##contig=<ID=contig_31492,length=81288>
##contig=<ID=contig_31505,length=53481>
##contig=<ID=contig_31507,length=226987>
##contig=<ID=contig_31520,length=23047>
##contig=<ID=contig_31548,length=32548>
##contig=<ID=contig_31564,length=8278>
##contig=<ID=contig_31581,length=18631>
##contig=<ID=contig_31620,length=1477>
##contig=<ID=contig_31625,length=24955>
##contig=<ID=contig_31650,length=125688>
##contig=<ID=contig_31682,length=83228>
##contig=<ID=contig_31692,length=6723>
##contig=<ID=contig_31695,length=10856>
##contig=<ID=contig_31707,length=20564>
##contig=<ID=contig_31713,length=12963>
##contig=<ID=contig_31737,length=45060>
##contig=<ID=contig_31741,length=101107>
##contig=<ID=contig_31758,length=7497>
##contig=<ID=contig_31760,length=43889>
##contig=<ID=contig_31786,length=17210>
##contig=<ID=contig_31805,length=18559>
##contig=<ID=contig_31812,length=8194>
##contig=<ID=contig_31813,length=10971>
##contig=<ID=contig_31815,length=16061>
##contig=<ID=contig_31818,length=134625>
##contig=<ID=contig_3184,length=24755>
##contig=<ID=contig_31841,length=17839>
##contig=<ID=contig_31854,length=55169>
##contig=<ID=contig_31868,length=11887>
##contig=<ID=contig_3187,length=183149>
##contig=<ID=contig_31887,length=105657>
##contig=<ID=contig_31888,length=3958>
##contig=<ID=contig_31897,length=3701>
##contig=<ID=contig_31909,length=51250>
##contig=<ID=contig_31922,length=134152>
##contig=<ID=contig_31928,length=1872>
##contig=<ID=contig_31935,length=19465>
##contig=<ID=contig_31936,length=32923>
##contig=<ID=contig_31941,length=41190>
##contig=<ID=contig_31957,length=22508>
##contig=<ID=contig_31959,length=57460>
##contig=<ID=contig_31981,length=38550>
##contig=<ID=contig_31986,length=10938>
##contig=<ID=contig_32004,length=56209>
##contig=<ID=contig_32009,length=22136>
##contig=<ID=contig_32022,length=492>
##contig=<ID=contig_32026,length=2415>
##contig=<ID=contig_32098,length=23995>
##contig=<ID=contig_32099,length=296227>
##contig=<ID=contig_32104,length=45283>
##contig=<ID=contig_32113,length=145082>
##contig=<ID=contig_32114,length=532>
##contig=<ID=contig_32115,length=22526>
##contig=<ID=contig_32125,length=18202>
##contig=<ID=contig_32128,length=151934>
##contig=<ID=contig_32147,length=125082>
##contig=<ID=contig_32168,length=44552>
##contig=<ID=contig_32176,length=112148>
##contig=<ID=contig_32179,length=28398>
##contig=<ID=contig_3219,length=46050>
##contig=<ID=contig_32194,length=47865>
##contig=<ID=contig_32210,length=48436>
##contig=<ID=contig_32218,length=55083>
##contig=<ID=contig_32221,length=3179>
##contig=<ID=contig_32225,length=9591>
##contig=<ID=contig_32228,length=47594>
##contig=<ID=contig_32254,length=56579>
##contig=<ID=contig_32267,length=9952>
##contig=<ID=contig_32299,length=84685>
##contig=<ID=contig_32310,length=71687>
##contig=<ID=contig_32331,length=56677>
##contig=<ID=contig_32343,length=42089>
##contig=<ID=contig_32348,length=88347>
##contig=<ID=contig_32366,length=2559>
##contig=<ID=contig_32370,length=47427>
##contig=<ID=contig_32388,length=116759>
##contig=<ID=contig_32397,length=4091>
##contig=<ID=contig_32398,length=99866>
##contig=<ID=contig_32426,length=10837>
##contig=<ID=contig_3244,length=76592>
##contig=<ID=contig_32467,length=8137>
##contig=<ID=contig_3248,length=1833>
##contig=<ID=contig_32482,length=31841>
##contig=<ID=contig_32491,length=2264>
##contig=<ID=contig_32497,length=197174>
##contig=<ID=contig_32558,length=53979>
##contig=<ID=contig_32563,length=9004>
##contig=<ID=contig_32578,length=8025>
##contig=<ID=contig_32581,length=84595>
##contig=<ID=contig_32587,length=89981>
##contig=<ID=contig_32591,length=26042>
##contig=<ID=contig_32594,length=40792>
##contig=<ID=contig_32597,length=20956>
##contig=<ID=contig_32603,length=108218>
##contig=<ID=contig_32639,length=59793>
##contig=<ID=contig_32640,length=81010>
##contig=<ID=contig_32645,length=194866>
##contig=<ID=contig_32648,length=47882>
##contig=<ID=contig_32650,length=31190>
##contig=<ID=contig_32664,length=9173>
##contig=<ID=contig_32671,length=102501>
##contig=<ID=contig_32679,length=23950>
##contig=<ID=contig_3268,length=55127>
##contig=<ID=contig_32682,length=10103>
##contig=<ID=contig_32730,length=11647>
##contig=<ID=contig_32734,length=87017>
##contig=<ID=contig_3274,length=73527>
##contig=<ID=contig_32753,length=51169>
##contig=<ID=contig_32758,length=87054>
##contig=<ID=contig_32773,length=29930>
##contig=<ID=contig_32777,length=20918>
##contig=<ID=contig_32794,length=464350>
##contig=<ID=contig_32806,length=51300>
##contig=<ID=contig_32825,length=53592>
##contig=<ID=contig_32835,length=90555>
##contig=<ID=contig_32851,length=54484>
##contig=<ID=contig_32852,length=32142>
##contig=<ID=contig_3286,length=161729>
##contig=<ID=contig_32891,length=15872>
##contig=<ID=contig_32893,length=162953>
##contig=<ID=contig_32932,length=13613>
##contig=<ID=contig_32936,length=950>
##contig=<ID=contig_32938,length=71144>
##contig=<ID=contig_32991,length=16788>
##contig=<ID=contig_32993,length=137345>
##contig=<ID=contig_33014,length=84759>
##contig=<ID=contig_33040,length=16877>
##contig=<ID=contig_331,length=2739>
##contig=<ID=contig_33114,length=149418>
##contig=<ID=contig_33145,length=48179>
##contig=<ID=contig_33174,length=189292>
##contig=<ID=contig_33201,length=7479>
##contig=<ID=contig_33216,length=9990>
##contig=<ID=contig_33220,length=60785>
##contig=<ID=contig_33223,length=109120>
##contig=<ID=contig_33241,length=21146>
##contig=<ID=contig_33243,length=7606>
##contig=<ID=contig_33254,length=5170>
##contig=<ID=contig_33290,length=146906>
##contig=<ID=contig_33293,length=59931>
##contig=<ID=contig_33300,length=39686>
##contig=<ID=contig_33303,length=35522>
##contig=<ID=contig_33304,length=68729>
##contig=<ID=contig_33305,length=17829>
##contig=<ID=contig_33310,length=217628>
##contig=<ID=contig_33320,length=11531>
##contig=<ID=contig_3335,length=203173>
##contig=<ID=contig_33353,length=27220>
##contig=<ID=contig_33381,length=32444>
##contig=<ID=contig_33382,length=98936>
##contig=<ID=contig_33388,length=23415>
##contig=<ID=contig_33409,length=23183>
##contig=<ID=contig_33432,length=26554>
##contig=<ID=contig_33464,length=337818>
##contig=<ID=contig_33492,length=100088>
##contig=<ID=contig_33496,length=53103>
##contig=<ID=contig_33500,length=28201>
##contig=<ID=contig_33535,length=13512>
##contig=<ID=contig_33538,length=9034>
##contig=<ID=contig_33559,length=104359>
##contig=<ID=contig_33573,length=5048>
##contig=<ID=contig_33597,length=381>
##contig=<ID=contig_33598,length=10931>
##contig=<ID=contig_33622,length=20401>
##contig=<ID=contig_33626,length=78125>
##contig=<ID=contig_33628,length=82960>
##contig=<ID=contig_33638,length=8315>
##contig=<ID=contig_33642,length=31139>
##contig=<ID=contig_33656,length=72235>
##contig=<ID=contig_33685,length=106853>
##contig=<ID=contig_33686,length=29543>
##contig=<ID=contig_33688,length=136218>
##contig=<ID=contig_33689,length=4821>
##contig=<ID=contig_33694,length=71114>
##contig=<ID=contig_33719,length=207892>
##contig=<ID=contig_33743,length=72120>
##contig=<ID=contig_33753,length=107306>
##contig=<ID=contig_33755,length=55133>
##contig=<ID=contig_33783,length=52697>
##contig=<ID=contig_33843,length=37061>
##contig=<ID=contig_33867,length=45651>
##contig=<ID=contig_33871,length=18741>
##contig=<ID=contig_33916,length=6628>
##contig=<ID=contig_33932,length=477336>
##contig=<ID=contig_33970,length=2579>
##contig=<ID=contig_33976,length=71371>
##contig=<ID=contig_33977,length=66843>
##contig=<ID=contig_33998,length=15147>
##contig=<ID=contig_34004,length=10861>
##contig=<ID=contig_34018,length=305454>
##contig=<ID=contig_34021,length=39841>
##contig=<ID=contig_34037,length=49611>
##contig=<ID=contig_34038,length=98599>
##contig=<ID=contig_34046,length=7582>
##contig=<ID=contig_34076,length=1849>
##contig=<ID=contig_34083,length=137727>
##contig=<ID=contig_34084,length=14101>
##contig=<ID=contig_3414,length=55365>
##contig=<ID=contig_34143,length=20000>
##contig=<ID=contig_34151,length=26619>
##contig=<ID=contig_34169,length=113955>
##contig=<ID=contig_34195,length=2895>
##contig=<ID=contig_34201,length=91204>
##contig=<ID=contig_34220,length=4686>
##contig=<ID=contig_34221,length=56071>
##contig=<ID=contig_3423,length=32753>
##contig=<ID=contig_34232,length=10431>
##contig=<ID=contig_34244,length=2963>
##contig=<ID=contig_34249,length=45627>
##contig=<ID=contig_3429,length=97568>
##contig=<ID=contig_34290,length=20191>
##contig=<ID=contig_34298,length=5230>
##contig=<ID=contig_34301,length=28514>
##contig=<ID=contig_34309,length=19418>
##contig=<ID=contig_34312,length=38603>
##contig=<ID=contig_34340,length=53098>
##contig=<ID=contig_34377,length=3369>
##contig=<ID=contig_34414,length=18676>
##contig=<ID=contig_34416,length=83044>
##contig=<ID=contig_34429,length=5284>
##contig=<ID=contig_34432,length=2973>
##contig=<ID=contig_34433,length=32124>
##contig=<ID=contig_34456,length=6206>
##contig=<ID=contig_34458,length=83788>
##contig=<ID=contig_34466,length=42313>
##contig=<ID=contig_34474,length=6649>
##contig=<ID=contig_34475,length=14950>
##contig=<ID=contig_34495,length=146912>
##contig=<ID=contig_34510,length=138822>
##contig=<ID=contig_34530,length=156949>
##contig=<ID=contig_34554,length=19847>
##contig=<ID=contig_34569,length=10226>
##contig=<ID=contig_34589,length=12469>
##contig=<ID=contig_34601,length=31189>
##contig=<ID=contig_34605,length=3817>
##contig=<ID=contig_34676,length=5766>
##contig=<ID=contig_34689,length=87735>
##contig=<ID=contig_34698,length=150152>
##contig=<ID=contig_34702,length=72981>
##contig=<ID=contig_34706,length=29016>
##contig=<ID=contig_34737,length=15864>
##contig=<ID=contig_34744,length=48883>
##contig=<ID=contig_34750,length=38524>
##contig=<ID=contig_34784,length=16900>
##contig=<ID=contig_34806,length=89471>
##contig=<ID=contig_34824,length=27232>
##contig=<ID=contig_34830,length=129205>
##contig=<ID=contig_34833,length=11414>
##contig=<ID=contig_34853,length=157648>
##contig=<ID=contig_34859,length=21998>
##contig=<ID=contig_34860,length=141500>
##contig=<ID=contig_34870,length=56698>
##contig=<ID=contig_34881,length=65793>
##contig=<ID=contig_34890,length=16011>
##contig=<ID=contig_34910,length=38474>
##contig=<ID=contig_34920,length=27347>
##contig=<ID=contig_34921,length=14692>
##contig=<ID=contig_34927,length=177040>
##contig=<ID=contig_34935,length=43107>
##contig=<ID=contig_3494,length=37559>
##contig=<ID=contig_34947,length=91884>
##contig=<ID=contig_34953,length=167769>
##contig=<ID=contig_34987,length=75101>
##contig=<ID=contig_34989,length=196003>
##contig=<ID=contig_35000,length=12377>
##contig=<ID=contig_35021,length=6425>
##contig=<ID=contig_35041,length=391582>
##contig=<ID=contig_35067,length=50310>
##contig=<ID=contig_35087,length=17247>
##contig=<ID=contig_35091,length=327972>
##contig=<ID=contig_35102,length=2543>
##contig=<ID=contig_35107,length=22624>
##contig=<ID=contig_35148,length=46834>
##contig=<ID=contig_3515,length=11810>
##contig=<ID=contig_35163,length=60549>
##contig=<ID=contig_3519,length=21255>
##contig=<ID=contig_35192,length=191>
##contig=<ID=contig_35194,length=57837>
##contig=<ID=contig_35223,length=44632>
##contig=<ID=contig_35224,length=9700>
##contig=<ID=contig_35263,length=23150>
##contig=<ID=contig_35270,length=26803>
##contig=<ID=contig_3528,length=7043>
##contig=<ID=contig_35280,length=52032>
##contig=<ID=contig_35296,length=8145>
##contig=<ID=contig_35297,length=159402>
##contig=<ID=contig_35305,length=8647>
##contig=<ID=contig_35311,length=122084>
##contig=<ID=contig_35322,length=41597>
##contig=<ID=contig_35325,length=137758>
##contig=<ID=contig_35341,length=7763>
##contig=<ID=contig_35374,length=18307>
##contig=<ID=contig_35379,length=739>
##contig=<ID=contig_35386,length=51641>
##contig=<ID=contig_35404,length=9373>
##contig=<ID=contig_35444,length=89994>
##contig=<ID=contig_35453,length=99587>
##contig=<ID=contig_35460,length=26666>
##contig=<ID=contig_35481,length=67651>
##contig=<ID=contig_35501,length=139184>
##contig=<ID=contig_35512,length=12231>
##contig=<ID=contig_35518,length=12398>
##contig=<ID=contig_35524,length=57825>
##contig=<ID=contig_35525,length=63113>
##contig=<ID=contig_35535,length=54587>
##contig=<ID=contig_35592,length=20714>
##contig=<ID=contig_35609,length=242768>
##contig=<ID=contig_35623,length=61604>
##contig=<ID=contig_35625,length=46869>
##contig=<ID=contig_35639,length=30301>
##contig=<ID=contig_3564,length=195824>
##contig=<ID=contig_35640,length=71808>
##contig=<ID=contig_35641,length=128682>
##contig=<ID=contig_35656,length=261509>
##contig=<ID=contig_35680,length=20332>
##contig=<ID=contig_35688,length=126916>
##contig=<ID=contig_35689,length=397586>
##contig=<ID=contig_35696,length=21953>
##contig=<ID=contig_35711,length=55831>
##contig=<ID=contig_35712,length=13760>
##contig=<ID=contig_35734,length=8846>
##contig=<ID=contig_35735,length=89220>
##contig=<ID=contig_35752,length=32481>
##contig=<ID=contig_35781,length=75490>
##contig=<ID=contig_35788,length=76953>
##contig=<ID=contig_35799,length=1967>
##contig=<ID=contig_35841,length=14991>
##contig=<ID=contig_35858,length=67881>
##contig=<ID=contig_35863,length=24958>
##contig=<ID=contig_3590,length=6685>
##contig=<ID=contig_35907,length=2786>
##contig=<ID=contig_35930,length=133443>
##contig=<ID=contig_35942,length=13853>
##contig=<ID=contig_35959,length=196805>
##contig=<ID=contig_35966,length=15995>
##contig=<ID=contig_35968,length=548>
##contig=<ID=contig_35982,length=44020>
##contig=<ID=contig_35983,length=148718>
##contig=<ID=contig_3599,length=11149>
##contig=<ID=contig_35999,length=13121>
##contig=<ID=contig_36004,length=44527>
##contig=<ID=contig_36011,length=19436>
##contig=<ID=contig_36021,length=252872>
##contig=<ID=contig_36024,length=35988>
##contig=<ID=contig_36043,length=54683>
##contig=<ID=contig_3608,length=28156>
##contig=<ID=contig_36097,length=6834>
##contig=<ID=contig_36127,length=39845>
##contig=<ID=contig_36140,length=12013>
##contig=<ID=contig_36145,length=18412>
##contig=<ID=contig_36153,length=49919>
##contig=<ID=contig_36188,length=7351>
##contig=<ID=contig_36195,length=81950>
##contig=<ID=contig_36215,length=96536>
##contig=<ID=contig_36221,length=43995>
##contig=<ID=contig_36237,length=25198>
##contig=<ID=contig_36259,length=49616>
##contig=<ID=contig_36264,length=36636>
##contig=<ID=contig_36320,length=79461>
##contig=<ID=contig_36321,length=3439>
##contig=<ID=contig_36360,length=9568>
##contig=<ID=contig_36366,length=95761>
##contig=<ID=contig_36379,length=35259>
##contig=<ID=contig_36386,length=77162>
##contig=<ID=contig_36420,length=152745>
##contig=<ID=contig_36432,length=58824>
##contig=<ID=contig_36444,length=3454>
##contig=<ID=contig_36455,length=36468>
##contig=<ID=contig_36496,length=112693>
##contig=<ID=contig_36505,length=27239>
##contig=<ID=contig_36512,length=781>
##contig=<ID=contig_36514,length=88275>
##contig=<ID=contig_3652,length=148414>
##contig=<ID=contig_36533,length=82440>
##contig=<ID=contig_36543,length=73211>
##contig=<ID=contig_36552,length=11664>
##contig=<ID=contig_36559,length=5444>
##contig=<ID=contig_36575,length=38289>
##contig=<ID=contig_36597,length=30907>
##contig=<ID=contig_36630,length=31162>
##contig=<ID=contig_36641,length=11456>
##contig=<ID=contig_36646,length=25402>
##contig=<ID=contig_36654,length=37031>
##contig=<ID=contig_36656,length=30619>
##contig=<ID=contig_36679,length=139069>
##contig=<ID=contig_3668,length=6733>
##contig=<ID=contig_36680,length=118930>
##contig=<ID=contig_36698,length=76939>
##contig=<ID=contig_36702,length=12586>
##contig=<ID=contig_36778,length=15426>
##contig=<ID=contig_36779,length=161>
##contig=<ID=contig_36787,length=117715>
##contig=<ID=contig_36798,length=16980>
##contig=<ID=contig_36818,length=7236>
##contig=<ID=contig_36832,length=81910>
##contig=<ID=contig_36896,length=17374>
##contig=<ID=contig_36908,length=14463>
##contig=<ID=contig_36924,length=47671>
##contig=<ID=contig_3693,length=454603>
##contig=<ID=contig_36956,length=3366>
##contig=<ID=contig_36958,length=27202>
##contig=<ID=contig_36960,length=145572>
##contig=<ID=contig_3698,length=119107>
##contig=<ID=contig_36993,length=32678>
##contig=<ID=contig_36995,length=160348>
##contig=<ID=contig_37001,length=36451>
##contig=<ID=contig_37008,length=34346>
##contig=<ID=contig_37036,length=10864>
##contig=<ID=contig_37051,length=10230>
##contig=<ID=contig_37068,length=3227>
##contig=<ID=contig_3709,length=57887>
##contig=<ID=contig_37107,length=28749>
##contig=<ID=contig_37123,length=4589>
##contig=<ID=contig_37130,length=48546>
##contig=<ID=contig_37138,length=502>
##contig=<ID=contig_37168,length=48414>
##contig=<ID=contig_37171,length=33172>
##contig=<ID=contig_37177,length=31247>
##contig=<ID=contig_37199,length=5005>
##contig=<ID=contig_3720,length=366740>
##contig=<ID=contig_37201,length=71297>
##contig=<ID=contig_37212,length=857>
##contig=<ID=contig_3722,length=149364>
##contig=<ID=contig_37253,length=293369>
##contig=<ID=contig_37286,length=9309>
##contig=<ID=contig_37305,length=59459>
##contig=<ID=contig_3735,length=84373>
##contig=<ID=contig_37350,length=36401>
##contig=<ID=contig_37356,length=37432>
##contig=<ID=contig_37369,length=68010>
##contig=<ID=contig_37372,length=3832>
##contig=<ID=contig_37380,length=18817>
##contig=<ID=contig_37386,length=87780>
##contig=<ID=contig_37396,length=52116>
##contig=<ID=contig_37412,length=6975>
##contig=<ID=contig_37413,length=25284>
##contig=<ID=contig_37414,length=12010>
##contig=<ID=contig_37437,length=17830>
##contig=<ID=contig_37441,length=12114>
##contig=<ID=contig_37550,length=16048>
##contig=<ID=contig_37566,length=11865>
##contig=<ID=contig_37582,length=33761>
##contig=<ID=contig_37596,length=33597>
##contig=<ID=contig_37607,length=7589>
##contig=<ID=contig_37612,length=62824>
##contig=<ID=contig_3765,length=49825>
##contig=<ID=contig_37660,length=64675>
##contig=<ID=contig_37685,length=46401>
##contig=<ID=contig_37688,length=137344>
##contig=<ID=contig_37691,length=198691>
##contig=<ID=contig_3771,length=263860>
##contig=<ID=contig_37718,length=41200>
##contig=<ID=contig_37721,length=11075>
##contig=<ID=contig_37724,length=91327>
##contig=<ID=contig_37727,length=132113>
##contig=<ID=contig_37740,length=5002>
##contig=<ID=contig_37751,length=19509>
##contig=<ID=contig_37763,length=14337>
##contig=<ID=contig_3780,length=44290>
##contig=<ID=contig_37834,length=92690>
##contig=<ID=contig_37838,length=110506>
##contig=<ID=contig_37849,length=30479>
##contig=<ID=contig_37863,length=50002>
##contig=<ID=contig_37884,length=10450>
##contig=<ID=contig_37911,length=83603>
##contig=<ID=contig_37937,length=43491>
##contig=<ID=contig_37954,length=52747>
##contig=<ID=contig_37964,length=11765>
##contig=<ID=contig_37998,length=11353>
##contig=<ID=contig_38005,length=251>
##contig=<ID=contig_38014,length=105952>
##contig=<ID=contig_38036,length=965>
##contig=<ID=contig_38067,length=109362>
##contig=<ID=contig_38070,length=111913>
##contig=<ID=contig_38071,length=1050>
##contig=<ID=contig_38075,length=61881>
##contig=<ID=contig_38099,length=12197>
##contig=<ID=contig_38103,length=6505>
##contig=<ID=contig_38122,length=30844>
##contig=<ID=contig_38143,length=17546>
##contig=<ID=contig_38165,length=38296>
##contig=<ID=contig_38186,length=45286>
##contig=<ID=contig_38194,length=341138>
##contig=<ID=contig_38209,length=8767>
##contig=<ID=contig_38254,length=49820>
##contig=<ID=contig_38259,length=33591>
##contig=<ID=contig_38279,length=106423>
##contig=<ID=contig_38281,length=35789>
##contig=<ID=contig_38283,length=91104>
##contig=<ID=contig_38289,length=2792>
##contig=<ID=contig_38321,length=97751>
##contig=<ID=contig_3839,length=100578>
##contig=<ID=contig_38391,length=41451>
##contig=<ID=contig_38405,length=18070>
##contig=<ID=contig_38437,length=119718>
##contig=<ID=contig_38453,length=17122>
##contig=<ID=contig_38462,length=15128>
##contig=<ID=contig_38468,length=27488>
##contig=<ID=contig_38494,length=68229>
##contig=<ID=contig_38513,length=141066>
##contig=<ID=contig_38551,length=55453>
##contig=<ID=contig_38561,length=61399>
##contig=<ID=contig_38573,length=65170>
##contig=<ID=contig_38579,length=1351>
##contig=<ID=contig_38587,length=101079>
##contig=<ID=contig_38588,length=148525>
##contig=<ID=contig_38591,length=8198>
##contig=<ID=contig_38600,length=22424>
##contig=<ID=contig_38615,length=54083>
##contig=<ID=contig_38618,length=49367>
##contig=<ID=contig_38626,length=44181>
##contig=<ID=contig_3864,length=76778>
##contig=<ID=contig_38645,length=25302>
##contig=<ID=contig_38660,length=11090>
##contig=<ID=contig_38678,length=14513>
##contig=<ID=contig_38695,length=154736>
##contig=<ID=contig_38724,length=179790>
##contig=<ID=contig_3874,length=99597>
##contig=<ID=contig_38789,length=71898>
##contig=<ID=contig_38805,length=21853>
##contig=<ID=contig_38806,length=60471>
##contig=<ID=contig_38832,length=153>
##contig=<ID=contig_38840,length=6700>
##contig=<ID=contig_38841,length=64186>
##contig=<ID=contig_38848,length=23125>
##contig=<ID=contig_38866,length=1381>
##contig=<ID=contig_3891,length=121555>
##contig=<ID=contig_38917,length=8913>
##contig=<ID=contig_3892,length=633>
##contig=<ID=contig_38933,length=196817>
##contig=<ID=contig_38941,length=36527>
##contig=<ID=contig_38997,length=16977>
##contig=<ID=contig_38999,length=30454>
##contig=<ID=contig_39059,length=24287>
##contig=<ID=contig_39084,length=46388>
##contig=<ID=contig_39090,length=4311>
##contig=<ID=contig_39094,length=52333>
##contig=<ID=contig_39122,length=60209>
##contig=<ID=contig_39132,length=8437>
##contig=<ID=contig_39170,length=40452>
##contig=<ID=contig_39187,length=152870>
##contig=<ID=contig_39202,length=63273>
##contig=<ID=contig_39239,length=18608>
##contig=<ID=contig_39275,length=55903>
##contig=<ID=contig_39308,length=55436>
##contig=<ID=contig_39318,length=10488>
##contig=<ID=contig_3932,length=2274>
##contig=<ID=contig_39329,length=15112>
##contig=<ID=contig_39330,length=25213>
##contig=<ID=contig_39339,length=9679>
##contig=<ID=contig_39357,length=38231>
##contig=<ID=contig_39370,length=252886>
##contig=<ID=contig_39377,length=32862>
##contig=<ID=contig_39434,length=3522>
##contig=<ID=contig_39441,length=12166>
##contig=<ID=contig_3947,length=38459>
##contig=<ID=contig_39486,length=7889>
##contig=<ID=contig_39520,length=44302>
##contig=<ID=contig_39528,length=24172>
##contig=<ID=contig_39531,length=33358>
##contig=<ID=contig_39537,length=28354>
##contig=<ID=contig_39552,length=7067>
##contig=<ID=contig_39572,length=44567>
##contig=<ID=contig_39578,length=37294>
##contig=<ID=contig_39613,length=37650>
##contig=<ID=contig_39615,length=14858>
##contig=<ID=contig_39623,length=12526>
##contig=<ID=contig_39632,length=62384>
##contig=<ID=contig_39635,length=31601>
##contig=<ID=contig_39640,length=3547>
##contig=<ID=contig_39684,length=30926>
##contig=<ID=contig_39710,length=83253>
##contig=<ID=contig_39716,length=18411>
##contig=<ID=contig_39727,length=22347>
##contig=<ID=contig_39741,length=84413>
##contig=<ID=contig_39750,length=11333>
##contig=<ID=contig_3976,length=4756>
##contig=<ID=contig_39799,length=61108>
##contig=<ID=contig_39801,length=17960>
##contig=<ID=contig_3981,length=12927>
##contig=<ID=contig_39829,length=18188>
##contig=<ID=contig_39830,length=90334>
##contig=<ID=contig_39831,length=13955>
##contig=<ID=contig_39835,length=76397>
##contig=<ID=contig_39837,length=2957>
##contig=<ID=contig_39839,length=11544>
##contig=<ID=contig_39863,length=68840>
##contig=<ID=contig_3988,length=8022>
##contig=<ID=contig_39908,length=22040>
##contig=<ID=contig_39918,length=56270>
##contig=<ID=contig_39919,length=280314>
##contig=<ID=contig_39922,length=13161>
##contig=<ID=contig_39943,length=28490>
##contig=<ID=contig_39961,length=8917>
##contig=<ID=contig_39979,length=14637>
##contig=<ID=contig_3998,length=47726>
##contig=<ID=contig_39992,length=23057>
##contig=<ID=contig_39999,length=13500>
##contig=<ID=contig_40006,length=167103>
##contig=<ID=contig_4002,length=60124>
##contig=<ID=contig_40036,length=124514>
##contig=<ID=contig_40070,length=2513>
##contig=<ID=contig_40082,length=22369>
##contig=<ID=contig_40083,length=17925>
##contig=<ID=contig_40090,length=13093>
##contig=<ID=contig_40091,length=42465>
##contig=<ID=contig_40094,length=20128>
##contig=<ID=contig_40104,length=52046>
##contig=<ID=contig_40150,length=4276>
##contig=<ID=contig_40158,length=103846>
##contig=<ID=contig_40160,length=1776>
##contig=<ID=contig_40181,length=6438>
##contig=<ID=contig_40219,length=92811>
##contig=<ID=contig_4022,length=7664>
##contig=<ID=contig_40276,length=23107>
##contig=<ID=contig_40279,length=3598>
##contig=<ID=contig_40280,length=22003>
##contig=<ID=contig_40282,length=10914>
##contig=<ID=contig_40337,length=21634>
##contig=<ID=contig_40349,length=94441>
##contig=<ID=contig_40367,length=14220>
##contig=<ID=contig_40370,length=135066>
##contig=<ID=contig_40375,length=148366>
##contig=<ID=contig_40380,length=6727>
##contig=<ID=contig_40393,length=894>
##contig=<ID=contig_40421,length=41814>
##contig=<ID=contig_4046,length=336944>
##contig=<ID=contig_40479,length=12002>
##contig=<ID=contig_4049,length=69274>
##contig=<ID=contig_40494,length=79352>
##contig=<ID=contig_40507,length=200610>
##contig=<ID=contig_40510,length=7425>
##contig=<ID=contig_40532,length=10757>
##contig=<ID=contig_40556,length=49585>
##contig=<ID=contig_40564,length=29942>
##contig=<ID=contig_40580,length=4594>
##contig=<ID=contig_40591,length=2191>
##contig=<ID=contig_40594,length=7971>
##contig=<ID=contig_40611,length=2502>
##contig=<ID=contig_40643,length=51288>
##contig=<ID=contig_40663,length=61575>
##contig=<ID=contig_40685,length=5831>
##contig=<ID=contig_4070,length=63688>
##contig=<ID=contig_4071,length=111164>
##contig=<ID=contig_40710,length=23851>
##contig=<ID=contig_40726,length=28974>
##contig=<ID=contig_40735,length=32123>
##contig=<ID=contig_40749,length=11442>
##contig=<ID=contig_40757,length=25563>
##contig=<ID=contig_40764,length=139386>
##contig=<ID=contig_40780,length=16246>
##contig=<ID=contig_40821,length=12924>
##contig=<ID=contig_4086,length=33497>
##contig=<ID=contig_40871,length=26279>
##contig=<ID=contig_40897,length=6621>
##contig=<ID=contig_40902,length=13794>
##contig=<ID=contig_40913,length=13088>
##contig=<ID=contig_40916,length=166416>
##contig=<ID=contig_40936,length=39028>
##contig=<ID=contig_4096,length=9137>
##contig=<ID=contig_40979,length=47378>
##contig=<ID=contig_40981,length=21875>
##contig=<ID=contig_4102,length=237449>
##contig=<ID=contig_41024,length=179556>
##contig=<ID=contig_41051,length=106479>
##contig=<ID=contig_41067,length=21639>
##contig=<ID=contig_41096,length=372>
##contig=<ID=contig_41111,length=11026>
##contig=<ID=contig_41116,length=150877>
##contig=<ID=contig_41134,length=2010>
##contig=<ID=contig_41138,length=201157>
##contig=<ID=contig_41185,length=102391>
##contig=<ID=contig_41202,length=90285>
##contig=<ID=contig_41212,length=48296>
##contig=<ID=contig_4122,length=150267>
##contig=<ID=contig_41224,length=112681>
##contig=<ID=contig_41256,length=22678>
##contig=<ID=contig_41270,length=27281>
##contig=<ID=contig_41293,length=27028>
##contig=<ID=contig_41340,length=29062>
##contig=<ID=contig_41341,length=2607>
##contig=<ID=contig_41351,length=4001>
##contig=<ID=contig_41370,length=5023>
##contig=<ID=contig_41375,length=206465>
##contig=<ID=contig_41387,length=7735>
##contig=<ID=contig_41408,length=49471>
##contig=<ID=contig_41438,length=11676>
##contig=<ID=contig_41441,length=34740>
##contig=<ID=contig_41445,length=119619>
##contig=<ID=contig_41478,length=42213>
##contig=<ID=contig_41481,length=1864>
##contig=<ID=contig_41490,length=23644>
##contig=<ID=contig_41500,length=29785>
##contig=<ID=contig_41502,length=24118>
##contig=<ID=contig_41549,length=278104>
##contig=<ID=contig_41553,length=63591>
##contig=<ID=contig_41555,length=75320>
##contig=<ID=contig_4157,length=119976>
##contig=<ID=contig_41577,length=24604>
##contig=<ID=contig_41585,length=54966>
##contig=<ID=contig_41592,length=6153>
##contig=<ID=contig_41605,length=6677>
##contig=<ID=contig_41632,length=27495>
##contig=<ID=contig_41659,length=6041>
##contig=<ID=contig_41666,length=109032>
##contig=<ID=contig_41707,length=114957>
##contig=<ID=contig_41728,length=62496>
##contig=<ID=contig_4174,length=67078>
##contig=<ID=contig_41740,length=28517>
##contig=<ID=contig_41754,length=1165>
##contig=<ID=contig_41756,length=6571>
##contig=<ID=contig_41767,length=6129>
##contig=<ID=contig_4178,length=131257>
##contig=<ID=contig_41782,length=6329>
##contig=<ID=contig_41849,length=10473>
##contig=<ID=contig_41880,length=75254>
##contig=<ID=contig_41896,length=9973>
##contig=<ID=contig_41906,length=35746>
##contig=<ID=contig_41919,length=27146>
##contig=<ID=contig_41923,length=4959>
##contig=<ID=contig_41930,length=14278>
##contig=<ID=contig_41959,length=59492>
##contig=<ID=contig_41994,length=25889>
##contig=<ID=contig_42002,length=28332>
##contig=<ID=contig_42010,length=46151>
##contig=<ID=contig_42015,length=4486>
##contig=<ID=contig_42022,length=3466>
##contig=<ID=contig_42036,length=86897>
##contig=<ID=contig_42063,length=57545>
##contig=<ID=contig_42067,length=197815>
##contig=<ID=contig_42075,length=230077>
##contig=<ID=contig_42092,length=3076>
##contig=<ID=contig_42120,length=363>
##contig=<ID=contig_42126,length=3919>
##contig=<ID=contig_42135,length=42377>
##contig=<ID=contig_42145,length=10490>
##contig=<ID=contig_42162,length=50917>
##contig=<ID=contig_42178,length=15090>
##contig=<ID=contig_42195,length=1165>
##contig=<ID=contig_42227,length=34285>
##contig=<ID=contig_42248,length=152663>
##contig=<ID=contig_42254,length=76580>
##contig=<ID=contig_42264,length=68978>
##contig=<ID=contig_42281,length=110856>
##contig=<ID=contig_42303,length=21751>
##contig=<ID=contig_42320,length=133721>
##contig=<ID=contig_42326,length=219230>
##contig=<ID=contig_42344,length=17485>
##contig=<ID=contig_42426,length=58063>
##contig=<ID=contig_42439,length=36414>
##contig=<ID=contig_42456,length=58382>
##contig=<ID=contig_42458,length=34042>
##contig=<ID=contig_42474,length=65666>
##contig=<ID=contig_42476,length=55123>
##contig=<ID=contig_42499,length=15845>
##contig=<ID=contig_42506,length=37897>
##contig=<ID=contig_42520,length=98221>
##contig=<ID=contig_42550,length=63684>
##contig=<ID=contig_4256,length=35581>
##contig=<ID=contig_42579,length=63654>
##contig=<ID=contig_42583,length=229805>
##contig=<ID=contig_42585,length=9450>
##contig=<ID=contig_42591,length=6363>
##contig=<ID=contig_42599,length=7477>
##contig=<ID=contig_42604,length=26112>
##contig=<ID=contig_42628,length=3078>
##contig=<ID=contig_42633,length=29487>
##contig=<ID=contig_42668,length=276872>
##contig=<ID=contig_42681,length=98358>
##contig=<ID=contig_4269,length=125371>
##contig=<ID=contig_42691,length=42920>
##contig=<ID=contig_42733,length=57610>
##contig=<ID=contig_42773,length=26922>
##contig=<ID=contig_42781,length=13320>
##contig=<ID=contig_42801,length=90039>
##contig=<ID=contig_42805,length=94458>
##contig=<ID=contig_42829,length=67362>
##contig=<ID=contig_42848,length=40165>
##contig=<ID=contig_42867,length=191762>
##contig=<ID=contig_42869,length=20667>
##contig=<ID=contig_4288,length=13892>
##contig=<ID=contig_42881,length=129097>
##contig=<ID=contig_42920,length=2405>
##contig=<ID=contig_42921,length=142402>
##contig=<ID=contig_42943,length=113809>
##contig=<ID=contig_42969,length=16418>
##contig=<ID=contig_43022,length=1771>
##contig=<ID=contig_43036,length=32645>
##contig=<ID=contig_43061,length=24594>
##contig=<ID=contig_43063,length=6480>
##contig=<ID=contig_43093,length=74039>
##contig=<ID=contig_43111,length=101555>
##contig=<ID=contig_43120,length=3575>
##contig=<ID=contig_43144,length=31627>
##contig=<ID=contig_43184,length=6245>
##contig=<ID=contig_43192,length=4928>
##contig=<ID=contig_43239,length=58144>
##contig=<ID=contig_43242,length=72143>
##contig=<ID=contig_43252,length=16915>
##contig=<ID=contig_43286,length=692>
##contig=<ID=contig_43292,length=15381>
##contig=<ID=contig_43321,length=103803>
##contig=<ID=contig_43343,length=58682>
##contig=<ID=contig_43394,length=1828>
##contig=<ID=contig_43398,length=5650>
##contig=<ID=contig_43411,length=111893>
##contig=<ID=contig_43420,length=60416>
##contig=<ID=contig_43421,length=25255>
##contig=<ID=contig_43511,length=24350>
##contig=<ID=contig_43548,length=33196>
##contig=<ID=contig_43555,length=34611>
##contig=<ID=contig_43559,length=210723>
##contig=<ID=contig_43574,length=23601>
##contig=<ID=contig_43580,length=99936>
##contig=<ID=contig_43589,length=118897>
##contig=<ID=contig_43600,length=26380>
##contig=<ID=contig_43643,length=105097>
##contig=<ID=contig_43663,length=53875>
##contig=<ID=contig_43696,length=135828>
##contig=<ID=contig_43699,length=76219>
##contig=<ID=contig_43712,length=15244>
##contig=<ID=contig_43718,length=65522>
##contig=<ID=contig_4372,length=17843>
##contig=<ID=contig_43745,length=18190>
##contig=<ID=contig_43747,length=53285>
##contig=<ID=contig_43762,length=121061>
##contig=<ID=contig_43764,length=21528>
##contig=<ID=contig_43781,length=21511>
##contig=<ID=contig_43795,length=9602>
##contig=<ID=contig_43816,length=32845>
##contig=<ID=contig_43831,length=86678>
##contig=<ID=contig_43837,length=65757>
##contig=<ID=contig_43842,length=1681>
##contig=<ID=contig_43849,length=20926>
##contig=<ID=contig_43854,length=2345>
##contig=<ID=contig_43888,length=37886>
##contig=<ID=contig_43899,length=66257>
##contig=<ID=contig_43915,length=47625>
##contig=<ID=contig_43916,length=26680>
##contig=<ID=contig_43918,length=1854>
##contig=<ID=contig_43943,length=86795>
##contig=<ID=contig_43954,length=7349>
##contig=<ID=contig_43997,length=5318>
##contig=<ID=contig_44003,length=55080>
##contig=<ID=contig_44006,length=2003>
##contig=<ID=contig_44049,length=39995>
##contig=<ID=contig_44062,length=28304>
##contig=<ID=contig_4409,length=57028>
##contig=<ID=contig_44092,length=12650>
##contig=<ID=contig_44101,length=92712>
##contig=<ID=contig_44143,length=121903>
##contig=<ID=contig_44154,length=29071>
##contig=<ID=contig_44156,length=34937>
##contig=<ID=contig_44167,length=37469>
##contig=<ID=contig_44171,length=15299>
##contig=<ID=contig_44184,length=2268>
##contig=<ID=contig_44186,length=32535>
##contig=<ID=contig_44195,length=49804>
##contig=<ID=contig_44233,length=141393>
##contig=<ID=contig_44246,length=30213>
##contig=<ID=contig_44253,length=37490>
##contig=<ID=contig_44254,length=90884>
##contig=<ID=contig_44299,length=7759>
##contig=<ID=contig_44300,length=83210>
##contig=<ID=contig_44332,length=27493>
##contig=<ID=contig_44349,length=33453>
##contig=<ID=contig_44379,length=10111>
##contig=<ID=contig_44386,length=96637>
##contig=<ID=contig_44426,length=57606>
##contig=<ID=contig_44440,length=135062>
##contig=<ID=contig_44450,length=28476>
##contig=<ID=contig_44459,length=8793>
##contig=<ID=contig_44465,length=21126>
##contig=<ID=contig_44485,length=42705>
##contig=<ID=contig_44502,length=56704>
##contig=<ID=contig_44511,length=111493>
##contig=<ID=contig_44524,length=131477>
##contig=<ID=contig_44555,length=30993>
##contig=<ID=contig_44558,length=9082>
##contig=<ID=contig_44577,length=65855>
##contig=<ID=contig_44615,length=2945>
##contig=<ID=contig_44657,length=36563>
##contig=<ID=contig_44673,length=4001>
##contig=<ID=contig_44684,length=250125>
##contig=<ID=contig_44738,length=22697>
##contig=<ID=contig_44763,length=16532>
##contig=<ID=contig_44782,length=37580>
##contig=<ID=contig_44797,length=34734>
##contig=<ID=contig_44801,length=50511>
##contig=<ID=contig_44806,length=39721>
##contig=<ID=contig_44809,length=179275>
##contig=<ID=contig_44813,length=50282>
##contig=<ID=contig_44817,length=14103>
##contig=<ID=contig_44828,length=16597>
##contig=<ID=contig_44829,length=46592>
##contig=<ID=contig_44833,length=9002>
##contig=<ID=contig_44840,length=20504>
##contig=<ID=contig_44853,length=2638>
##contig=<ID=contig_44870,length=69357>
##contig=<ID=contig_44891,length=67399>
##contig=<ID=contig_44903,length=3751>
##contig=<ID=contig_44926,length=94245>
##contig=<ID=contig_44940,length=67495>
##contig=<ID=contig_44947,length=108648>
##contig=<ID=contig_44964,length=10668>
##contig=<ID=contig_44968,length=169221>
##contig=<ID=contig_44977,length=45104>
##contig=<ID=contig_44978,length=129790>
##contig=<ID=contig_44984,length=69894>
##contig=<ID=contig_44997,length=3642>
##contig=<ID=contig_45032,length=103630>
##contig=<ID=contig_45050,length=63030>
##contig=<ID=contig_45054,length=32253>
##contig=<ID=contig_45061,length=8776>
##contig=<ID=contig_45069,length=1322>
##contig=<ID=contig_45092,length=145441>
##contig=<ID=contig_45117,length=28372>
##contig=<ID=contig_45131,length=13494>
##contig=<ID=contig_4515,length=42995>
##contig=<ID=contig_4516,length=335811>
##contig=<ID=contig_45170,length=2286>
##contig=<ID=contig_45188,length=41223>
##contig=<ID=contig_45203,length=7985>
##contig=<ID=contig_45232,length=11236>
##contig=<ID=contig_45263,length=19549>
##contig=<ID=contig_45285,length=101530>
##contig=<ID=contig_45297,length=10478>
##contig=<ID=contig_45307,length=6036>
##contig=<ID=contig_45318,length=2571>
##contig=<ID=contig_45348,length=16112>
##contig=<ID=contig_4535,length=27826>
##contig=<ID=contig_45354,length=47439>
##contig=<ID=contig_45419,length=1888>
##contig=<ID=contig_45424,length=38622>
##contig=<ID=contig_45436,length=49460>
##contig=<ID=contig_45493,length=4172>
##contig=<ID=contig_45495,length=174764>
##contig=<ID=contig_45511,length=1269>
##contig=<ID=contig_45518,length=13145>
##contig=<ID=contig_45519,length=121647>
##contig=<ID=contig_45527,length=58596>
##contig=<ID=contig_45539,length=7508>
##contig=<ID=contig_45551,length=65991>
##contig=<ID=contig_45554,length=27843>
##contig=<ID=contig_45605,length=249447>
##contig=<ID=contig_45615,length=1756>
##contig=<ID=contig_4565,length=375371>
##contig=<ID=contig_45656,length=23550>
##contig=<ID=contig_45658,length=14886>
##contig=<ID=contig_45726,length=131430>
##contig=<ID=contig_45739,length=85718>
##contig=<ID=contig_45767,length=2338>
##contig=<ID=contig_45785,length=31859>
##contig=<ID=contig_45786,length=3335>
##contig=<ID=contig_45789,length=18971>
##contig=<ID=contig_45803,length=30674>
##contig=<ID=contig_45813,length=1881>
##contig=<ID=contig_45823,length=17462>
##contig=<ID=contig_45860,length=20850>
##contig=<ID=contig_45874,length=8567>
##contig=<ID=contig_45886,length=121092>
##contig=<ID=contig_45921,length=140100>
##contig=<ID=contig_45926,length=21925>
##contig=<ID=contig_45959,length=41468>
##contig=<ID=contig_45984,length=107238>
##contig=<ID=contig_45993,length=54385>
##contig=<ID=contig_46003,length=15636>
##contig=<ID=contig_46030,length=140140>
##contig=<ID=contig_46041,length=108240>
##contig=<ID=contig_46044,length=40203>
##contig=<ID=contig_46047,length=10236>
##contig=<ID=contig_46050,length=1766>
##contig=<ID=contig_46054,length=103034>
##contig=<ID=contig_46055,length=733>
##contig=<ID=contig_46056,length=10525>
##contig=<ID=contig_46107,length=32117>
##contig=<ID=contig_46117,length=6280>
##contig=<ID=contig_46118,length=113982>
##contig=<ID=contig_46129,length=43940>
##contig=<ID=contig_46144,length=72500>
##contig=<ID=contig_46175,length=28657>
##contig=<ID=contig_46181,length=116000>
##contig=<ID=contig_46188,length=26987>
##contig=<ID=contig_46244,length=252179>
##contig=<ID=contig_46277,length=21302>
##contig=<ID=contig_46283,length=10726>
##contig=<ID=contig_46305,length=25688>
##contig=<ID=contig_46311,length=83451>
##contig=<ID=contig_46321,length=95648>
##contig=<ID=contig_46338,length=6424>
##contig=<ID=contig_46339,length=10127>
##contig=<ID=contig_46343,length=18578>
##contig=<ID=contig_46377,length=152538>
##contig=<ID=contig_46407,length=8685>
##contig=<ID=contig_46426,length=30865>
##contig=<ID=contig_4643,length=235262>
##contig=<ID=contig_46442,length=173872>
##contig=<ID=contig_46461,length=40788>
##contig=<ID=contig_46468,length=5970>
##contig=<ID=contig_465,length=137436>
##contig=<ID=contig_46507,length=10255>
##contig=<ID=contig_46526,length=51970>
##contig=<ID=contig_46543,length=126424>
##contig=<ID=contig_46552,length=83324>
##contig=<ID=contig_4661,length=12612>
##contig=<ID=contig_46634,length=14453>
##contig=<ID=contig_46649,length=35500>
##contig=<ID=contig_46653,length=30922>
##contig=<ID=contig_4666,length=36784>
##contig=<ID=contig_46667,length=48467>
##contig=<ID=contig_46699,length=40406>
##contig=<ID=contig_46735,length=49182>
##contig=<ID=contig_46740,length=5345>
##contig=<ID=contig_4675,length=18950>
##contig=<ID=contig_46761,length=7454>
##contig=<ID=contig_46792,length=35643>
##contig=<ID=contig_46798,length=14013>
##contig=<ID=contig_46809,length=1903>
##contig=<ID=contig_46875,length=15731>
##contig=<ID=contig_46905,length=31872>
##contig=<ID=contig_46917,length=38874>
##contig=<ID=contig_46925,length=124540>
##contig=<ID=contig_4694,length=36990>
##contig=<ID=contig_46949,length=68879>
##contig=<ID=contig_46998,length=9805>
##contig=<ID=contig_47071,length=14059>
##contig=<ID=contig_47084,length=219690>
##contig=<ID=contig_47097,length=3653>
##contig=<ID=contig_47100,length=27436>
##contig=<ID=contig_47134,length=92675>
##contig=<ID=contig_47144,length=138498>
##contig=<ID=contig_4716,length=31286>
##contig=<ID=contig_47167,length=27254>
##contig=<ID=contig_47179,length=67469>
##contig=<ID=contig_47182,length=92562>
##contig=<ID=contig_47209,length=8654>
##contig=<ID=contig_47212,length=33785>
##contig=<ID=contig_47233,length=34988>
##contig=<ID=contig_47238,length=48686>
##contig=<ID=contig_47243,length=5381>
##contig=<ID=contig_4725,length=141587>
##contig=<ID=contig_47270,length=125973>
##contig=<ID=contig_47295,length=43839>
##contig=<ID=contig_47308,length=61502>
##contig=<ID=contig_47309,length=2736>
##contig=<ID=contig_47318,length=4679>
##contig=<ID=contig_47327,length=65299>
##contig=<ID=contig_47339,length=13728>
##contig=<ID=contig_47360,length=16376>
##contig=<ID=contig_47365,length=15593>
##contig=<ID=contig_47387,length=8359>
##contig=<ID=contig_47428,length=2468>
##contig=<ID=contig_47429,length=48934>
##contig=<ID=contig_47457,length=1564>
##contig=<ID=contig_47474,length=85815>
##contig=<ID=contig_4750,length=31256>
##contig=<ID=contig_47512,length=49266>
##contig=<ID=contig_47516,length=146206>
##contig=<ID=contig_47522,length=66476>
##contig=<ID=contig_47547,length=15220>
##contig=<ID=contig_47550,length=160405>
##contig=<ID=contig_47580,length=12407>
##contig=<ID=contig_47588,length=32414>
##contig=<ID=contig_47621,length=5110>
##contig=<ID=contig_47626,length=72823>
##contig=<ID=contig_47657,length=1717>
##contig=<ID=contig_47661,length=87794>
##contig=<ID=contig_47664,length=9662>
##contig=<ID=contig_47668,length=45931>
##contig=<ID=contig_4769,length=39626>
##contig=<ID=contig_47691,length=127309>
##contig=<ID=contig_47696,length=20637>
##contig=<ID=contig_47698,length=5323>
##contig=<ID=contig_4771,length=23829>
##contig=<ID=contig_47732,length=31267>
##contig=<ID=contig_47746,length=27556>
##contig=<ID=contig_47760,length=45989>
##contig=<ID=contig_47785,length=283710>
##contig=<ID=contig_47789,length=44198>
##contig=<ID=contig_47799,length=19141>
##contig=<ID=contig_47817,length=43448>
##contig=<ID=contig_47836,length=5322>
##contig=<ID=contig_47848,length=115617>
##contig=<ID=contig_47851,length=105796>
##contig=<ID=contig_47890,length=62713>
##contig=<ID=contig_47891,length=39548>
##contig=<ID=contig_47893,length=101889>
##contig=<ID=contig_47927,length=148912>
##contig=<ID=contig_47939,length=9055>
##contig=<ID=contig_48003,length=70524>
##contig=<ID=contig_4802,length=125438>
##contig=<ID=contig_48045,length=52136>
##contig=<ID=contig_48050,length=121120>
##contig=<ID=contig_48057,length=9068>
##contig=<ID=contig_4810,length=64933>
##contig=<ID=contig_48109,length=113766>
##contig=<ID=contig_48111,length=884>
##contig=<ID=contig_48138,length=11294>
##contig=<ID=contig_48184,length=4400>
##contig=<ID=contig_48225,length=11329>
##contig=<ID=contig_48239,length=143410>
##contig=<ID=contig_48244,length=25970>
##contig=<ID=contig_48267,length=37496>
##contig=<ID=contig_48284,length=216065>
##contig=<ID=contig_48392,length=93475>
##contig=<ID=contig_48393,length=46499>
##contig=<ID=contig_48400,length=106936>
##contig=<ID=contig_48437,length=57972>
##contig=<ID=contig_48481,length=45538>
##contig=<ID=contig_4854,length=150217>
##contig=<ID=contig_48540,length=34260>
##contig=<ID=contig_48548,length=11818>
##contig=<ID=contig_48549,length=16459>
##contig=<ID=contig_48569,length=23957>
##contig=<ID=contig_48573,length=7456>
##contig=<ID=contig_48587,length=26057>
##contig=<ID=contig_48621,length=16939>
##contig=<ID=contig_48634,length=58351>
##contig=<ID=contig_48653,length=22056>
##contig=<ID=contig_48684,length=15208>
##contig=<ID=contig_48687,length=109857>
##contig=<ID=contig_48738,length=6511>
##contig=<ID=contig_48740,length=55245>
##contig=<ID=contig_48741,length=17170>
##contig=<ID=contig_48746,length=15731>
##contig=<ID=contig_48749,length=16396>
##contig=<ID=contig_48756,length=151675>
##contig=<ID=contig_48835,length=264710>
##contig=<ID=contig_48850,length=15484>
##contig=<ID=contig_48870,length=39150>
##contig=<ID=contig_48886,length=105825>
##contig=<ID=contig_4890,length=134779>
##contig=<ID=contig_48917,length=15562>
##contig=<ID=contig_48922,length=47799>
##contig=<ID=contig_48952,length=935>
##contig=<ID=contig_48963,length=3996>
##contig=<ID=contig_48972,length=87997>
##contig=<ID=contig_48993,length=27106>
##contig=<ID=contig_49003,length=44672>
##contig=<ID=contig_49012,length=30697>
##contig=<ID=contig_49025,length=19128>
##contig=<ID=contig_49026,length=117606>
##contig=<ID=contig_49035,length=43808>
##contig=<ID=contig_49039,length=5524>
##contig=<ID=contig_4904,length=70354>
##contig=<ID=contig_49059,length=23787>
##contig=<ID=contig_49062,length=13367>
##contig=<ID=contig_4909,length=35521>
##contig=<ID=contig_49102,length=81501>
##contig=<ID=contig_49104,length=2095>
##contig=<ID=contig_49107,length=123097>
##contig=<ID=contig_49133,length=14975>
##contig=<ID=contig_49176,length=24647>
##contig=<ID=contig_49184,length=41922>
##contig=<ID=contig_49186,length=3098>
##contig=<ID=contig_49234,length=105490>
##contig=<ID=contig_49252,length=6314>
##contig=<ID=contig_49292,length=57647>
##contig=<ID=contig_49303,length=137360>
##contig=<ID=contig_49306,length=29946>
##contig=<ID=contig_4933,length=94878>
##contig=<ID=contig_49363,length=2883>
##contig=<ID=contig_49371,length=252826>
##contig=<ID=contig_49396,length=142311>
##contig=<ID=contig_49457,length=19192>
##contig=<ID=contig_49468,length=14653>
##contig=<ID=contig_49472,length=23846>
##contig=<ID=contig_49482,length=3691>
##contig=<ID=contig_49491,length=2374>
##contig=<ID=contig_49492,length=75860>
##contig=<ID=contig_4950,length=11963>
##contig=<ID=contig_49554,length=76728>
##contig=<ID=contig_49608,length=16697>
##contig=<ID=contig_49613,length=18355>
##contig=<ID=contig_49629,length=20104>
##contig=<ID=contig_49630,length=9601>
##contig=<ID=contig_49716,length=2281>
##contig=<ID=contig_4975,length=73712>
##contig=<ID=contig_49783,length=15193>
##contig=<ID=contig_49787,length=6287>
##contig=<ID=contig_49809,length=81274>
##contig=<ID=contig_49818,length=8314>
##contig=<ID=contig_49841,length=37124>
##contig=<ID=contig_49849,length=20278>
##contig=<ID=contig_49870,length=5617>
##contig=<ID=contig_4988,length=84771>
##contig=<ID=contig_49926,length=10954>
##contig=<ID=contig_49962,length=18764>
##contig=<ID=contig_49974,length=3119>
##contig=<ID=contig_49981,length=66162>
##contig=<ID=contig_49986,length=6318>
##contig=<ID=contig_50002,length=7137>
##contig=<ID=contig_50011,length=11279>
##contig=<ID=contig_50016,length=73373>
##contig=<ID=contig_50052,length=4580>
##contig=<ID=contig_50057,length=6589>
##contig=<ID=contig_50062,length=200327>
##contig=<ID=contig_50065,length=3395>
##contig=<ID=contig_50079,length=20494>
##contig=<ID=contig_50090,length=3729>
##contig=<ID=contig_50098,length=5740>
##contig=<ID=contig_50117,length=24017>
##contig=<ID=contig_50142,length=50307>
##contig=<ID=contig_50144,length=179816>
##contig=<ID=contig_50181,length=2512>
##contig=<ID=contig_50241,length=23481>
##contig=<ID=contig_50245,length=70858>
##contig=<ID=contig_50251,length=64367>
##contig=<ID=contig_50282,length=1758>
##contig=<ID=contig_50312,length=17262>
##contig=<ID=contig_50340,length=101725>
##contig=<ID=contig_5035,length=109084>
##contig=<ID=contig_50370,length=87302>
##contig=<ID=contig_50376,length=17276>
##contig=<ID=contig_50405,length=52563>
##contig=<ID=contig_50415,length=96609>
##contig=<ID=contig_50461,length=109853>
##contig=<ID=contig_50504,length=63161>
##contig=<ID=contig_50526,length=94285>
##contig=<ID=contig_50535,length=98596>
##contig=<ID=contig_50577,length=20674>
##contig=<ID=contig_50578,length=19600>
##contig=<ID=contig_50581,length=9956>
##contig=<ID=contig_50588,length=19782>
##contig=<ID=contig_50606,length=6752>
##contig=<ID=contig_50607,length=14165>
##contig=<ID=contig_50611,length=31058>
##contig=<ID=contig_50625,length=44861>
##contig=<ID=contig_50642,length=34233>
##contig=<ID=contig_50646,length=5797>
##contig=<ID=contig_50654,length=64575>
##contig=<ID=contig_50663,length=75671>
##contig=<ID=contig_50666,length=11483>
##contig=<ID=contig_50705,length=15851>
##contig=<ID=contig_50709,length=29781>
##contig=<ID=contig_50741,length=37514>
##contig=<ID=contig_5076,length=3340>
##contig=<ID=contig_50761,length=19672>
##contig=<ID=contig_50779,length=31253>
##contig=<ID=contig_50807,length=63240>
##contig=<ID=contig_50822,length=279004>
##contig=<ID=contig_50839,length=97892>
##contig=<ID=contig_5088,length=50349>
##contig=<ID=contig_50893,length=24175>
##contig=<ID=contig_5096,length=19276>
##contig=<ID=contig_50966,length=191595>
##contig=<ID=contig_5098,length=207907>
##contig=<ID=contig_50981,length=179>
##contig=<ID=contig_5099,length=228326>
##contig=<ID=contig_51007,length=33137>
##contig=<ID=contig_51014,length=385>
##contig=<ID=contig_51017,length=103530>
##contig=<ID=contig_51057,length=27495>
##contig=<ID=contig_51058,length=7666>
##contig=<ID=contig_51073,length=20496>
##contig=<ID=contig_51081,length=7395>
##contig=<ID=contig_51101,length=112894>
##contig=<ID=contig_51109,length=1145>
##contig=<ID=contig_5113,length=57853>
##contig=<ID=contig_51137,length=11760>
##contig=<ID=contig_51158,length=3468>
##contig=<ID=contig_51217,length=1331>
##contig=<ID=contig_51269,length=3700>
##contig=<ID=contig_51294,length=6328>
##contig=<ID=contig_51336,length=9589>
##contig=<ID=contig_51359,length=14949>
##contig=<ID=contig_51368,length=14939>
##contig=<ID=contig_51380,length=59906>
##contig=<ID=contig_51392,length=46897>
##contig=<ID=contig_51415,length=10274>
##contig=<ID=contig_51423,length=31817>
##contig=<ID=contig_51425,length=137006>
##contig=<ID=contig_51431,length=71210>
##contig=<ID=contig_5144,length=32066>
##contig=<ID=contig_51441,length=31958>
##contig=<ID=contig_51512,length=37592>
##contig=<ID=contig_51516,length=23881>
##contig=<ID=contig_51526,length=65952>
##contig=<ID=contig_5159,length=65569>
##contig=<ID=contig_51618,length=16422>
##contig=<ID=contig_5167,length=233023>
##contig=<ID=contig_5171,length=45592>
##contig=<ID=contig_51712,length=66028>
##contig=<ID=contig_51724,length=1172>
##contig=<ID=contig_51750,length=34869>
##contig=<ID=contig_51751,length=11506>
##contig=<ID=contig_51806,length=12968>
##contig=<ID=contig_51879,length=137134>
##contig=<ID=contig_51900,length=47879>
##contig=<ID=contig_51924,length=125185>
##contig=<ID=contig_51946,length=397>
##contig=<ID=contig_51967,length=34259>
##contig=<ID=contig_51981,length=30863>
##contig=<ID=contig_52038,length=104287>
##contig=<ID=contig_52066,length=107139>
##contig=<ID=contig_52106,length=29486>
##contig=<ID=contig_52130,length=176965>
##contig=<ID=contig_5215,length=168865>
##contig=<ID=contig_52154,length=14133>
##contig=<ID=contig_52157,length=4251>
##contig=<ID=contig_52158,length=11718>
##contig=<ID=contig_52179,length=15122>
##contig=<ID=contig_52198,length=56470>
##contig=<ID=contig_52215,length=50129>
##contig=<ID=contig_52240,length=77013>
##contig=<ID=contig_52250,length=3252>
##contig=<ID=contig_52253,length=37383>
##contig=<ID=contig_52274,length=7325>
##contig=<ID=contig_52288,length=72696>
##contig=<ID=contig_52305,length=9929>
##contig=<ID=contig_5232,length=39149>
##contig=<ID=contig_52320,length=34274>
##contig=<ID=contig_5233,length=4018>
##contig=<ID=contig_52340,length=53752>
##contig=<ID=contig_52341,length=15538>
##contig=<ID=contig_52358,length=9061>
##contig=<ID=contig_52361,length=6043>
##contig=<ID=contig_52363,length=21446>
##contig=<ID=contig_52369,length=43961>
##contig=<ID=contig_52447,length=36899>
##contig=<ID=contig_52470,length=73713>
##contig=<ID=contig_52511,length=32250>
##contig=<ID=contig_52521,length=22557>
##contig=<ID=contig_52523,length=8693>
##contig=<ID=contig_52575,length=75708>
##contig=<ID=contig_52586,length=16463>
##contig=<ID=contig_52590,length=28575>
##contig=<ID=contig_52615,length=63866>
##contig=<ID=contig_52624,length=3630>
##contig=<ID=contig_52627,length=169617>
##contig=<ID=contig_52698,length=22835>
##contig=<ID=contig_52736,length=13839>
##contig=<ID=contig_52758,length=7510>
##contig=<ID=contig_52764,length=147180>
##contig=<ID=contig_52817,length=25055>
##contig=<ID=contig_52822,length=10012>
##contig=<ID=contig_52836,length=308877>
##contig=<ID=contig_52841,length=72860>
##contig=<ID=contig_52850,length=24886>
##contig=<ID=contig_52884,length=102403>
##contig=<ID=contig_52908,length=62954>
##contig=<ID=contig_52913,length=135086>
##contig=<ID=contig_52915,length=11886>
##contig=<ID=contig_52962,length=27256>
##contig=<ID=contig_52975,length=65153>
##contig=<ID=contig_52998,length=13419>
##contig=<ID=contig_53007,length=26328>
##contig=<ID=contig_53013,length=9650>
##contig=<ID=contig_53019,length=18402>
##contig=<ID=contig_53035,length=30895>
##contig=<ID=contig_53040,length=1384>
##contig=<ID=contig_53058,length=89638>
##contig=<ID=contig_53080,length=65972>
##contig=<ID=contig_53155,length=3675>
##contig=<ID=contig_53162,length=6221>
##contig=<ID=contig_53167,length=13552>
##contig=<ID=contig_53168,length=10398>
##contig=<ID=contig_53172,length=12022>
##contig=<ID=contig_53176,length=91455>
##contig=<ID=contig_53179,length=42065>
##contig=<ID=contig_53201,length=78432>
##contig=<ID=contig_53253,length=17583>
##contig=<ID=contig_53335,length=9049>
##contig=<ID=contig_53388,length=42756>
##contig=<ID=contig_53394,length=42788>
##contig=<ID=contig_53433,length=5476>
##contig=<ID=contig_53447,length=23038>
##contig=<ID=contig_53466,length=95462>
##contig=<ID=contig_5350,length=14198>
##contig=<ID=contig_5351,length=64817>
##contig=<ID=contig_53523,length=9970>
##contig=<ID=contig_53524,length=68798>
##contig=<ID=contig_53543,length=36810>
##contig=<ID=contig_5357,length=5858>
##contig=<ID=contig_53622,length=2917>
##contig=<ID=contig_53626,length=12288>
##contig=<ID=contig_53638,length=44648>
##contig=<ID=contig_53640,length=51567>
##contig=<ID=contig_53662,length=156445>
##contig=<ID=contig_5367,length=102959>
##contig=<ID=contig_53687,length=90552>
##contig=<ID=contig_53723,length=5249>
##contig=<ID=contig_5373,length=46860>
##contig=<ID=contig_53740,length=55279>
##contig=<ID=contig_53741,length=9798>
##contig=<ID=contig_53746,length=56413>
##contig=<ID=contig_5381,length=3837>
##contig=<ID=contig_5384,length=99043>
##contig=<ID=contig_53879,length=1693>
##contig=<ID=contig_53942,length=10335>
##contig=<ID=contig_53970,length=6994>
##contig=<ID=contig_53979,length=1640>
##contig=<ID=contig_53984,length=99457>
##contig=<ID=contig_54004,length=1573>
##contig=<ID=contig_54015,length=164662>
##contig=<ID=contig_54020,length=20261>
##contig=<ID=contig_54031,length=46888>
##contig=<ID=contig_54032,length=14819>
##contig=<ID=contig_54043,length=11757>
##contig=<ID=contig_54051,length=9731>
##contig=<ID=contig_54055,length=4514>
##contig=<ID=contig_54098,length=4475>
##contig=<ID=contig_54102,length=39754>
##contig=<ID=contig_54116,length=61451>
##contig=<ID=contig_54150,length=46956>
##contig=<ID=contig_54154,length=11279>
##contig=<ID=contig_54193,length=18134>
##contig=<ID=contig_54249,length=62665>
##contig=<ID=contig_54251,length=11370>
##contig=<ID=contig_54278,length=49407>
##contig=<ID=contig_54279,length=42150>
##contig=<ID=contig_54298,length=27520>
##contig=<ID=contig_5430,length=3600>
##contig=<ID=contig_54323,length=3156>
##contig=<ID=contig_54328,length=10295>
##contig=<ID=contig_5434,length=43549>
##contig=<ID=contig_54365,length=2501>
##contig=<ID=contig_54376,length=4976>
##contig=<ID=contig_54416,length=105009>
##contig=<ID=contig_54431,length=11341>
##contig=<ID=contig_54432,length=22906>
##contig=<ID=contig_54459,length=34803>
##contig=<ID=contig_54466,length=38350>
##contig=<ID=contig_54471,length=171159>
##contig=<ID=contig_54475,length=37758>
##contig=<ID=contig_54507,length=23838>
##contig=<ID=contig_5452,length=31388>
##contig=<ID=contig_54535,length=6771>
##contig=<ID=contig_54553,length=9632>
##contig=<ID=contig_54556,length=32191>
##contig=<ID=contig_5456,length=17200>
##contig=<ID=contig_5457,length=151077>
##contig=<ID=contig_54573,length=48930>
##contig=<ID=contig_54598,length=9850>
##contig=<ID=contig_5460,length=21255>
##contig=<ID=contig_54646,length=114329>
##contig=<ID=contig_54686,length=65861>
##contig=<ID=contig_54702,length=31322>
##contig=<ID=contig_54719,length=35554>
##contig=<ID=contig_54730,length=2386>
##contig=<ID=contig_54759,length=34903>
##contig=<ID=contig_54769,length=8311>
##contig=<ID=contig_54812,length=31371>
##contig=<ID=contig_5483,length=33665>
##contig=<ID=contig_54867,length=21148>
##contig=<ID=contig_54888,length=171099>
##contig=<ID=contig_54943,length=15995>
##contig=<ID=contig_54960,length=9528>
##contig=<ID=contig_54967,length=17399>
##contig=<ID=contig_54979,length=2691>
##contig=<ID=contig_55013,length=6144>
##contig=<ID=contig_55017,length=30086>
##contig=<ID=contig_55039,length=16357>
##contig=<ID=contig_5505,length=17300>
##contig=<ID=contig_55123,length=59803>
##contig=<ID=contig_55149,length=75929>
##contig=<ID=contig_55179,length=11601>
##contig=<ID=contig_55192,length=30541>
##contig=<ID=contig_55200,length=29818>
##contig=<ID=contig_55206,length=12224>
##contig=<ID=contig_55209,length=45011>
##contig=<ID=contig_5522,length=21500>
##contig=<ID=contig_55239,length=3228>
##contig=<ID=contig_55260,length=21345>
##contig=<ID=contig_55303,length=10107>
##contig=<ID=contig_55316,length=3441>
##contig=<ID=contig_55320,length=17051>
##contig=<ID=contig_55362,length=162112>
##contig=<ID=contig_55363,length=13234>
##contig=<ID=contig_55368,length=15617>
##contig=<ID=contig_55371,length=27010>
##contig=<ID=contig_55375,length=38316>
##contig=<ID=contig_55379,length=55707>
##contig=<ID=contig_55380,length=754>
##contig=<ID=contig_55385,length=5157>
##contig=<ID=contig_55394,length=9041>
##contig=<ID=contig_55409,length=7472>
##contig=<ID=contig_55427,length=116854>
##contig=<ID=contig_55450,length=8101>
##contig=<ID=contig_55465,length=18471>
##contig=<ID=contig_55466,length=24676>
##contig=<ID=contig_55490,length=10946>
##contig=<ID=contig_55524,length=68960>
##contig=<ID=contig_55529,length=17902>
##contig=<ID=contig_55580,length=24284>
##contig=<ID=contig_55622,length=19234>
##contig=<ID=contig_55643,length=32616>
##contig=<ID=contig_55645,length=4475>
##contig=<ID=contig_55649,length=51481>
##contig=<ID=contig_55694,length=140504>
##contig=<ID=contig_55714,length=21286>
##contig=<ID=contig_55797,length=956>
##contig=<ID=contig_55803,length=11720>
##contig=<ID=contig_5582,length=146106>
##contig=<ID=contig_55879,length=4799>
##contig=<ID=contig_5589,length=12150>
##contig=<ID=contig_55909,length=139833>
##contig=<ID=contig_55912,length=9428>
##contig=<ID=contig_5592,length=77696>
##contig=<ID=contig_56005,length=9674>
##contig=<ID=contig_5601,length=34763>
##contig=<ID=contig_56024,length=65330>
##contig=<ID=contig_56038,length=35018>
##contig=<ID=contig_56066,length=531>
##contig=<ID=contig_56143,length=17378>
##contig=<ID=contig_56161,length=98881>
##contig=<ID=contig_56167,length=156576>
##contig=<ID=contig_56180,length=66457>
##contig=<ID=contig_56187,length=32520>
##contig=<ID=contig_56233,length=3838>
##contig=<ID=contig_56252,length=2673>
##contig=<ID=contig_5626,length=155618>
##contig=<ID=contig_56286,length=2836>
##contig=<ID=contig_56318,length=2741>
##contig=<ID=contig_56320,length=57604>
##contig=<ID=contig_56330,length=16540>
##contig=<ID=contig_5635,length=220477>
##contig=<ID=contig_56379,length=2530>
##contig=<ID=contig_56392,length=51308>
##contig=<ID=contig_56400,length=61416>
##contig=<ID=contig_56406,length=12309>
##contig=<ID=contig_5644,length=216507>
##contig=<ID=contig_56502,length=113436>
##contig=<ID=contig_56511,length=14532>
##contig=<ID=contig_56519,length=28638>
##contig=<ID=contig_56521,length=381>
##contig=<ID=contig_56558,length=9835>
##contig=<ID=contig_56567,length=28279>
##contig=<ID=contig_56572,length=14975>
##contig=<ID=contig_56577,length=65900>
##contig=<ID=contig_56586,length=15135>
##contig=<ID=contig_56595,length=46924>
##contig=<ID=contig_56607,length=170001>
##contig=<ID=contig_56616,length=230397>
##contig=<ID=contig_5664,length=61298>
##contig=<ID=contig_56641,length=9710>
##contig=<ID=contig_56655,length=4760>
##contig=<ID=contig_5666,length=325120>
##contig=<ID=contig_56695,length=19030>
##contig=<ID=contig_56703,length=144455>
##contig=<ID=contig_56715,length=1429>
##contig=<ID=contig_56755,length=72951>
##contig=<ID=contig_5677,length=9033>
##contig=<ID=contig_56924,length=364>
##contig=<ID=contig_56967,length=24663>
##contig=<ID=contig_57073,length=31708>
##contig=<ID=contig_57087,length=33273>
##contig=<ID=contig_57110,length=7649>
##contig=<ID=contig_57180,length=68>
##contig=<ID=contig_5723,length=1627>
##contig=<ID=contig_57241,length=12412>
##contig=<ID=contig_57256,length=34200>
##contig=<ID=contig_57333,length=31859>
##contig=<ID=contig_57397,length=96506>
##contig=<ID=contig_57420,length=2482>
##contig=<ID=contig_57491,length=33001>
##contig=<ID=contig_57497,length=175683>
##contig=<ID=contig_5751,length=226591>
##contig=<ID=contig_57532,length=20901>
##contig=<ID=contig_57544,length=7572>
##contig=<ID=contig_57568,length=41611>
##contig=<ID=contig_5761,length=174204>
##contig=<ID=contig_57649,length=23978>
##contig=<ID=contig_57680,length=11519>
##contig=<ID=contig_57693,length=7031>
##contig=<ID=contig_57701,length=10795>
##contig=<ID=contig_5771,length=152966>
##contig=<ID=contig_57728,length=76205>
##contig=<ID=contig_5773,length=77960>
##contig=<ID=contig_5775,length=87631>
##contig=<ID=contig_57757,length=176373>
##contig=<ID=contig_57777,length=86051>
##contig=<ID=contig_57858,length=2640>
##contig=<ID=contig_57863,length=33810>
##contig=<ID=contig_57867,length=42647>
##contig=<ID=contig_57876,length=39476>
##contig=<ID=contig_57899,length=1334>
##contig=<ID=contig_57901,length=25182>
##contig=<ID=contig_57936,length=86106>
##contig=<ID=contig_57943,length=23739>
##contig=<ID=contig_57949,length=84848>
##contig=<ID=contig_57955,length=77559>
##contig=<ID=contig_57956,length=44628>
##contig=<ID=contig_57970,length=5832>
##contig=<ID=contig_57973,length=121341>
##contig=<ID=contig_58005,length=38981>
##contig=<ID=contig_58104,length=33531>
##contig=<ID=contig_58127,length=6658>
##contig=<ID=contig_58268,length=27558>
##contig=<ID=contig_58282,length=26427>
##contig=<ID=contig_58335,length=108939>
##contig=<ID=contig_58382,length=19335>
##contig=<ID=contig_5845,length=379004>
##contig=<ID=contig_58456,length=57935>
##contig=<ID=contig_58469,length=56954>
##contig=<ID=contig_58470,length=33203>
##contig=<ID=contig_58489,length=9522>
##contig=<ID=contig_58527,length=31328>
##contig=<ID=contig_58539,length=2014>
##contig=<ID=contig_5855,length=247792>
##contig=<ID=contig_58581,length=2615>
##contig=<ID=contig_58594,length=102575>
##contig=<ID=contig_58606,length=82555>
##contig=<ID=contig_58610,length=162213>
##contig=<ID=contig_58611,length=3687>
##contig=<ID=contig_58614,length=25932>
##contig=<ID=contig_5863,length=119730>
##contig=<ID=contig_5865,length=23117>
##contig=<ID=contig_58656,length=6108>
##contig=<ID=contig_58685,length=67710>
##contig=<ID=contig_58715,length=2744>
##contig=<ID=contig_58726,length=77994>
##contig=<ID=contig_58761,length=30125>
##contig=<ID=contig_58771,length=87521>
##contig=<ID=contig_58822,length=28653>
##contig=<ID=contig_58932,length=25740>
##contig=<ID=contig_5894,length=15198>
##contig=<ID=contig_58952,length=137512>
##contig=<ID=contig_58957,length=46116>
##contig=<ID=contig_58965,length=2330>
##contig=<ID=contig_58969,length=20462>
##contig=<ID=contig_58970,length=15009>
##contig=<ID=contig_58988,length=9952>
##contig=<ID=contig_58995,length=32261>
##contig=<ID=contig_59001,length=48556>
##contig=<ID=contig_59011,length=3841>
##contig=<ID=contig_59016,length=20429>
##contig=<ID=contig_59039,length=106010>
##contig=<ID=contig_59063,length=64773>
##contig=<ID=contig_59113,length=1985>
##contig=<ID=contig_59145,length=104258>
##contig=<ID=contig_5916,length=25226>
##contig=<ID=contig_59164,length=6082>
##contig=<ID=contig_59206,length=10499>
##contig=<ID=contig_5921,length=21238>
##contig=<ID=contig_59264,length=8894>
##contig=<ID=contig_59285,length=19941>
##contig=<ID=contig_59334,length=50654>
##contig=<ID=contig_59390,length=81599>
##contig=<ID=contig_5941,length=17114>
##contig=<ID=contig_59464,length=34773>
##contig=<ID=contig_5952,length=232237>
##contig=<ID=contig_59567,length=6758>
##contig=<ID=contig_59590,length=7937>
##contig=<ID=contig_59638,length=66934>
##contig=<ID=contig_59665,length=8790>
##contig=<ID=contig_59699,length=112616>
##contig=<ID=contig_59703,length=55555>
##contig=<ID=contig_59752,length=7402>
##contig=<ID=contig_5976,length=222329>
##contig=<ID=contig_59782,length=20441>
##contig=<ID=contig_5983,length=82931>
##contig=<ID=contig_5984,length=101569>
##contig=<ID=contig_59846,length=15175>
##contig=<ID=contig_59894,length=6477>
##contig=<ID=contig_59900,length=14686>
##contig=<ID=contig_59903,length=48225>
##contig=<ID=contig_59918,length=68184>
##contig=<ID=contig_59924,length=33448>
##contig=<ID=contig_60042,length=19729>
##contig=<ID=contig_60053,length=6471>
##contig=<ID=contig_60054,length=14357>
##contig=<ID=contig_60067,length=19393>
##contig=<ID=contig_6007,length=160568>
##contig=<ID=contig_60081,length=44964>
##contig=<ID=contig_60114,length=778>
##contig=<ID=contig_60169,length=2120>
##contig=<ID=contig_6017,length=44287>
##contig=<ID=contig_60180,length=55234>
##contig=<ID=contig_6022,length=58995>
##contig=<ID=contig_60223,length=21294>
##contig=<ID=contig_60239,length=7181>
##contig=<ID=contig_60363,length=43779>
##contig=<ID=contig_60377,length=16111>
##contig=<ID=contig_60389,length=105407>
##contig=<ID=contig_60391,length=11507>
##contig=<ID=contig_60406,length=2281>
##contig=<ID=contig_60416,length=42615>
##contig=<ID=contig_60430,length=16351>
##contig=<ID=contig_60468,length=22814>
##contig=<ID=contig_60471,length=1949>
##contig=<ID=contig_60666,length=235728>
##contig=<ID=contig_60667,length=2179>
##contig=<ID=contig_60668,length=880>
##contig=<ID=contig_6069,length=42912>
##contig=<ID=contig_60706,length=12489>
##contig=<ID=contig_60719,length=50533>
##contig=<ID=contig_60723,length=16167>
##contig=<ID=contig_60731,length=18663>
##contig=<ID=contig_60735,length=6910>
##contig=<ID=contig_60746,length=163878>
##contig=<ID=contig_6077,length=19934>
##contig=<ID=contig_6079,length=42974>
##contig=<ID=contig_6080,length=38319>
##contig=<ID=contig_60868,length=5942>
##contig=<ID=contig_60878,length=61734>
##contig=<ID=contig_60887,length=18982>
##contig=<ID=contig_60891,length=64260>
##contig=<ID=contig_60922,length=178498>
##contig=<ID=contig_60947,length=23927>
##contig=<ID=contig_60963,length=2531>
##contig=<ID=contig_60975,length=50047>
##contig=<ID=contig_61004,length=42955>
##contig=<ID=contig_61012,length=14307>
##contig=<ID=contig_61022,length=33255>
##contig=<ID=contig_6103,length=324889>
##contig=<ID=contig_61035,length=158321>
##contig=<ID=contig_61040,length=138035>
##contig=<ID=contig_61046,length=15045>
##contig=<ID=contig_61054,length=6834>
##contig=<ID=contig_61096,length=7786>
##contig=<ID=contig_61122,length=19171>
##contig=<ID=contig_61139,length=9504>
##contig=<ID=contig_61162,length=3867>
##contig=<ID=contig_61207,length=4405>
##contig=<ID=contig_61239,length=2929>
##contig=<ID=contig_61240,length=5680>
##contig=<ID=contig_61330,length=51643>
##contig=<ID=contig_61348,length=98480>
##contig=<ID=contig_61392,length=1241>
##contig=<ID=contig_61457,length=190827>
##contig=<ID=contig_61473,length=13661>
##contig=<ID=contig_61490,length=13464>
##contig=<ID=contig_61496,length=19186>
##contig=<ID=contig_61510,length=2637>
##contig=<ID=contig_61569,length=9770>
##contig=<ID=contig_61601,length=4652>
##contig=<ID=contig_61613,length=2782>
##contig=<ID=contig_61614,length=21373>
##contig=<ID=contig_61616,length=8729>
##contig=<ID=contig_61672,length=27170>
##contig=<ID=contig_61717,length=10243>
##contig=<ID=contig_61726,length=27759>
##contig=<ID=contig_61743,length=63656>
##contig=<ID=contig_61786,length=71527>
##contig=<ID=contig_6179,length=37001>
##contig=<ID=contig_618,length=204546>
##contig=<ID=contig_61811,length=7664>
##contig=<ID=contig_61940,length=8872>
##contig=<ID=contig_61950,length=31481>
##contig=<ID=contig_61963,length=55762>
##contig=<ID=contig_6200,length=6147>
##contig=<ID=contig_62004,length=104214>
##contig=<ID=contig_62048,length=4989>
##contig=<ID=contig_6205,length=68673>
##contig=<ID=contig_6209,length=229562>
##contig=<ID=contig_6220,length=33998>
##contig=<ID=contig_62212,length=9359>
##contig=<ID=contig_62244,length=2566>
##contig=<ID=contig_62264,length=3898>
##contig=<ID=contig_6229,length=169347>
##contig=<ID=contig_62359,length=83575>
##contig=<ID=contig_62401,length=20703>
##contig=<ID=contig_62418,length=923>
##contig=<ID=contig_62440,length=6612>
##contig=<ID=contig_62443,length=17963>
##contig=<ID=contig_62444,length=5141>
##contig=<ID=contig_62474,length=34011>
##contig=<ID=contig_62490,length=56214>
##contig=<ID=contig_62496,length=2187>
##contig=<ID=contig_62544,length=23604>
##contig=<ID=contig_62560,length=23969>
##contig=<ID=contig_62572,length=10264>
##contig=<ID=contig_62591,length=17923>
##contig=<ID=contig_62640,length=25365>
##contig=<ID=contig_62654,length=22909>
##contig=<ID=contig_62670,length=19430>
##contig=<ID=contig_62676,length=81415>
##contig=<ID=contig_62692,length=6615>
##contig=<ID=contig_62719,length=1015>
##contig=<ID=contig_62772,length=74644>
##contig=<ID=contig_62799,length=2060>
##contig=<ID=contig_62832,length=8358>
##contig=<ID=contig_62875,length=51076>
##contig=<ID=contig_62894,length=8504>
##contig=<ID=contig_6291,length=187092>
##contig=<ID=contig_62925,length=2383>
##contig=<ID=contig_63043,length=1205>
##contig=<ID=contig_63105,length=75195>
##contig=<ID=contig_63117,length=94200>
##contig=<ID=contig_63149,length=10331>
##contig=<ID=contig_63170,length=77441>
##contig=<ID=contig_63171,length=5262>
##contig=<ID=contig_63193,length=34081>
##contig=<ID=contig_63210,length=39040>
##contig=<ID=contig_63228,length=5456>
##contig=<ID=contig_63230,length=684>
##contig=<ID=contig_63247,length=10878>
##contig=<ID=contig_63252,length=3512>
##contig=<ID=contig_63253,length=28855>
##contig=<ID=contig_63282,length=5045>
##contig=<ID=contig_63309,length=83777>
##contig=<ID=contig_63319,length=139171>
##contig=<ID=contig_63331,length=10281>
##contig=<ID=contig_63340,length=1162>
##contig=<ID=contig_63384,length=6090>
##contig=<ID=contig_63409,length=26580>
##contig=<ID=contig_63433,length=26526>
##contig=<ID=contig_6344,length=98288>
##contig=<ID=contig_63487,length=41690>
##contig=<ID=contig_6351,length=65260>
##contig=<ID=contig_63545,length=1808>
##contig=<ID=contig_63554,length=42346>
##contig=<ID=contig_63564,length=12291>
##contig=<ID=contig_63586,length=6985>
##contig=<ID=contig_63600,length=55411>
##contig=<ID=contig_6361,length=141382>
##contig=<ID=contig_63699,length=551>
##contig=<ID=contig_63712,length=4765>
##contig=<ID=contig_63758,length=1609>
##contig=<ID=contig_63791,length=2598>
##contig=<ID=contig_63794,length=7395>
##contig=<ID=contig_63825,length=4744>
##contig=<ID=contig_63828,length=1459>
##contig=<ID=contig_63896,length=19056>
##contig=<ID=contig_63937,length=1339>
##contig=<ID=contig_6394,length=19008>
##contig=<ID=contig_63961,length=7071>
##contig=<ID=contig_6403,length=5983>
##contig=<ID=contig_64030,length=117752>
##contig=<ID=contig_64048,length=39028>
##contig=<ID=contig_64096,length=40090>
##contig=<ID=contig_64200,length=6494>
##contig=<ID=contig_64228,length=33369>
##contig=<ID=contig_64279,length=10083>
##contig=<ID=contig_64319,length=1989>
##contig=<ID=contig_64320,length=34479>
##contig=<ID=contig_64346,length=31277>
##contig=<ID=contig_64358,length=1944>
##contig=<ID=contig_64392,length=5002>
##contig=<ID=contig_64429,length=54757>
##contig=<ID=contig_64475,length=12880>
##contig=<ID=contig_64492,length=41355>
##contig=<ID=contig_64502,length=2086>
##contig=<ID=contig_64528,length=38597>
##contig=<ID=contig_64531,length=36248>
##contig=<ID=contig_64613,length=2173>
##contig=<ID=contig_64614,length=10161>
##contig=<ID=contig_64617,length=17733>
##contig=<ID=contig_64618,length=14695>
##contig=<ID=contig_64628,length=29198>
##contig=<ID=contig_64664,length=63793>
##contig=<ID=contig_6467,length=15741>
##contig=<ID=contig_64676,length=82757>
##contig=<ID=contig_64684,length=140109>
##contig=<ID=contig_64691,length=10873>
##contig=<ID=contig_647,length=35562>
##contig=<ID=contig_64719,length=5008>
##contig=<ID=contig_64722,length=4970>
##contig=<ID=contig_64735,length=63990>
##contig=<ID=contig_64778,length=10207>
##contig=<ID=contig_64782,length=2350>
##contig=<ID=contig_6483,length=312843>
##contig=<ID=contig_64838,length=113265>
##contig=<ID=contig_6485,length=60048>
##contig=<ID=contig_64850,length=11128>
##contig=<ID=contig_64896,length=8430>
##contig=<ID=contig_64941,length=841>
##contig=<ID=contig_64960,length=4673>
##contig=<ID=contig_65007,length=55893>
##contig=<ID=contig_6508,length=7224>
##contig=<ID=contig_65121,length=2381>
##contig=<ID=contig_65134,length=4129>
##contig=<ID=contig_65158,length=40302>
##contig=<ID=contig_65199,length=15404>
##contig=<ID=contig_65305,length=122687>
##contig=<ID=contig_65325,length=28390>
##contig=<ID=contig_65357,length=46522>
##contig=<ID=contig_6542,length=1767>
##contig=<ID=contig_65435,length=18654>
##contig=<ID=contig_65477,length=5696>
##contig=<ID=contig_65525,length=15126>
##contig=<ID=contig_65551,length=14257>
##contig=<ID=contig_65611,length=64029>
##contig=<ID=contig_65636,length=4494>
##contig=<ID=contig_65661,length=48054>
##contig=<ID=contig_65672,length=44331>
##contig=<ID=contig_65680,length=41274>
##contig=<ID=contig_65732,length=19827>
##contig=<ID=contig_65759,length=1245>
##contig=<ID=contig_6578,length=85818>
##contig=<ID=contig_6582,length=40600>
##contig=<ID=contig_65834,length=13659>
##contig=<ID=contig_65886,length=5748>
##contig=<ID=contig_65899,length=18828>
##contig=<ID=contig_65909,length=11204>
##contig=<ID=contig_65920,length=2102>
##contig=<ID=contig_65944,length=45870>
##contig=<ID=contig_65961,length=18371>
##contig=<ID=contig_65996,length=9682>
##contig=<ID=contig_660,length=102521>
##contig=<ID=contig_66012,length=18603>
##contig=<ID=contig_66037,length=57962>
##contig=<ID=contig_66049,length=7166>
##contig=<ID=contig_6605,length=10968>
##contig=<ID=contig_66110,length=27064>
##contig=<ID=contig_66136,length=22213>
##contig=<ID=contig_66238,length=47564>
##contig=<ID=contig_6628,length=183850>
##contig=<ID=contig_66299,length=2352>
##contig=<ID=contig_66347,length=68419>
##contig=<ID=contig_66370,length=48195>
##contig=<ID=contig_66405,length=6965>
##contig=<ID=contig_6644,length=245748>
##contig=<ID=contig_66490,length=384879>
##contig=<ID=contig_6653,length=219780>
##contig=<ID=contig_66539,length=98814>
##contig=<ID=contig_66556,length=72416>
##contig=<ID=contig_66568,length=16227>
##contig=<ID=contig_66630,length=100984>
##contig=<ID=contig_66633,length=82118>
##contig=<ID=contig_66679,length=71959>
##contig=<ID=contig_66684,length=956>
##contig=<ID=contig_66685,length=7780>
##contig=<ID=contig_66745,length=207727>
##contig=<ID=contig_66945,length=295>
##contig=<ID=contig_66946,length=19540>
##contig=<ID=contig_66964,length=41740>
##contig=<ID=contig_66981,length=22478>
##contig=<ID=contig_6703,length=1093>
##contig=<ID=contig_6706,length=38965>
##contig=<ID=contig_67061,length=49691>
##contig=<ID=contig_67087,length=20360>
##contig=<ID=contig_67138,length=24914>
##contig=<ID=contig_67149,length=11101>
##contig=<ID=contig_6726,length=61528>
##contig=<ID=contig_67296,length=27826>
##contig=<ID=contig_673,length=173670>
##contig=<ID=contig_6732,length=55861>
##contig=<ID=contig_67376,length=2581>
##contig=<ID=contig_67381,length=8385>
##contig=<ID=contig_67448,length=16591>
##contig=<ID=contig_67503,length=35395>
##contig=<ID=contig_67533,length=95647>
##contig=<ID=contig_67552,length=64638>
##contig=<ID=contig_676,length=23053>
##contig=<ID=contig_6762,length=47946>
##contig=<ID=contig_6764,length=140000>
##contig=<ID=contig_6765,length=65258>
##contig=<ID=contig_67657,length=8263>
##contig=<ID=contig_67704,length=3553>
##contig=<ID=contig_67721,length=40333>
##contig=<ID=contig_67784,length=41764>
##contig=<ID=contig_67814,length=47789>
##contig=<ID=contig_67842,length=3586>
##contig=<ID=contig_67913,length=13219>
##contig=<ID=contig_67925,length=3523>
##contig=<ID=contig_67943,length=5952>
##contig=<ID=contig_67973,length=10846>
##contig=<ID=contig_67988,length=102540>
##contig=<ID=contig_6799,length=31768>
##contig=<ID=contig_68015,length=32688>
##contig=<ID=contig_68018,length=119556>
##contig=<ID=contig_68031,length=31110>
##contig=<ID=contig_68048,length=286>
##contig=<ID=contig_68059,length=108460>
##contig=<ID=contig_68067,length=60134>
##contig=<ID=contig_68188,length=39266>
##contig=<ID=contig_6819,length=32768>
##contig=<ID=contig_68204,length=25221>
##contig=<ID=contig_68208,length=4143>
##contig=<ID=contig_68227,length=6569>
##contig=<ID=contig_68229,length=134197>
##contig=<ID=contig_68251,length=88212>
##contig=<ID=contig_68258,length=37075>
##contig=<ID=contig_68282,length=78428>
##contig=<ID=contig_68292,length=70366>
##contig=<ID=contig_68300,length=24003>
##contig=<ID=contig_68316,length=19549>
##contig=<ID=contig_68327,length=22891>
##contig=<ID=contig_68353,length=11724>
##contig=<ID=contig_68377,length=94437>
##contig=<ID=contig_68458,length=11583>
##contig=<ID=contig_68472,length=1023>
##contig=<ID=contig_68531,length=36708>
##contig=<ID=contig_6854,length=9933>
##contig=<ID=contig_6856,length=54049>
##contig=<ID=contig_68596,length=11633>
##contig=<ID=contig_68622,length=102268>
##contig=<ID=contig_68625,length=45462>
##contig=<ID=contig_68669,length=8491>
##contig=<ID=contig_68729,length=20163>
##contig=<ID=contig_68747,length=13428>
##contig=<ID=contig_68794,length=2116>
##contig=<ID=contig_6883,length=237230>
##contig=<ID=contig_68892,length=60950>
##contig=<ID=contig_69029,length=1235>
##contig=<ID=contig_69056,length=3214>
##contig=<ID=contig_69106,length=1796>
##contig=<ID=contig_69120,length=123270>
##contig=<ID=contig_6913,length=63870>
##contig=<ID=contig_69141,length=20731>
##contig=<ID=contig_69153,length=105814>
##contig=<ID=contig_69231,length=10317>
##contig=<ID=contig_69239,length=4009>
##contig=<ID=contig_6924,length=11893>
##contig=<ID=contig_69259,length=44533>
##contig=<ID=contig_69260,length=10643>
##contig=<ID=contig_69262,length=67069>
##contig=<ID=contig_69347,length=751>
##contig=<ID=contig_6938,length=45546>
##contig=<ID=contig_69390,length=6725>
##contig=<ID=contig_69440,length=49634>
##contig=<ID=contig_69457,length=28876>
##contig=<ID=contig_69469,length=13579>
##contig=<ID=contig_69543,length=28548>
##contig=<ID=contig_69568,length=52467>
##contig=<ID=contig_69583,length=91102>
##contig=<ID=contig_6960,length=108075>
##contig=<ID=contig_69619,length=59183>
##contig=<ID=contig_69622,length=98057>
##contig=<ID=contig_69661,length=27277>
##contig=<ID=contig_69673,length=7988>
##contig=<ID=contig_69674,length=27876>
##contig=<ID=contig_69702,length=3189>
##contig=<ID=contig_69713,length=2417>
##contig=<ID=contig_69750,length=6319>
##contig=<ID=contig_69758,length=8812>
##contig=<ID=contig_69804,length=7357>
##contig=<ID=contig_69882,length=52009>
##contig=<ID=contig_69929,length=83978>
##contig=<ID=contig_69935,length=58146>
##contig=<ID=contig_69943,length=32911>
##contig=<ID=contig_69974,length=36323>
##contig=<ID=contig_70011,length=4080>
##contig=<ID=contig_70051,length=45392>
##contig=<ID=contig_70055,length=50235>
##contig=<ID=contig_70057,length=12161>
##contig=<ID=contig_7006,length=37027>
##contig=<ID=contig_70062,length=9520>
##contig=<ID=contig_70068,length=45356>
##contig=<ID=contig_70084,length=31650>
##contig=<ID=contig_70125,length=16141>
##contig=<ID=contig_7015,length=135151>
##contig=<ID=contig_70178,length=5872>
##contig=<ID=contig_7018,length=7323>
##contig=<ID=contig_7041,length=4001>
##contig=<ID=contig_7042,length=289252>
##contig=<ID=contig_70441,length=17095>
##contig=<ID=contig_70525,length=82140>
##contig=<ID=contig_70526,length=22838>
##contig=<ID=contig_70559,length=36689>
##contig=<ID=contig_70577,length=38005>
##contig=<ID=contig_7059,length=46589>
##contig=<ID=contig_70601,length=7969>
##contig=<ID=contig_70604,length=4799>
##contig=<ID=contig_7063,length=52000>
##contig=<ID=contig_70646,length=115750>
##contig=<ID=contig_70652,length=19289>
##contig=<ID=contig_70690,length=6371>
##contig=<ID=contig_70723,length=149848>
##contig=<ID=contig_7073,length=45467>
##contig=<ID=contig_70731,length=4012>
##contig=<ID=contig_70736,length=9032>
##contig=<ID=contig_70751,length=11429>
##contig=<ID=contig_70757,length=87446>
##contig=<ID=contig_70785,length=3790>
##contig=<ID=contig_70829,length=61056>
##contig=<ID=contig_70834,length=14017>
##contig=<ID=contig_70929,length=2007>
##contig=<ID=contig_70939,length=68237>
##contig=<ID=contig_7095,length=30347>
##contig=<ID=contig_70967,length=3033>
##contig=<ID=contig_7100,length=273878>
##contig=<ID=contig_71042,length=12892>
##contig=<ID=contig_71123,length=19934>
##contig=<ID=contig_71169,length=14259>
##contig=<ID=contig_71189,length=11572>
##contig=<ID=contig_71220,length=109966>
##contig=<ID=contig_71319,length=61051>
##contig=<ID=contig_7133,length=185621>
##contig=<ID=contig_71348,length=4428>
##contig=<ID=contig_71351,length=22862>
##contig=<ID=contig_71353,length=11936>
##contig=<ID=contig_71405,length=3491>
##contig=<ID=contig_7142,length=133032>
##contig=<ID=contig_71433,length=11103>
##contig=<ID=contig_71462,length=3024>
##contig=<ID=contig_71493,length=2707>
##contig=<ID=contig_71541,length=2031>
##contig=<ID=contig_71548,length=46752>
##contig=<ID=contig_71594,length=891>
##contig=<ID=contig_71607,length=162834>
##contig=<ID=contig_71641,length=12855>
##contig=<ID=contig_71645,length=173944>
##contig=<ID=contig_71646,length=29606>
##contig=<ID=contig_71648,length=79851>
##contig=<ID=contig_71649,length=16810>
##contig=<ID=contig_71692,length=402>
##contig=<ID=contig_71742,length=13990>
##contig=<ID=contig_71749,length=13700>
##contig=<ID=contig_71765,length=88065>
##contig=<ID=contig_71769,length=5485>
##contig=<ID=contig_71833,length=16750>
##contig=<ID=contig_71873,length=2452>
##contig=<ID=contig_71920,length=9564>
##contig=<ID=contig_7198,length=48300>
##contig=<ID=contig_72005,length=1883>
##contig=<ID=contig_72010,length=42290>
##contig=<ID=contig_72018,length=15566>
##contig=<ID=contig_72054,length=22949>
##contig=<ID=contig_72081,length=11272>
##contig=<ID=contig_72096,length=5523>
##contig=<ID=contig_72129,length=922>
##contig=<ID=contig_72152,length=17308>
##contig=<ID=contig_722,length=35116>
##contig=<ID=contig_72256,length=13665>
##contig=<ID=contig_72338,length=11499>
##contig=<ID=contig_72366,length=28179>
##contig=<ID=contig_7237,length=29728>
##contig=<ID=contig_72396,length=60210>
##contig=<ID=contig_72437,length=15477>
##contig=<ID=contig_72453,length=29318>
##contig=<ID=contig_72469,length=2173>
##contig=<ID=contig_72534,length=14651>
##contig=<ID=contig_7254,length=28480>
##contig=<ID=contig_72550,length=33984>
##contig=<ID=contig_72630,length=1088>
##contig=<ID=contig_72636,length=1723>
##contig=<ID=contig_72680,length=209097>
##contig=<ID=contig_72797,length=17880>
##contig=<ID=contig_72955,length=13327>
##contig=<ID=contig_72996,length=3579>
##contig=<ID=contig_73007,length=68192>
##contig=<ID=contig_73017,length=31833>
##contig=<ID=contig_7303,length=54399>
##contig=<ID=contig_73039,length=3660>
##contig=<ID=contig_73059,length=3074>
##contig=<ID=contig_73067,length=1024>
##contig=<ID=contig_73076,length=45232>
##contig=<ID=contig_73099,length=9152>
##contig=<ID=contig_73150,length=11810>
##contig=<ID=contig_73159,length=248062>
##contig=<ID=contig_73181,length=47083>
##contig=<ID=contig_73189,length=5930>
##contig=<ID=contig_73260,length=83753>
##contig=<ID=contig_7327,length=72922>
##contig=<ID=contig_73301,length=1571>
##contig=<ID=contig_73315,length=132810>
##contig=<ID=contig_73336,length=73957>
##contig=<ID=contig_73360,length=3922>
##contig=<ID=contig_73394,length=44615>
##contig=<ID=contig_7340,length=9002>
##contig=<ID=contig_7341,length=196513>
##contig=<ID=contig_73460,length=45315>
##contig=<ID=contig_73502,length=57066>
##contig=<ID=contig_7352,length=119969>
##contig=<ID=contig_73569,length=16337>
##contig=<ID=contig_73580,length=5525>
##contig=<ID=contig_73583,length=53652>
##contig=<ID=contig_73592,length=11754>
##contig=<ID=contig_7360,length=19585>
##contig=<ID=contig_73625,length=72687>
##contig=<ID=contig_73682,length=41487>
##contig=<ID=contig_73714,length=27244>
##contig=<ID=contig_73775,length=76037>
##contig=<ID=contig_73776,length=14536>
##contig=<ID=contig_73811,length=8168>
##contig=<ID=contig_7382,length=138547>
##contig=<ID=contig_73823,length=6158>
##contig=<ID=contig_73979,length=7738>
##contig=<ID=contig_73998,length=32088>
##contig=<ID=contig_74072,length=8867>
##contig=<ID=contig_74112,length=87805>
##contig=<ID=contig_74135,length=1959>
##contig=<ID=contig_74141,length=3238>
##contig=<ID=contig_74177,length=8130>
##contig=<ID=contig_74188,length=4171>
##contig=<ID=contig_74220,length=6134>
##contig=<ID=contig_74230,length=60177>
##contig=<ID=contig_74268,length=3241>
##contig=<ID=contig_74277,length=2034>
##contig=<ID=contig_74289,length=50079>
##contig=<ID=contig_74293,length=8114>
##contig=<ID=contig_74324,length=11876>
##contig=<ID=contig_74343,length=138112>
##contig=<ID=contig_74422,length=75561>
##contig=<ID=contig_74470,length=4392>
##contig=<ID=contig_74475,length=33407>
##contig=<ID=contig_74482,length=1459>
##contig=<ID=contig_74484,length=42587>
##contig=<ID=contig_74561,length=2236>
##contig=<ID=contig_74579,length=3025>
##contig=<ID=contig_7458,length=9437>
##contig=<ID=contig_74583,length=13647>
##contig=<ID=contig_74606,length=3005>
##contig=<ID=contig_74665,length=9593>
##contig=<ID=contig_74699,length=27002>
##contig=<ID=contig_74718,length=1047>
##contig=<ID=contig_7474,length=95922>
##contig=<ID=contig_74786,length=169978>
##contig=<ID=contig_74836,length=21729>
##contig=<ID=contig_74878,length=1616>
##contig=<ID=contig_74895,length=3547>
##contig=<ID=contig_74916,length=112731>
##contig=<ID=contig_7499,length=26512>
##contig=<ID=contig_7514,length=81337>
##contig=<ID=contig_75156,length=1654>
##contig=<ID=contig_75230,length=33192>
##contig=<ID=contig_75246,length=75444>
##contig=<ID=contig_75253,length=39756>
##contig=<ID=contig_75272,length=10545>
##contig=<ID=contig_75283,length=16780>
##contig=<ID=contig_75304,length=4978>
##contig=<ID=contig_75400,length=25116>
##contig=<ID=contig_75406,length=3975>
##contig=<ID=contig_75418,length=20470>
##contig=<ID=contig_75454,length=2226>
##contig=<ID=contig_75456,length=8506>
##contig=<ID=contig_75469,length=1645>
##contig=<ID=contig_7548,length=68382>
##contig=<ID=contig_75484,length=33838>
##contig=<ID=contig_75580,length=68862>
##contig=<ID=contig_75585,length=21357>
##contig=<ID=contig_75618,length=2011>
##contig=<ID=contig_75653,length=30724>
##contig=<ID=contig_75689,length=12291>
##contig=<ID=contig_75730,length=18318>
##contig=<ID=contig_75760,length=3088>
##contig=<ID=contig_75785,length=603>
##contig=<ID=contig_75797,length=33015>
##contig=<ID=contig_75809,length=5257>
##contig=<ID=contig_7587,length=49850>
##contig=<ID=contig_75884,length=56722>
##contig=<ID=contig_76066,length=14473>
##contig=<ID=contig_76067,length=21741>
##contig=<ID=contig_7608,length=851>
##contig=<ID=contig_76094,length=31785>
##contig=<ID=contig_76219,length=616>
##contig=<ID=contig_76274,length=1498>
##contig=<ID=contig_76318,length=407>
##contig=<ID=contig_76328,length=10843>
##contig=<ID=contig_76385,length=16490>
##contig=<ID=contig_76388,length=4719>
##contig=<ID=contig_76410,length=6294>
##contig=<ID=contig_76416,length=25412>
##contig=<ID=contig_76470,length=13188>
##contig=<ID=contig_76483,length=2485>
##contig=<ID=contig_765,length=26366>
##contig=<ID=contig_76548,length=24615>
##contig=<ID=contig_76549,length=4755>
##contig=<ID=contig_7655,length=111122>
##contig=<ID=contig_76611,length=28141>
##contig=<ID=contig_76628,length=2443>
##contig=<ID=contig_76639,length=11742>
##contig=<ID=contig_76647,length=4684>
##contig=<ID=contig_7667,length=45036>
##contig=<ID=contig_76677,length=11331>
##contig=<ID=contig_76755,length=1741>
##contig=<ID=contig_76758,length=35345>
##contig=<ID=contig_7679,length=147345>
##contig=<ID=contig_76858,length=1916>
##contig=<ID=contig_76860,length=1956>
##contig=<ID=contig_7687,length=77798>
##contig=<ID=contig_76888,length=52598>
##contig=<ID=contig_76898,length=18720>
##contig=<ID=contig_76938,length=34262>
##contig=<ID=contig_77086,length=8695>
##contig=<ID=contig_771,length=5458>
##contig=<ID=contig_7710,length=85777>
##contig=<ID=contig_77157,length=9376>
##contig=<ID=contig_77165,length=72158>
##contig=<ID=contig_77171,length=123077>
##contig=<ID=contig_77183,length=1781>
##contig=<ID=contig_77188,length=5159>
##contig=<ID=contig_77213,length=2112>
##contig=<ID=contig_77224,length=6069>
##contig=<ID=contig_77240,length=2873>
##contig=<ID=contig_77243,length=16080>
##contig=<ID=contig_77268,length=5795>
##contig=<ID=contig_77449,length=116079>
##contig=<ID=contig_77460,length=10628>
##contig=<ID=contig_7755,length=162185>
##contig=<ID=contig_7758,length=147400>
##contig=<ID=contig_77641,length=4239>
##contig=<ID=contig_77710,length=6322>
##contig=<ID=contig_77728,length=7947>
##contig=<ID=contig_77763,length=1177>
##contig=<ID=contig_77764,length=502>
##contig=<ID=contig_77786,length=5193>
##contig=<ID=contig_77884,length=18864>
##contig=<ID=contig_7797,length=54033>
##contig=<ID=contig_78030,length=651>
##contig=<ID=contig_78045,length=93858>
##contig=<ID=contig_78074,length=6024>
##contig=<ID=contig_7811,length=10138>
##contig=<ID=contig_78115,length=33617>
##contig=<ID=contig_78171,length=46452>
##contig=<ID=contig_7822,length=5779>
##contig=<ID=contig_7836,length=45263>
##contig=<ID=contig_78462,length=10957>
##contig=<ID=contig_78515,length=36213>
##contig=<ID=contig_78559,length=117111>
##contig=<ID=contig_78564,length=9056>
##contig=<ID=contig_7871,length=40964>
##contig=<ID=contig_78761,length=3804>
##contig=<ID=contig_78773,length=32268>
##contig=<ID=contig_7883,length=20832>
##contig=<ID=contig_78898,length=19659>
##contig=<ID=contig_78926,length=1897>
##contig=<ID=contig_7898,length=23331>
##contig=<ID=contig_78985,length=3336>
##contig=<ID=contig_79055,length=4986>
##contig=<ID=contig_79073,length=20938>
##contig=<ID=contig_79109,length=57652>
##contig=<ID=contig_7918,length=44725>
##contig=<ID=contig_79199,length=32712>
##contig=<ID=contig_7923,length=368699>
##contig=<ID=contig_79273,length=1674>
##contig=<ID=contig_79394,length=546>
##contig=<ID=contig_79406,length=512>
##contig=<ID=contig_79446,length=2791>
##contig=<ID=contig_79454,length=12475>
##contig=<ID=contig_79593,length=10455>
##contig=<ID=contig_79597,length=1037>
##contig=<ID=contig_79622,length=10840>
##contig=<ID=contig_79752,length=7881>
##contig=<ID=contig_7976,length=1220>
##contig=<ID=contig_79776,length=2104>
##contig=<ID=contig_79784,length=1034>
##contig=<ID=contig_79795,length=29024>
##contig=<ID=contig_79797,length=5737>
##contig=<ID=contig_79888,length=100412>
##contig=<ID=contig_79937,length=10256>
##contig=<ID=contig_79940,length=15063>
##contig=<ID=contig_80076,length=7278>
##contig=<ID=contig_80212,length=2444>
##contig=<ID=contig_80324,length=156300>
##contig=<ID=contig_80421,length=5069>
##contig=<ID=contig_80497,length=38563>
##contig=<ID=contig_8060,length=183428>
##contig=<ID=contig_8069,length=68340>
##contig=<ID=contig_80694,length=7268>
##contig=<ID=contig_80783,length=136983>
##contig=<ID=contig_80805,length=5137>
##contig=<ID=contig_8089,length=29878>
##contig=<ID=contig_80931,length=25070>
##contig=<ID=contig_80937,length=111820>
##contig=<ID=contig_80951,length=39356>
##contig=<ID=contig_80966,length=75568>
##contig=<ID=contig_80988,length=38262>
##contig=<ID=contig_80996,length=126977>
##contig=<ID=contig_81001,length=40736>
##contig=<ID=contig_81004,length=14434>
##contig=<ID=contig_81014,length=540>
##contig=<ID=contig_81015,length=3763>
##contig=<ID=contig_81052,length=7027>
##contig=<ID=contig_81076,length=41123>
##contig=<ID=contig_81086,length=16698>
##contig=<ID=contig_81099,length=13668>
##contig=<ID=contig_8110,length=54687>
##contig=<ID=contig_81104,length=10595>
##contig=<ID=contig_81109,length=10169>
##contig=<ID=contig_8111,length=7737>
##contig=<ID=contig_81114,length=7799>
##contig=<ID=contig_81118,length=47637>
##contig=<ID=contig_81123,length=23538>
##contig=<ID=contig_81133,length=49138>
##contig=<ID=contig_81142,length=24744>
##contig=<ID=contig_81149,length=52030>
##contig=<ID=contig_81159,length=43042>
##contig=<ID=contig_81163,length=20535>
##contig=<ID=contig_81177,length=25294>
##contig=<ID=contig_81201,length=61821>
##contig=<ID=contig_81203,length=19066>
##contig=<ID=contig_81216,length=52341>
##contig=<ID=contig_81246,length=6409>
##contig=<ID=contig_81260,length=4483>
##contig=<ID=contig_81278,length=411>
##contig=<ID=contig_81281,length=13870>
##contig=<ID=contig_81292,length=121558>
##contig=<ID=contig_81294,length=59307>
##contig=<ID=contig_81296,length=1713>
##contig=<ID=contig_81304,length=57988>
##contig=<ID=contig_81312,length=1692>
##contig=<ID=contig_81316,length=42393>
##contig=<ID=contig_81319,length=7141>
##contig=<ID=contig_81330,length=13757>
##contig=<ID=contig_81335,length=10888>
##contig=<ID=contig_81343,length=34843>
##contig=<ID=contig_81359,length=25034>
##contig=<ID=contig_81388,length=66354>
##contig=<ID=contig_81392,length=11496>
##contig=<ID=contig_81400,length=20994>
##contig=<ID=contig_81406,length=5848>
##contig=<ID=contig_81425,length=6261>
##contig=<ID=contig_81427,length=24850>
##contig=<ID=contig_81428,length=20362>
##contig=<ID=contig_8145,length=5401>
##contig=<ID=contig_81453,length=120480>
##contig=<ID=contig_81466,length=82884>
##contig=<ID=contig_81467,length=61195>
##contig=<ID=contig_8147,length=223995>
##contig=<ID=contig_81478,length=91439>
##contig=<ID=contig_81490,length=44829>
##contig=<ID=contig_81497,length=451>
##contig=<ID=contig_81517,length=727>
##contig=<ID=contig_81518,length=7983>
##contig=<ID=contig_81530,length=121863>
##contig=<ID=contig_81531,length=32424>
##contig=<ID=contig_81536,length=1575>
##contig=<ID=contig_81538,length=11827>
##contig=<ID=contig_81556,length=4299>
##contig=<ID=contig_81567,length=8727>
##contig=<ID=contig_81576,length=30049>
##contig=<ID=contig_81587,length=35244>
##contig=<ID=contig_81592,length=9365>
##contig=<ID=contig_81617,length=9914>
##contig=<ID=contig_81639,length=104662>
##contig=<ID=contig_8164,length=98645>
##contig=<ID=contig_81658,length=9602>
##contig=<ID=contig_8166,length=8822>
##contig=<ID=contig_81663,length=137125>
##contig=<ID=contig_81665,length=24868>
##contig=<ID=contig_81677,length=33907>
##contig=<ID=contig_81679,length=12198>
##contig=<ID=contig_81684,length=7691>
##contig=<ID=contig_8170,length=153096>
##contig=<ID=contig_81707,length=28368>
##contig=<ID=contig_81716,length=15908>
##contig=<ID=contig_81721,length=3952>
##contig=<ID=contig_81730,length=86071>
##contig=<ID=contig_81734,length=26467>
##contig=<ID=contig_81740,length=95628>
##contig=<ID=contig_81743,length=38573>
##contig=<ID=contig_81747,length=38359>
##contig=<ID=contig_81748,length=57241>
##contig=<ID=contig_81751,length=19352>
##contig=<ID=contig_81768,length=23144>
##contig=<ID=contig_81791,length=82463>
##contig=<ID=contig_81800,length=21783>
##contig=<ID=contig_81805,length=40190>
##contig=<ID=contig_81821,length=19343>
##contig=<ID=contig_81829,length=259>
##contig=<ID=contig_81830,length=17838>
##contig=<ID=contig_81839,length=104813>
##contig=<ID=contig_81844,length=31965>
##contig=<ID=contig_81846,length=11613>
##contig=<ID=contig_81873,length=61777>
##contig=<ID=contig_81882,length=45569>
##contig=<ID=contig_81891,length=24695>
##contig=<ID=contig_81904,length=131238>
##contig=<ID=contig_81905,length=2072>
##contig=<ID=contig_81911,length=52687>
##contig=<ID=contig_81917,length=11487>
##contig=<ID=contig_81921,length=9049>
##contig=<ID=contig_81934,length=36050>
##contig=<ID=contig_81945,length=66861>
##contig=<ID=contig_81954,length=34346>
##contig=<ID=contig_81956,length=68329>
##contig=<ID=contig_81957,length=8849>
##contig=<ID=contig_81967,length=14007>
##contig=<ID=contig_81992,length=54326>
##contig=<ID=contig_81997,length=34796>
##contig=<ID=contig_82026,length=10560>
##contig=<ID=contig_82035,length=18294>
##contig=<ID=contig_82037,length=49114>
##contig=<ID=contig_8204,length=2362>
##contig=<ID=contig_82040,length=9035>
##contig=<ID=contig_82050,length=52586>
##contig=<ID=contig_82060,length=15701>
##contig=<ID=contig_82063,length=13842>
##contig=<ID=contig_82064,length=27712>
##contig=<ID=contig_82072,length=8930>
##contig=<ID=contig_82074,length=50407>
##contig=<ID=contig_82083,length=49722>
##contig=<ID=contig_82095,length=30514>
##contig=<ID=contig_82101,length=2659>
##contig=<ID=contig_82118,length=835>
##contig=<ID=contig_82122,length=33570>
##contig=<ID=contig_82125,length=49911>
##contig=<ID=contig_82142,length=16142>
##contig=<ID=contig_82153,length=4182>
##contig=<ID=contig_82175,length=1237>
##contig=<ID=contig_82178,length=5743>
##contig=<ID=contig_82185,length=6255>
##contig=<ID=contig_82187,length=53278>
##contig=<ID=contig_82189,length=9084>
##contig=<ID=contig_82193,length=13204>
##contig=<ID=contig_82199,length=30646>
##contig=<ID=contig_82201,length=26374>
##contig=<ID=contig_82224,length=29964>
##contig=<ID=contig_82232,length=664>
##contig=<ID=contig_8225,length=162269>
##contig=<ID=contig_82252,length=9142>
##contig=<ID=contig_82254,length=33166>
##contig=<ID=contig_82263,length=28187>
##contig=<ID=contig_82267,length=1307>
##contig=<ID=contig_82268,length=6957>
##contig=<ID=contig_82272,length=13697>
##contig=<ID=contig_82274,length=30626>
##contig=<ID=contig_82281,length=14087>
##contig=<ID=contig_82300,length=16444>
##contig=<ID=contig_82314,length=7251>
##contig=<ID=contig_82322,length=44310>
##contig=<ID=contig_82332,length=19528>
##contig=<ID=contig_82337,length=51404>
##contig=<ID=contig_82339,length=5674>
##contig=<ID=contig_82355,length=40808>
##contig=<ID=contig_82356,length=4850>
##contig=<ID=contig_82362,length=16501>
##contig=<ID=contig_82378,length=469>
##contig=<ID=contig_82379,length=6307>
##contig=<ID=contig_82385,length=8117>
##contig=<ID=contig_82386,length=9450>
##contig=<ID=contig_82391,length=15907>
##contig=<ID=contig_82393,length=9463>
##contig=<ID=contig_82399,length=81251>
##contig=<ID=contig_82407,length=21081>
##contig=<ID=contig_82412,length=29752>
##contig=<ID=contig_82424,length=46351>
##contig=<ID=contig_82453,length=3104>
##contig=<ID=contig_82465,length=17335>
##contig=<ID=contig_82476,length=23320>
##contig=<ID=contig_82495,length=49116>
##contig=<ID=contig_82497,length=8145>
##contig=<ID=contig_82498,length=12335>
##contig=<ID=contig_82500,length=8737>
##contig=<ID=contig_82508,length=25315>
##contig=<ID=contig_8251,length=72363>
##contig=<ID=contig_82530,length=18704>
##contig=<ID=contig_82541,length=15286>
##contig=<ID=contig_82548,length=20731>
##contig=<ID=contig_82554,length=6345>
##contig=<ID=contig_82555,length=14552>
##contig=<ID=contig_82578,length=15176>
##contig=<ID=contig_8258,length=127145>
##contig=<ID=contig_82601,length=100564>
##contig=<ID=contig_82611,length=6525>
##contig=<ID=contig_82615,length=14918>
##contig=<ID=contig_82617,length=14072>
##contig=<ID=contig_82620,length=48593>
##contig=<ID=contig_82635,length=22798>
##contig=<ID=contig_82636,length=5054>
##contig=<ID=contig_82644,length=106006>
##contig=<ID=contig_82653,length=87483>
##contig=<ID=contig_8269,length=8929>
##contig=<ID=contig_82699,length=12987>
##contig=<ID=contig_82704,length=20289>
##contig=<ID=contig_82716,length=39345>
##contig=<ID=contig_82727,length=33459>
##contig=<ID=contig_82730,length=74522>
##contig=<ID=contig_82744,length=15559>
##contig=<ID=contig_82758,length=29226>
##contig=<ID=contig_82777,length=38907>
##contig=<ID=contig_82786,length=34962>
##contig=<ID=contig_82801,length=8975>
##contig=<ID=contig_82812,length=4567>
##contig=<ID=contig_8282,length=107674>
##contig=<ID=contig_82822,length=49147>
##contig=<ID=contig_82839,length=30251>
##contig=<ID=contig_82841,length=36165>
##contig=<ID=contig_82847,length=10341>
##contig=<ID=contig_82853,length=46038>
##contig=<ID=contig_82858,length=41108>
##contig=<ID=contig_8286,length=6147>
##contig=<ID=contig_82879,length=21301>
##contig=<ID=contig_82888,length=59185>
##contig=<ID=contig_82894,length=41196>
##contig=<ID=contig_82900,length=14527>
##contig=<ID=contig_82903,length=3650>
##contig=<ID=contig_82924,length=15967>
##contig=<ID=contig_82943,length=67647>
##contig=<ID=contig_8296,length=124899>
##contig=<ID=contig_82963,length=26751>
##contig=<ID=contig_82967,length=50506>
##contig=<ID=contig_82974,length=24656>
##contig=<ID=contig_82986,length=20900>
##contig=<ID=contig_82988,length=27429>
##contig=<ID=contig_83000,length=14966>
##contig=<ID=contig_83004,length=21760>
##contig=<ID=contig_83005,length=2648>
##contig=<ID=contig_8301,length=46371>
##contig=<ID=contig_83010,length=50617>
##contig=<ID=contig_83034,length=9313>
##contig=<ID=contig_83051,length=30230>
##contig=<ID=contig_83053,length=22219>
##contig=<ID=contig_83056,length=46002>
##contig=<ID=contig_83057,length=36362>
##contig=<ID=contig_83060,length=20327>
##contig=<ID=contig_83068,length=7000>
##contig=<ID=contig_83085,length=14020>
##contig=<ID=contig_83092,length=2483>
##contig=<ID=contig_83093,length=47126>
##contig=<ID=contig_8310,length=54181>
##contig=<ID=contig_83123,length=58837>
##contig=<ID=contig_83136,length=13193>
##contig=<ID=contig_83140,length=19374>
##contig=<ID=contig_8315,length=51673>
##contig=<ID=contig_83153,length=24868>
##contig=<ID=contig_83158,length=65944>
##contig=<ID=contig_83194,length=17919>
##contig=<ID=contig_83200,length=4830>
##contig=<ID=contig_8321,length=124074>
##contig=<ID=contig_83214,length=43488>
##contig=<ID=contig_83216,length=5426>
##contig=<ID=contig_83219,length=30383>
##contig=<ID=contig_83242,length=72052>
##contig=<ID=contig_83252,length=44031>
##contig=<ID=contig_83260,length=17898>
##contig=<ID=contig_83270,length=2754>
##contig=<ID=contig_83284,length=16865>
##contig=<ID=contig_83290,length=13360>
##contig=<ID=contig_83304,length=59640>
##contig=<ID=contig_83333,length=11696>
##contig=<ID=contig_8334,length=15910>
##contig=<ID=contig_83353,length=3276>
##contig=<ID=contig_83357,length=28129>
##contig=<ID=contig_83367,length=3514>
##contig=<ID=contig_83373,length=49827>
##contig=<ID=contig_83380,length=11711>
##contig=<ID=contig_83382,length=54072>
##contig=<ID=contig_83384,length=15648>
##contig=<ID=contig_83393,length=70759>
##contig=<ID=contig_83402,length=33615>
##contig=<ID=contig_83405,length=8610>
##contig=<ID=contig_83407,length=28830>
##contig=<ID=contig_8341,length=153333>
##contig=<ID=contig_8343,length=5946>
##contig=<ID=contig_83431,length=18776>
##contig=<ID=contig_83437,length=214810>
##contig=<ID=contig_8344,length=92890>
##contig=<ID=contig_83441,length=3023>
##contig=<ID=contig_83448,length=14599>
##contig=<ID=contig_83450,length=32727>
##contig=<ID=contig_83453,length=22041>
##contig=<ID=contig_83476,length=7627>
##contig=<ID=contig_8348,length=16869>
##contig=<ID=contig_83481,length=4770>
##contig=<ID=contig_83489,length=2760>
##contig=<ID=contig_83509,length=9029>
##contig=<ID=contig_83510,length=10690>
##contig=<ID=contig_83512,length=8754>
##contig=<ID=contig_83520,length=14602>
##contig=<ID=contig_83537,length=64688>
##contig=<ID=contig_83568,length=18335>
##contig=<ID=contig_83571,length=39403>
##contig=<ID=contig_83605,length=27872>
##contig=<ID=contig_83633,length=25988>
##contig=<ID=contig_8364,length=22187>
##contig=<ID=contig_8366,length=139716>
##contig=<ID=contig_83664,length=28679>
##contig=<ID=contig_83674,length=19045>
##contig=<ID=contig_8368,length=123342>
##contig=<ID=contig_83690,length=12501>
##contig=<ID=contig_8371,length=54573>
##contig=<ID=contig_83724,length=3361>
##contig=<ID=contig_83741,length=63408>
##contig=<ID=contig_83750,length=11340>
##contig=<ID=contig_83774,length=22281>
##contig=<ID=contig_83777,length=48111>
##contig=<ID=contig_83785,length=8229>
##contig=<ID=contig_83801,length=33830>
##contig=<ID=contig_83814,length=53281>
##contig=<ID=contig_83819,length=2818>
##contig=<ID=contig_8382,length=135969>
##contig=<ID=contig_83829,length=21182>
##contig=<ID=contig_83830,length=10708>
##contig=<ID=contig_83833,length=223239>
##contig=<ID=contig_8384,length=239752>
##contig=<ID=contig_83841,length=26955>
##contig=<ID=contig_83843,length=50109>
##contig=<ID=contig_83847,length=3931>
##contig=<ID=contig_83849,length=2812>
##contig=<ID=contig_83850,length=12008>
##contig=<ID=contig_83859,length=53322>
##contig=<ID=contig_83870,length=1453>
##contig=<ID=contig_83877,length=11441>
##contig=<ID=contig_8388,length=134744>
##contig=<ID=contig_83926,length=4171>
##contig=<ID=contig_83942,length=7922>
##contig=<ID=contig_83945,length=8659>
##contig=<ID=contig_83955,length=25777>
##contig=<ID=contig_83989,length=24001>
##contig=<ID=contig_84001,length=99496>
##contig=<ID=contig_84020,length=2190>
##contig=<ID=contig_84032,length=2262>
##contig=<ID=contig_84058,length=4897>
##contig=<ID=contig_8406,length=31881>
##contig=<ID=contig_84065,length=14954>
##contig=<ID=contig_84072,length=33120>
##contig=<ID=contig_84088,length=17626>
##contig=<ID=contig_84098,length=4105>
##contig=<ID=contig_84104,length=42757>
##contig=<ID=contig_84106,length=5695>
##contig=<ID=contig_84110,length=36900>
##contig=<ID=contig_84112,length=10872>
##contig=<ID=contig_8412,length=14201>
##contig=<ID=contig_84133,length=50847>
##contig=<ID=contig_8414,length=22530>
##contig=<ID=contig_84150,length=15766>
##contig=<ID=contig_84154,length=13338>
##contig=<ID=contig_84160,length=135916>
##contig=<ID=contig_84169,length=6483>
##contig=<ID=contig_8417,length=232>
##contig=<ID=contig_84171,length=75647>
##contig=<ID=contig_84179,length=21279>
##contig=<ID=contig_84182,length=20971>
##contig=<ID=contig_84189,length=8548>
##contig=<ID=contig_84200,length=83315>
##contig=<ID=contig_84213,length=20822>
##contig=<ID=contig_84228,length=6611>
##contig=<ID=contig_84230,length=16694>
##contig=<ID=contig_84239,length=9330>
##contig=<ID=contig_84248,length=12916>
##contig=<ID=contig_84251,length=11725>
##contig=<ID=contig_84269,length=72947>
##contig=<ID=contig_84270,length=29058>
##contig=<ID=contig_84279,length=81060>
##contig=<ID=contig_8429,length=10851>
##contig=<ID=contig_84310,length=15164>
##contig=<ID=contig_84321,length=19815>
##contig=<ID=contig_84322,length=20159>
##contig=<ID=contig_8433,length=179580>
##contig=<ID=contig_84333,length=85705>
##contig=<ID=contig_84342,length=5290>
##contig=<ID=contig_84360,length=12156>
##contig=<ID=contig_84374,length=12606>
##contig=<ID=contig_84396,length=12611>
##contig=<ID=contig_84397,length=12101>
##contig=<ID=contig_84408,length=51992>
##contig=<ID=contig_84410,length=25951>
##contig=<ID=contig_84416,length=20941>
##contig=<ID=contig_84422,length=13710>
##contig=<ID=contig_8444,length=22385>
##contig=<ID=contig_84445,length=63259>
##contig=<ID=contig_84454,length=4139>
##contig=<ID=contig_84457,length=9679>
##contig=<ID=contig_84485,length=48968>
##contig=<ID=contig_84492,length=4532>
##contig=<ID=contig_84493,length=4915>
##contig=<ID=contig_84501,length=2638>
##contig=<ID=contig_84515,length=13810>
##contig=<ID=contig_84542,length=37198>
##contig=<ID=contig_84558,length=8562>
##contig=<ID=contig_8456,length=154341>
##contig=<ID=contig_84567,length=31071>
##contig=<ID=contig_84602,length=27432>
##contig=<ID=contig_8463,length=351>
##contig=<ID=contig_84656,length=63690>
##contig=<ID=contig_84674,length=105153>
##contig=<ID=contig_8468,length=341965>
##contig=<ID=contig_84694,length=44564>
##contig=<ID=contig_84719,length=48948>
##contig=<ID=contig_8472,length=69047>
##contig=<ID=contig_84728,length=11389>
##contig=<ID=contig_84730,length=9066>
##contig=<ID=contig_84775,length=2074>
##contig=<ID=contig_84780,length=5573>
##contig=<ID=contig_84785,length=6701>
##contig=<ID=contig_84798,length=27424>
##contig=<ID=contig_84805,length=5531>
##contig=<ID=contig_84809,length=30933>
##contig=<ID=contig_84833,length=35498>
##contig=<ID=contig_84837,length=23158>
##contig=<ID=contig_84850,length=36076>
##contig=<ID=contig_84853,length=30097>
##contig=<ID=contig_84855,length=27159>
##contig=<ID=contig_84857,length=12609>
##contig=<ID=contig_84866,length=62763>
##contig=<ID=contig_84874,length=16961>
##contig=<ID=contig_84880,length=35037>
##contig=<ID=contig_84885,length=9222>
##contig=<ID=contig_84892,length=9758>
##contig=<ID=contig_84919,length=6243>
##contig=<ID=contig_84921,length=113194>
##contig=<ID=contig_8494,length=23593>
##contig=<ID=contig_84944,length=16732>
##contig=<ID=contig_84945,length=25440>
##contig=<ID=contig_84953,length=68900>
##contig=<ID=contig_84958,length=11650>
##contig=<ID=contig_84959,length=50904>
##contig=<ID=contig_84963,length=89046>
##contig=<ID=contig_84968,length=693>
##contig=<ID=contig_84972,length=6378>
##contig=<ID=contig_84979,length=86930>
##contig=<ID=contig_84991,length=17472>
##contig=<ID=contig_84995,length=65146>
##contig=<ID=contig_85025,length=17530>
##contig=<ID=contig_85026,length=102998>
##contig=<ID=contig_85036,length=25407>
##contig=<ID=contig_85047,length=15739>
##contig=<ID=contig_85048,length=9180>
##contig=<ID=contig_85054,length=6172>
##contig=<ID=contig_85058,length=7698>
##contig=<ID=contig_85061,length=60743>
##contig=<ID=contig_85066,length=15930>
##contig=<ID=contig_85075,length=43419>
##contig=<ID=contig_85078,length=13846>
##contig=<ID=contig_85105,length=16836>
##contig=<ID=contig_85120,length=5309>
##contig=<ID=contig_85121,length=39378>
##contig=<ID=contig_85122,length=5916>
##contig=<ID=contig_85126,length=50190>
##contig=<ID=contig_85138,length=12270>
##contig=<ID=contig_85139,length=1237>
##contig=<ID=contig_8514,length=14037>
##contig=<ID=contig_85148,length=11814>
##contig=<ID=contig_85165,length=23742>
##contig=<ID=contig_85175,length=11526>
##contig=<ID=contig_85177,length=3194>
##contig=<ID=contig_85180,length=20142>
##contig=<ID=contig_85186,length=31858>
##contig=<ID=contig_85188,length=36049>
##contig=<ID=contig_8519,length=206485>
##contig=<ID=contig_8520,length=353708>
##contig=<ID=contig_8521,length=103895>
##contig=<ID=contig_85216,length=15265>
##contig=<ID=contig_85220,length=23203>
##contig=<ID=contig_85226,length=8372>
##contig=<ID=contig_85235,length=34259>
##contig=<ID=contig_85249,length=6091>
##contig=<ID=contig_85253,length=20114>
##contig=<ID=contig_85285,length=14201>
##contig=<ID=contig_85317,length=10637>
##contig=<ID=contig_85327,length=88975>
##contig=<ID=contig_85332,length=15804>
##contig=<ID=contig_85361,length=1649>
##contig=<ID=contig_85379,length=42909>
##contig=<ID=contig_85380,length=9990>
##contig=<ID=contig_85396,length=17392>
##contig=<ID=contig_85397,length=1243>
##contig=<ID=contig_85400,length=3491>
##contig=<ID=contig_85419,length=13564>
##contig=<ID=contig_85439,length=10318>
##contig=<ID=contig_8545,length=264910>
##contig=<ID=contig_85467,length=39696>
##contig=<ID=contig_85470,length=318>
##contig=<ID=contig_85488,length=24244>
##contig=<ID=contig_85491,length=1591>
##contig=<ID=contig_85501,length=10832>
##contig=<ID=contig_85510,length=14009>
##contig=<ID=contig_85512,length=1861>
##contig=<ID=contig_85513,length=18936>
##contig=<ID=contig_85522,length=18800>
##contig=<ID=contig_85532,length=64142>
##contig=<ID=contig_8554,length=92880>
##contig=<ID=contig_85544,length=13620>
##contig=<ID=contig_85547,length=15198>
##contig=<ID=contig_85548,length=17259>
##contig=<ID=contig_85553,length=4763>
##contig=<ID=contig_85554,length=49471>
##contig=<ID=contig_85561,length=23182>
##contig=<ID=contig_85563,length=14979>
##contig=<ID=contig_85576,length=42033>
##contig=<ID=contig_85580,length=6771>
##contig=<ID=contig_85583,length=27190>
##contig=<ID=contig_85590,length=34204>
##contig=<ID=contig_85591,length=65889>
##contig=<ID=contig_85603,length=69102>
##contig=<ID=contig_85604,length=6717>
##contig=<ID=contig_85606,length=1775>
##contig=<ID=contig_8561,length=18424>
##contig=<ID=contig_85613,length=29168>
##contig=<ID=contig_85631,length=28662>
##contig=<ID=contig_85647,length=23544>
##contig=<ID=contig_85664,length=12568>
##contig=<ID=contig_85669,length=46116>
##contig=<ID=contig_8567,length=36973>
##contig=<ID=contig_85677,length=1535>
##contig=<ID=contig_85684,length=11724>
##contig=<ID=contig_85691,length=1840>
##contig=<ID=contig_85697,length=29686>
##contig=<ID=contig_85699,length=4652>
##contig=<ID=contig_85710,length=6498>
##contig=<ID=contig_85712,length=35941>
##contig=<ID=contig_85737,length=46869>
##contig=<ID=contig_85739,length=9367>
##contig=<ID=contig_85745,length=17588>
##contig=<ID=contig_8575,length=23517>
##contig=<ID=contig_85751,length=62275>
##contig=<ID=contig_85757,length=10933>
##contig=<ID=contig_85766,length=59377>
##contig=<ID=contig_8578,length=336247>
##contig=<ID=contig_85781,length=32928>
##contig=<ID=contig_85782,length=44618>
##contig=<ID=contig_85795,length=11213>
##contig=<ID=contig_85801,length=84523>
##contig=<ID=contig_85831,length=22133>
##contig=<ID=contig_85832,length=31917>
##contig=<ID=contig_85833,length=12910>
##contig=<ID=contig_85837,length=7167>
##contig=<ID=contig_85841,length=7783>
##contig=<ID=contig_85847,length=19103>
##contig=<ID=contig_8585,length=15430>
##contig=<ID=contig_8586,length=87522>
##contig=<ID=contig_85861,length=84198>
##contig=<ID=contig_85866,length=61404>
##contig=<ID=contig_85867,length=10725>
##contig=<ID=contig_85871,length=17781>
##contig=<ID=contig_85873,length=63435>
##contig=<ID=contig_85874,length=12978>
##contig=<ID=contig_8590,length=124104>
##contig=<ID=contig_85915,length=3466>
##contig=<ID=contig_85937,length=28701>
##contig=<ID=contig_85943,length=33411>
##contig=<ID=contig_85953,length=1091>
##contig=<ID=contig_85964,length=31076>
##contig=<ID=contig_86000,length=54356>
##contig=<ID=contig_86022,length=35273>
##contig=<ID=contig_86041,length=34381>
##contig=<ID=contig_86048,length=48142>
##contig=<ID=contig_8605,length=243360>
##contig=<ID=contig_86057,length=12785>
##contig=<ID=contig_86066,length=22853>
##contig=<ID=contig_86079,length=12504>
##contig=<ID=contig_86084,length=21216>
##contig=<ID=contig_86094,length=10472>
##contig=<ID=contig_86103,length=81543>
##contig=<ID=contig_8611,length=188120>
##contig=<ID=contig_86123,length=16392>
##contig=<ID=contig_8613,length=189776>
##contig=<ID=contig_86130,length=46051>
##contig=<ID=contig_86137,length=57513>
##contig=<ID=contig_8614,length=215814>
##contig=<ID=contig_86174,length=510>
##contig=<ID=contig_86184,length=15685>
##contig=<ID=contig_86208,length=44930>
##contig=<ID=contig_86223,length=35342>
##contig=<ID=contig_86229,length=6217>
##contig=<ID=contig_86235,length=53693>
##contig=<ID=contig_86244,length=41106>
##contig=<ID=contig_86256,length=10040>
##contig=<ID=contig_86259,length=1327>
##contig=<ID=contig_86262,length=181235>
##contig=<ID=contig_86269,length=161150>
##contig=<ID=contig_86274,length=303>
##contig=<ID=contig_86286,length=59822>
##contig=<ID=contig_86288,length=2787>
##contig=<ID=contig_86293,length=6363>
##contig=<ID=contig_86295,length=159026>
##contig=<ID=contig_86304,length=11533>
##contig=<ID=contig_86306,length=56232>
##contig=<ID=contig_86311,length=19898>
##contig=<ID=contig_86313,length=9312>
##contig=<ID=contig_86317,length=329>
##contig=<ID=contig_86321,length=68831>
##contig=<ID=contig_86335,length=6127>
##contig=<ID=contig_8635,length=162243>
##contig=<ID=contig_86351,length=32490>
##contig=<ID=contig_86358,length=8592>
##contig=<ID=contig_8636,length=78379>
##contig=<ID=contig_86365,length=62151>
##contig=<ID=contig_86374,length=27802>
##contig=<ID=contig_86379,length=27838>
##contig=<ID=contig_8638,length=5812>
##contig=<ID=contig_86384,length=26908>
##contig=<ID=contig_86386,length=4566>
##contig=<ID=contig_86391,length=158236>
##contig=<ID=contig_86427,length=5689>
##contig=<ID=contig_86431,length=143960>
##contig=<ID=contig_86448,length=86053>
##contig=<ID=contig_86457,length=1052>
##contig=<ID=contig_86459,length=34277>
##contig=<ID=contig_8648,length=89588>
##contig=<ID=contig_86509,length=12645>
##contig=<ID=contig_86516,length=6839>
##contig=<ID=contig_86523,length=2050>
##contig=<ID=contig_86535,length=9281>
##contig=<ID=contig_86539,length=38525>
##contig=<ID=contig_86557,length=6851>
##contig=<ID=contig_86559,length=6699>
##contig=<ID=contig_86582,length=33987>
##contig=<ID=contig_86584,length=57763>
##contig=<ID=contig_86585,length=31803>
##contig=<ID=contig_86588,length=35953>
##contig=<ID=contig_86590,length=5217>
##contig=<ID=contig_86608,length=10351>
##contig=<ID=contig_86609,length=42>
##contig=<ID=contig_86629,length=66691>
##contig=<ID=contig_86647,length=43820>
##contig=<ID=contig_86652,length=22858>
##contig=<ID=contig_86684,length=2725>
##contig=<ID=contig_86688,length=59733>
##contig=<ID=contig_86691,length=4900>
##contig=<ID=contig_86692,length=11219>
##contig=<ID=contig_86701,length=27885>
##contig=<ID=contig_86702,length=62774>
##contig=<ID=contig_86762,length=31745>
##contig=<ID=contig_86765,length=11818>
##contig=<ID=contig_86783,length=17186>
##contig=<ID=contig_8680,length=109824>
##contig=<ID=contig_86802,length=18982>
##contig=<ID=contig_86810,length=14474>
##contig=<ID=contig_8684,length=302773>
##contig=<ID=contig_8685,length=2455>
##contig=<ID=contig_86852,length=36353>
##contig=<ID=contig_86856,length=31625>
##contig=<ID=contig_86875,length=22375>
##contig=<ID=contig_86881,length=14286>
##contig=<ID=contig_86889,length=29944>
##contig=<ID=contig_8689,length=11921>
##contig=<ID=contig_8690,length=92535>
##contig=<ID=contig_86903,length=10241>
##contig=<ID=contig_86909,length=34485>
##contig=<ID=contig_86914,length=6166>
##contig=<ID=contig_86920,length=9973>
##contig=<ID=contig_86924,length=88220>
##contig=<ID=contig_86948,length=5967>
##contig=<ID=contig_86958,length=56833>
##contig=<ID=contig_86973,length=30066>
##contig=<ID=contig_86974,length=12548>
##contig=<ID=contig_86977,length=4852>
##contig=<ID=contig_87009,length=12950>
##contig=<ID=contig_87027,length=7239>
##contig=<ID=contig_87030,length=11258>
##contig=<ID=contig_87046,length=125020>
##contig=<ID=contig_87047,length=21912>
##contig=<ID=contig_87067,length=49134>
##contig=<ID=contig_87068,length=9589>
##contig=<ID=contig_8707,length=1578>
##contig=<ID=contig_87072,length=2610>
##contig=<ID=contig_87113,length=6037>
##contig=<ID=contig_87139,length=47905>
##contig=<ID=contig_8714,length=72887>
##contig=<ID=contig_87141,length=12113>
##contig=<ID=contig_87147,length=5145>
##contig=<ID=contig_87203,length=9495>
##contig=<ID=contig_8721,length=1335>
##contig=<ID=contig_87235,length=4862>
##contig=<ID=contig_87240,length=109466>
##contig=<ID=contig_87251,length=1931>
##contig=<ID=contig_87267,length=2097>
##contig=<ID=contig_87268,length=33165>
##contig=<ID=contig_87274,length=9321>
##contig=<ID=contig_87286,length=47168>
##contig=<ID=contig_8730,length=65054>
##contig=<ID=contig_87307,length=1105>
##contig=<ID=contig_87317,length=18359>
##contig=<ID=contig_87318,length=15169>
##contig=<ID=contig_87325,length=44782>
##contig=<ID=contig_87330,length=23107>
##contig=<ID=contig_87336,length=77>
##contig=<ID=contig_87339,length=49303>
##contig=<ID=contig_87347,length=8483>
##contig=<ID=contig_87354,length=266715>
##contig=<ID=contig_87369,length=2067>
##contig=<ID=contig_87373,length=16648>
##contig=<ID=contig_87378,length=38570>
##contig=<ID=contig_87410,length=35935>
##contig=<ID=contig_87412,length=7597>
##contig=<ID=contig_87429,length=69427>
##contig=<ID=contig_87438,length=44440>
##contig=<ID=contig_87440,length=23547>
##contig=<ID=contig_87449,length=6467>
##contig=<ID=contig_8748,length=142794>
##contig=<ID=contig_87480,length=16938>
##contig=<ID=contig_87493,length=9343>
##contig=<ID=contig_87504,length=52291>
##contig=<ID=contig_8751,length=170144>
##contig=<ID=contig_87514,length=6022>
##contig=<ID=contig_87516,length=10782>
##contig=<ID=contig_8753,length=167447>
##contig=<ID=contig_87540,length=66100>
##contig=<ID=contig_87542,length=4672>
##contig=<ID=contig_87549,length=71261>
##contig=<ID=contig_87550,length=5909>
##contig=<ID=contig_87576,length=4136>
##contig=<ID=contig_87579,length=12684>
##contig=<ID=contig_87591,length=9646>
##contig=<ID=contig_87615,length=3151>
##contig=<ID=contig_87632,length=2663>
##contig=<ID=contig_87635,length=34959>
##contig=<ID=contig_87647,length=504>
##contig=<ID=contig_87651,length=42828>
##contig=<ID=contig_87653,length=4118>
##contig=<ID=contig_8766,length=14270>
##contig=<ID=contig_87677,length=89344>
##contig=<ID=contig_87678,length=3772>
##contig=<ID=contig_87686,length=80842>
##contig=<ID=contig_87690,length=8210>
##contig=<ID=contig_87717,length=10750>
##contig=<ID=contig_87735,length=200>
##contig=<ID=contig_87739,length=3322>
##contig=<ID=contig_87745,length=14639>
##contig=<ID=contig_87771,length=60354>
##contig=<ID=contig_87772,length=18124>
##contig=<ID=contig_87783,length=48436>
##contig=<ID=contig_87787,length=2327>
##contig=<ID=contig_87801,length=14907>
##contig=<ID=contig_87809,length=64201>
##contig=<ID=contig_8782,length=81401>
##contig=<ID=contig_87835,length=17311>
##contig=<ID=contig_87838,length=5393>
##contig=<ID=contig_8784,length=43555>
##contig=<ID=contig_87844,length=27822>
##contig=<ID=contig_87853,length=7696>
##contig=<ID=contig_87857,length=217582>
##contig=<ID=contig_8786,length=143489>
##contig=<ID=contig_87860,length=42367>
##contig=<ID=contig_87861,length=27626>
##contig=<ID=contig_87871,length=13802>
##contig=<ID=contig_87877,length=24506>
##contig=<ID=contig_87878,length=29764>
##contig=<ID=contig_87886,length=52007>
##contig=<ID=contig_87889,length=61988>
##contig=<ID=contig_8789,length=166001>
##contig=<ID=contig_87895,length=18723>
##contig=<ID=contig_87897,length=56652>
##contig=<ID=contig_87898,length=13129>
##contig=<ID=contig_8790,length=89617>
##contig=<ID=contig_87900,length=34677>
##contig=<ID=contig_87910,length=74874>
##contig=<ID=contig_87923,length=5807>
##contig=<ID=contig_87958,length=4277>
##contig=<ID=contig_87959,length=3573>
##contig=<ID=contig_8796,length=78665>
##contig=<ID=contig_87972,length=1910>
##contig=<ID=contig_87974,length=41349>
##contig=<ID=contig_87981,length=4000>
##contig=<ID=contig_87982,length=65404>
##contig=<ID=contig_8799,length=82534>
##contig=<ID=contig_87999,length=8547>
##contig=<ID=contig_88001,length=10217>
##contig=<ID=contig_88020,length=17970>
##contig=<ID=contig_88036,length=31310>
##contig=<ID=contig_88037,length=940>
##contig=<ID=contig_88047,length=14342>
##contig=<ID=contig_8805,length=24231>
##contig=<ID=contig_88054,length=9976>
##contig=<ID=contig_88056,length=28865>
##contig=<ID=contig_8807,length=92384>
##contig=<ID=contig_88072,length=17646>
##contig=<ID=contig_88073,length=27821>
##contig=<ID=contig_88076,length=32980>
##contig=<ID=contig_88077,length=4346>
##contig=<ID=contig_88081,length=10976>
##contig=<ID=contig_88091,length=10277>
##contig=<ID=contig_88095,length=4373>
##contig=<ID=contig_88118,length=634>
##contig=<ID=contig_88156,length=43415>
##contig=<ID=contig_88162,length=5666>
##contig=<ID=contig_88163,length=33762>
##contig=<ID=contig_88165,length=23209>
##contig=<ID=contig_88176,length=2795>
##contig=<ID=contig_88179,length=31284>
##contig=<ID=contig_88191,length=53087>
##contig=<ID=contig_88192,length=88040>
##contig=<ID=contig_88211,length=141141>
##contig=<ID=contig_88221,length=359>
##contig=<ID=contig_88228,length=47506>
##contig=<ID=contig_88233,length=3794>
##contig=<ID=contig_88238,length=31391>
##contig=<ID=contig_88247,length=25300>
##contig=<ID=contig_88249,length=8110>
##contig=<ID=contig_8826,length=4140>
##contig=<ID=contig_88279,length=963>
##contig=<ID=contig_88282,length=8084>
##contig=<ID=contig_88283,length=8008>
##contig=<ID=contig_88299,length=14234>
##contig=<ID=contig_88309,length=14661>
##contig=<ID=contig_88311,length=1837>
##contig=<ID=contig_88320,length=16701>
##contig=<ID=contig_88324,length=23415>
##contig=<ID=contig_88326,length=33838>
##contig=<ID=contig_88359,length=31980>
##contig=<ID=contig_88369,length=45054>
##contig=<ID=contig_88371,length=5664>
##contig=<ID=contig_88377,length=17808>
##contig=<ID=contig_8839,length=5437>
##contig=<ID=contig_88407,length=5653>
##contig=<ID=contig_8841,length=44089>
##contig=<ID=contig_88431,length=6006>
##contig=<ID=contig_88446,length=23674>
##contig=<ID=contig_88470,length=7989>
##contig=<ID=contig_88474,length=14887>
##contig=<ID=contig_88485,length=5461>
##contig=<ID=contig_88499,length=47887>
##contig=<ID=contig_88500,length=52605>
##contig=<ID=contig_88514,length=54425>
##contig=<ID=contig_8852,length=283573>
##contig=<ID=contig_88533,length=15101>
##contig=<ID=contig_88534,length=7740>
##contig=<ID=contig_8854,length=2371>
##contig=<ID=contig_88549,length=42580>
##contig=<ID=contig_88562,length=11319>
##contig=<ID=contig_88564,length=1044>
##contig=<ID=contig_8857,length=265652>
##contig=<ID=contig_88581,length=12438>
##contig=<ID=contig_88597,length=7526>
##contig=<ID=contig_88600,length=68270>
##contig=<ID=contig_8862,length=75002>
##contig=<ID=contig_8864,length=18065>
##contig=<ID=contig_8866,length=5074>
##contig=<ID=contig_88693,length=11660>
##contig=<ID=contig_88718,length=11552>
##contig=<ID=contig_88724,length=29089>
##contig=<ID=contig_88731,length=9286>
##contig=<ID=contig_88733,length=4977>
##contig=<ID=contig_88757,length=18441>
##contig=<ID=contig_88768,length=8995>
##contig=<ID=contig_88770,length=10648>
##contig=<ID=contig_8879,length=45052>
##contig=<ID=contig_88799,length=44289>
##contig=<ID=contig_8880,length=57224>
##contig=<ID=contig_88810,length=21122>
##contig=<ID=contig_88815,length=25988>
##contig=<ID=contig_88817,length=12914>
##contig=<ID=contig_88827,length=5915>
##contig=<ID=contig_88829,length=22973>
##contig=<ID=contig_88834,length=11516>
##contig=<ID=contig_88840,length=2412>
##contig=<ID=contig_88861,length=4851>
##contig=<ID=contig_8887,length=85601>
##contig=<ID=contig_88876,length=3265>
##contig=<ID=contig_88891,length=14831>
##contig=<ID=contig_88897,length=61208>
##contig=<ID=contig_88899,length=94941>
##contig=<ID=contig_88909,length=40434>
##contig=<ID=contig_88920,length=47837>
##contig=<ID=contig_8893,length=18102>
##contig=<ID=contig_88946,length=14250>
##contig=<ID=contig_88976,length=11435>
##contig=<ID=contig_88999,length=29610>
##contig=<ID=contig_89000,length=23473>
##contig=<ID=contig_89011,length=1072>
##contig=<ID=contig_89015,length=18788>
##contig=<ID=contig_89016,length=5114>
##contig=<ID=contig_89023,length=13444>
##contig=<ID=contig_8903,length=12529>
##contig=<ID=contig_89033,length=55421>
##contig=<ID=contig_8905,length=22930>
##contig=<ID=contig_8906,length=40203>
##contig=<ID=contig_89065,length=2916>
##contig=<ID=contig_89068,length=70604>
##contig=<ID=contig_89082,length=10615>
##contig=<ID=contig_89111,length=1492>
##contig=<ID=contig_8912,length=63392>
##contig=<ID=contig_89152,length=13713>
##contig=<ID=contig_89172,length=41098>
##contig=<ID=contig_89179,length=9173>
##contig=<ID=contig_89187,length=8647>
##contig=<ID=contig_89196,length=11736>
##contig=<ID=contig_89197,length=167>
##contig=<ID=contig_89199,length=18453>
##contig=<ID=contig_89209,length=15854>
##contig=<ID=contig_89210,length=61359>
##contig=<ID=contig_89213,length=26520>
##contig=<ID=contig_89223,length=14594>
##contig=<ID=contig_89227,length=39421>
##contig=<ID=contig_89245,length=12425>
##contig=<ID=contig_89256,length=104607>
##contig=<ID=contig_89257,length=12791>
##contig=<ID=contig_89262,length=49428>
##contig=<ID=contig_8927,length=6912>
##contig=<ID=contig_89273,length=66170>
##contig=<ID=contig_89283,length=27768>
##contig=<ID=contig_89286,length=3440>
##contig=<ID=contig_89310,length=16530>
##contig=<ID=contig_89338,length=18111>
##contig=<ID=contig_8934,length=149325>
##contig=<ID=contig_89382,length=62372>
##contig=<ID=contig_89398,length=57766>
##contig=<ID=contig_8942,length=39092>
##contig=<ID=contig_89423,length=96521>
##contig=<ID=contig_89428,length=51031>
##contig=<ID=contig_89429,length=31406>
##contig=<ID=contig_8944,length=79229>
##contig=<ID=contig_89440,length=86067>
##contig=<ID=contig_8946,length=209489>
##contig=<ID=contig_89479,length=31482>
##contig=<ID=contig_89484,length=313>
##contig=<ID=contig_89489,length=7591>
##contig=<ID=contig_89492,length=3520>
##contig=<ID=contig_8950,length=11520>
##contig=<ID=contig_8951,length=40220>
##contig=<ID=contig_89513,length=4276>
##contig=<ID=contig_89528,length=1975>
##contig=<ID=contig_89541,length=917>
##contig=<ID=contig_89547,length=29090>
##contig=<ID=contig_89557,length=11098>
##contig=<ID=contig_8956,length=190296>
##contig=<ID=contig_89577,length=8213>
##contig=<ID=contig_89591,length=1634>
##contig=<ID=contig_8960,length=5144>
##contig=<ID=contig_89608,length=59618>
##contig=<ID=contig_89633,length=18725>
##contig=<ID=contig_89644,length=11497>
##contig=<ID=contig_89691,length=147440>
##contig=<ID=contig_89705,length=37829>
##contig=<ID=contig_89717,length=3061>
##contig=<ID=contig_8972,length=3446>
##contig=<ID=contig_89723,length=23846>
##contig=<ID=contig_89747,length=6313>
##contig=<ID=contig_89762,length=52444>
##contig=<ID=contig_89766,length=27352>
##contig=<ID=contig_89806,length=46253>
##contig=<ID=contig_89811,length=6694>
##contig=<ID=contig_89823,length=3121>
##contig=<ID=contig_89830,length=11498>
##contig=<ID=contig_89834,length=672>
##contig=<ID=contig_89848,length=48199>
##contig=<ID=contig_89849,length=6473>
##contig=<ID=contig_89866,length=3481>
##contig=<ID=contig_89869,length=31404>
##contig=<ID=contig_89886,length=7208>
##contig=<ID=contig_89895,length=31129>
##contig=<ID=contig_89913,length=50479>
##contig=<ID=contig_89927,length=6783>
##contig=<ID=contig_8995,length=176525>
##contig=<ID=contig_89952,length=6342>
##contig=<ID=contig_89953,length=10713>
##contig=<ID=contig_89955,length=84940>
##contig=<ID=contig_89965,length=12144>
##contig=<ID=contig_89966,length=35857>
##contig=<ID=contig_8998,length=112284>
##contig=<ID=contig_89985,length=5172>
##contig=<ID=contig_9001,length=14887>
##contig=<ID=contig_90029,length=27839>
##contig=<ID=contig_90044,length=9519>
##contig=<ID=contig_90049,length=72556>
##contig=<ID=contig_90063,length=29196>
##contig=<ID=contig_90064,length=9747>
##contig=<ID=contig_90068,length=14601>
##contig=<ID=contig_9009,length=24591>
##contig=<ID=contig_90090,length=35730>
##contig=<ID=contig_90103,length=937>
##contig=<ID=contig_90133,length=43170>
##contig=<ID=contig_90140,length=10828>
##contig=<ID=contig_90144,length=78>
##contig=<ID=contig_90150,length=15326>
##contig=<ID=contig_90167,length=6064>
##contig=<ID=contig_90176,length=13579>
##contig=<ID=contig_90177,length=44146>
##contig=<ID=contig_90182,length=3058>
##contig=<ID=contig_90189,length=12365>
##contig=<ID=contig_90198,length=5009>
##contig=<ID=contig_9021,length=29653>
##contig=<ID=contig_90212,length=31103>
##contig=<ID=contig_9022,length=115156>
##contig=<ID=contig_90232,length=18820>
##contig=<ID=contig_90233,length=16129>
##contig=<ID=contig_9025,length=16176>
##contig=<ID=contig_90255,length=13544>
##contig=<ID=contig_9026,length=108508>
##contig=<ID=contig_90278,length=2520>
##contig=<ID=contig_90294,length=46536>
##contig=<ID=contig_90307,length=19198>
##contig=<ID=contig_90319,length=14561>
##contig=<ID=contig_90342,length=8836>
##contig=<ID=contig_90375,length=23068>
##contig=<ID=contig_9038,length=76991>
##contig=<ID=contig_9039,length=24373>
##contig=<ID=contig_90393,length=15309>
##contig=<ID=contig_90395,length=18424>
##contig=<ID=contig_90397,length=3887>
##contig=<ID=contig_9040,length=149642>
##contig=<ID=contig_90401,length=7218>
##contig=<ID=contig_9041,length=111420>
##contig=<ID=contig_90410,length=15027>
##contig=<ID=contig_9043,length=30893>
##contig=<ID=contig_90433,length=58110>
##contig=<ID=contig_9045,length=29617>
##contig=<ID=contig_90456,length=29545>
##contig=<ID=contig_9047,length=131567>
##contig=<ID=contig_90471,length=18631>
##contig=<ID=contig_90473,length=13399>
##contig=<ID=contig_90498,length=444>
##contig=<ID=contig_90507,length=4596>
##contig=<ID=contig_90512,length=14432>
##contig=<ID=contig_90566,length=5797>
##contig=<ID=contig_90569,length=11479>
##contig=<ID=contig_9057,length=511863>
##contig=<ID=contig_90572,length=7710>
##contig=<ID=contig_9058,length=101732>
##contig=<ID=contig_90604,length=20360>
##contig=<ID=contig_90618,length=15707>
##contig=<ID=contig_90639,length=8072>
##contig=<ID=contig_9064,length=42282>
##contig=<ID=contig_90647,length=7262>
##contig=<ID=contig_90663,length=2593>
##contig=<ID=contig_90670,length=665>
##contig=<ID=contig_90691,length=12978>
##contig=<ID=contig_9070,length=82491>
##contig=<ID=contig_90701,length=26789>
##contig=<ID=contig_90704,length=48691>
##contig=<ID=contig_9071,length=129123>
##contig=<ID=contig_9073,length=24493>
##contig=<ID=contig_90740,length=12297>
##contig=<ID=contig_90748,length=17853>
##contig=<ID=contig_9075,length=89286>
##contig=<ID=contig_90800,length=8205>
##contig=<ID=contig_90807,length=67955>
##contig=<ID=contig_90810,length=4195>
##contig=<ID=contig_90825,length=5301>
##contig=<ID=contig_90831,length=5859>
##contig=<ID=contig_90843,length=8962>
##contig=<ID=contig_90846,length=50852>
##contig=<ID=contig_90906,length=19261>
##contig=<ID=contig_90911,length=6549>
##contig=<ID=contig_90919,length=1614>
##contig=<ID=contig_9092,length=125990>
##contig=<ID=contig_90935,length=54345>
##contig=<ID=contig_9095,length=86748>
##contig=<ID=contig_90965,length=7411>
##contig=<ID=contig_90989,length=8928>
##contig=<ID=contig_90992,length=8843>
##contig=<ID=contig_90993,length=1956>
##contig=<ID=contig_91005,length=10192>
##contig=<ID=contig_91009,length=5579>
##contig=<ID=contig_91037,length=10988>
##contig=<ID=contig_91044,length=22081>
##contig=<ID=contig_91053,length=10564>
##contig=<ID=contig_91054,length=8083>
##contig=<ID=contig_9111,length=338305>
##contig=<ID=contig_91119,length=24156>
##contig=<ID=contig_9114,length=42812>
##contig=<ID=contig_9116,length=29486>
##contig=<ID=contig_9118,length=41480>
##contig=<ID=contig_9119,length=17916>
##contig=<ID=contig_91211,length=21592>
##contig=<ID=contig_91228,length=17328>
##contig=<ID=contig_9126,length=9686>
##contig=<ID=contig_91301,length=34452>
##contig=<ID=contig_91309,length=50357>
##contig=<ID=contig_9133,length=64861>
##contig=<ID=contig_91336,length=56056>
##contig=<ID=contig_91339,length=9689>
##contig=<ID=contig_91340,length=7158>
##contig=<ID=contig_91346,length=34779>
##contig=<ID=contig_91352,length=39472>
##contig=<ID=contig_9139,length=102035>
##contig=<ID=contig_9140,length=26674>
##contig=<ID=contig_9141,length=2469>
##contig=<ID=contig_91411,length=27814>
##contig=<ID=contig_91434,length=14863>
##contig=<ID=contig_91458,length=7569>
##contig=<ID=contig_91460,length=10461>
##contig=<ID=contig_9147,length=10880>
##contig=<ID=contig_91481,length=19907>
##contig=<ID=contig_91485,length=21095>
##contig=<ID=contig_91495,length=1240>
##contig=<ID=contig_91507,length=19231>
##contig=<ID=contig_91510,length=13541>
##contig=<ID=contig_9152,length=290765>
##contig=<ID=contig_91552,length=81601>
##contig=<ID=contig_91564,length=3346>
##contig=<ID=contig_91567,length=26756>
##contig=<ID=contig_91574,length=62408>
##contig=<ID=contig_91578,length=4923>
##contig=<ID=contig_91596,length=4983>
##contig=<ID=contig_91597,length=9108>
##contig=<ID=contig_91598,length=46575>
##contig=<ID=contig_91623,length=56476>
##contig=<ID=contig_91633,length=92394>
##contig=<ID=contig_9165,length=87241>
##contig=<ID=contig_91651,length=14899>
##contig=<ID=contig_91669,length=3834>
##contig=<ID=contig_91679,length=4542>
##contig=<ID=contig_91685,length=18200>
##contig=<ID=contig_91708,length=4730>
##contig=<ID=contig_91715,length=3639>
##contig=<ID=contig_91722,length=19269>
##contig=<ID=contig_9173,length=12620>
##contig=<ID=contig_91777,length=13435>
##contig=<ID=contig_91832,length=28121>
##contig=<ID=contig_9186,length=209165>
##contig=<ID=contig_91879,length=18298>
##contig=<ID=contig_91894,length=10623>
##contig=<ID=contig_9190,length=302702>
##contig=<ID=contig_9195,length=66883>
##contig=<ID=contig_91954,length=10043>
##contig=<ID=contig_91957,length=46635>
##contig=<ID=contig_91960,length=6236>
##contig=<ID=contig_91966,length=2232>
##contig=<ID=contig_91971,length=3034>
##contig=<ID=contig_91977,length=1270>
##contig=<ID=contig_91980,length=46552>
##contig=<ID=contig_91994,length=8695>
##contig=<ID=contig_9200,length=326428>
##contig=<ID=contig_9202,length=14519>
##contig=<ID=contig_92021,length=2954>
##contig=<ID=contig_9203,length=32001>
##contig=<ID=contig_92039,length=982>
##contig=<ID=contig_9205,length=531>
##contig=<ID=contig_92055,length=38873>
##contig=<ID=contig_92058,length=22128>
##contig=<ID=contig_9206,length=15254>
##contig=<ID=contig_9208,length=3018>
##contig=<ID=contig_92086,length=36512>
##contig=<ID=contig_92088,length=35072>
##contig=<ID=contig_92115,length=12741>
##contig=<ID=contig_92132,length=8009>
##contig=<ID=contig_92150,length=27953>
##contig=<ID=contig_92151,length=24649>
##contig=<ID=contig_9216,length=83374>
##contig=<ID=contig_9218,length=115853>
##contig=<ID=contig_9219,length=43346>
##contig=<ID=contig_9222,length=14679>
##contig=<ID=contig_9226,length=59606>
##contig=<ID=contig_9227,length=92715>
##contig=<ID=contig_9229,length=38342>
##contig=<ID=contig_9231,length=78197>
##contig=<ID=contig_9235,length=176771>
##contig=<ID=contig_9237,length=58937>
##contig=<ID=contig_9243,length=21697>
##contig=<ID=contig_9246,length=52473>
##contig=<ID=contig_9265,length=109697>
##contig=<ID=contig_9273,length=36413>
##contig=<ID=contig_9276,length=34937>
##contig=<ID=contig_9278,length=102226>
##contig=<ID=contig_9279,length=196278>
##contig=<ID=contig_9281,length=4464>
##contig=<ID=contig_9286,length=126608>
##contig=<ID=contig_9290,length=39172>
##contig=<ID=contig_9292,length=48715>
##contig=<ID=contig_9294,length=42741>
##contig=<ID=contig_9303,length=101852>
##contig=<ID=contig_9315,length=25483>
##contig=<ID=contig_9331,length=83360>
##contig=<ID=contig_9334,length=129599>
##contig=<ID=contig_9335,length=21634>
##contig=<ID=contig_9340,length=28953>
##contig=<ID=contig_9352,length=28050>
##contig=<ID=contig_9353,length=159765>
##contig=<ID=contig_9363,length=2762>
##contig=<ID=contig_9370,length=223475>
##contig=<ID=contig_9390,length=87033>
##contig=<ID=contig_9416,length=64279>
##contig=<ID=contig_9418,length=23957>
##contig=<ID=contig_9421,length=36680>
##contig=<ID=contig_9438,length=84385>
##contig=<ID=contig_9444,length=9103>
##contig=<ID=contig_9445,length=25120>
##contig=<ID=contig_9449,length=17370>
##contig=<ID=contig_9454,length=78226>
##contig=<ID=contig_9467,length=78563>
##contig=<ID=contig_9471,length=125523>
##contig=<ID=contig_9472,length=109855>
##contig=<ID=contig_9475,length=9273>
##contig=<ID=contig_9480,length=17536>
##contig=<ID=contig_9488,length=25627>
##contig=<ID=contig_9490,length=7472>
##contig=<ID=contig_9492,length=86578>
##contig=<ID=contig_9506,length=39008>
##contig=<ID=contig_9510,length=136365>
##contig=<ID=contig_9511,length=80953>
##contig=<ID=contig_9516,length=132809>
##contig=<ID=contig_9520,length=93626>
##contig=<ID=contig_9521,length=25146>
##contig=<ID=contig_9522,length=144388>
##contig=<ID=contig_9526,length=33283>
##contig=<ID=contig_9529,length=18009>
##contig=<ID=contig_9531,length=26683>
##contig=<ID=contig_9535,length=24439>
##contig=<ID=contig_9545,length=101687>
##contig=<ID=contig_9551,length=97038>
##contig=<ID=contig_9555,length=184286>
##contig=<ID=contig_9564,length=43035>
##contig=<ID=contig_9568,length=92787>
##contig=<ID=contig_9575,length=68470>
##contig=<ID=contig_9579,length=6284>
##contig=<ID=contig_9581,length=93083>
##contig=<ID=contig_9584,length=108391>
##contig=<ID=contig_9599,length=41753>
##contig=<ID=contig_9604,length=285808>
##contig=<ID=contig_9616,length=847>
##contig=<ID=contig_9624,length=19043>
##contig=<ID=contig_9628,length=127913>
##contig=<ID=contig_9638,length=23808>
##contig=<ID=contig_9640,length=116575>
##contig=<ID=contig_9646,length=28445>
##contig=<ID=contig_9657,length=17479>
##contig=<ID=contig_9659,length=14400>
##contig=<ID=contig_9672,length=306492>
##contig=<ID=contig_9676,length=224396>
##contig=<ID=contig_9701,length=8101>
##contig=<ID=contig_9719,length=154128>
##contig=<ID=contig_9726,length=99855>
##contig=<ID=contig_9736,length=135996>
##contig=<ID=contig_9737,length=15755>
##contig=<ID=contig_9740,length=45597>
##contig=<ID=contig_9741,length=72834>
##contig=<ID=contig_9748,length=19176>
##contig=<ID=contig_9755,length=136129>
##contig=<ID=contig_9756,length=89935>
##contig=<ID=contig_9758,length=126675>
##contig=<ID=contig_9759,length=20530>
##contig=<ID=contig_9761,length=20636>
##contig=<ID=contig_9783,length=86494>
##contig=<ID=contig_9787,length=54529>
##contig=<ID=contig_9790,length=14591>
##contig=<ID=contig_9801,length=119289>
##contig=<ID=contig_9811,length=39468>
##contig=<ID=contig_9813,length=14017>
##contig=<ID=contig_9817,length=29079>
##contig=<ID=contig_9818,length=5957>
##contig=<ID=contig_9821,length=11295>
##contig=<ID=contig_9822,length=60713>
##contig=<ID=contig_9827,length=29016>
##contig=<ID=contig_9836,length=82036>
##contig=<ID=contig_9840,length=25227>
##contig=<ID=contig_9842,length=21653>
##contig=<ID=contig_9852,length=14757>
##contig=<ID=contig_9865,length=137626>
##contig=<ID=contig_9866,length=141282>
##contig=<ID=contig_9873,length=109693>
##contig=<ID=contig_9875,length=60960>
##contig=<ID=contig_9877,length=106159>
##contig=<ID=contig_9879,length=38525>
##contig=<ID=contig_9881,length=38007>
##contig=<ID=contig_9902,length=20216>
##contig=<ID=contig_9906,length=47115>
##contig=<ID=contig_9907,length=8286>
##contig=<ID=contig_9908,length=16154>
##contig=<ID=contig_9912,length=99346>
##contig=<ID=contig_9915,length=39012>
##contig=<ID=contig_9917,length=2529>
##contig=<ID=contig_9919,length=26789>
##contig=<ID=contig_9925,length=28511>
##contig=<ID=contig_9934,length=125268>
##contig=<ID=contig_9936,length=244449>
##contig=<ID=contig_9938,length=34402>
##contig=<ID=contig_9939,length=36185>
##contig=<ID=contig_9943,length=20462>
##contig=<ID=contig_9945,length=45119>
##contig=<ID=contig_9946,length=3007>
##contig=<ID=contig_9954,length=33235>
##contig=<ID=contig_9958,length=61894>
##contig=<ID=contig_9964,length=10304>
##contig=<ID=contig_9969,length=212716>
##contig=<ID=contig_9984,length=188993>
##contig=<ID=contig_9987,length=452064>
##contig=<ID=scaffold_13514,length=270404>
##contig=<ID=scaffold_14253,length=96195>
##contig=<ID=scaffold_14623,length=104732>
##contig=<ID=scaffold_16028,length=14727>
##contig=<ID=scaffold_17292,length=174006>
##contig=<ID=scaffold_17993,length=67803>
##contig=<ID=scaffold_23332,length=136696>
##contig=<ID=scaffold_25358,length=20442>
##contig=<ID=scaffold_25745,length=74660>
##contig=<ID=scaffold_28081,length=105732>
##contig=<ID=scaffold_31862,length=200057>
##contig=<ID=scaffold_34197,length=171916>
##contig=<ID=scaffold_37636,length=101116>
##contig=<ID=scaffold_38556,length=214434>
##contig=<ID=scaffold_45301,length=8080>
##contig=<ID=scaffold_46495,length=39720>
##contig=<ID=scaffold_47555,length=76541>
##contig=<ID=scaffold_50748,length=155333>
##contig=<ID=scaffold_51274,length=62070>
##contig=<ID=scaffold_60679,length=41423>
##contig=<ID=scaffold_62379,length=23981>
##contig=<ID=scaffold_64453,length=85990>
##contig=<ID=scaffold_72238,length=178923>
##contig=<ID=scaffold_89325,length=27523>
##INFO=<ID=PR,Number=0,Type=Flag,Description="Provisional reference allele, may not be based on real reference genome">
##FORMAT=<ID=GT,Number=1,Type=String,Description="Genotype">
#CHROM	POS	ID	REF	ALT	QUAL	FILTER	INFO	FORMAT	1010	1011	1012	1014	1015rep3	1016	1017	1018	1019	101	1020	1021	1022	1023	1024	1025	1026	1027	1028	1029	1030	1031	1032	1033	1034	1035	103	104	105	106	107	108	109	1101	1102	1103	1104	1105	1106	1107	1108	1109	1110	1111	1112	1113	1114	1115	1116	1117	1118	1119	1120	1121	1122	1123	1124	1125	1126	1127	1128	1129	1130	1131	1132rep2	1133	1134	1135	111	112	113	114	115	116	117b	118	119	120	122	123	124	125	126	127	128	129	130	131	132	133	135	1910b	1911b	1912b	1913b	1914b	1915b	1916b	1917b	1918b	1919b	191b	1920b	1921b	1922b	1924b	1926b	1927b	1928b	1929b	1930b	1931b	1933b	1934b	1935b	195b	196b	197b	198b	199b	501	502	503	504	505	506	507	508	509	510	511	512	513	514	515	516	517	518	519	520	521	522	523	524	525	526	527	528	529	530	531	532	533	534rep2	535	6a01	6a02	6a03	6a04	6a05	6a06	6a08	6a09	6a10	6a11	6a12	6a13	6a14	6a15	6a16	6a17	6a18	6a19	6a20	6a21	6a22	6a23	6a24	6a25	6a26	6a27	6a28	6a29	6a30	6a31	6a32	6a33	6a34	6a35	6b01	6b02	6b03	6b04	6b05	6b06	6b07	6b08	6b09	6b10	6b11	6b12	6b13	6b14	6b15	6b16	6b17	6b18	6b19	6b20	6b21	6b22	6b23	6b24	6b25	6b26	6b27	6b28	6b29	6b30	6b31	6b32	6b33	6b34	6b35	6c01	6c02	6c03	6c04	6c05	6c06	6c07	6c08	6c09	6c10	6c11	6c12	6c13	6c14	6c15	6c16	6c17	6c18	6c19	6c20	6c21	6c23	6c24	6c25	6c26	6c27	6c28	6c29	6c30	6c31	6c32	6c33	6c34	6c35	910a	911a	912a	913a	914a	915a	916a	917a	918a	919a	91a	920a	921a	922a	923a	924a	925a	926a	927a	928a	929a	92a	930a	931a	932a	933a	934a	935a	93a	94a	95a	96a	97a	98a	99a	GoL1A10	GoL1A11	GoL1A12	GoL1A13	GoL1A14	GoL1A15	GoL1A16	GoL1A17	GoL1A18	GoL1A19	GoL1A1	GoL1A20	GoL1A21	GoL1A22	GoL1A23	GoL1A24	GoL1A25	GoL1A26	GoL1A27	GoL1A28	GoL1A29	GoL1A2	GoL1A30	GoL1A31	GoL1A32	GoL1A33	GoL1A34	GoL1A35	GoL1A3	GoL1A4	GoL1A5	GoL1A6	GoL1A7	GoL1A8	GoL1A9	GoL2A10	GoL2A11	GoL2A12	GoL2A13	GoL2A14	GoL2A15	GoL2A16	GoL2A17	GoL2A18	GoL2A19	GoL2A1	GoL2A20	GoL2A21	GoL2A22	GoL2A23	GoL2A24	GoL2A25	GoL2A26	GoL2A27	GoL2A28	GoL2A29	GoL2A2	GoL2A30	GoL2A31	GoL2A32	GoL2A33	GoL2A34	GoL2A35	GoL2A3	GoL2A4	GoL2A5	GoL2A6	GoL2A7	GoL2A8	GoL2A9	Ob10a	Ob11a	Ob12a	Ob13a	Ob14a	Ob15a	Ob16a	Ob17a	Ob18a	Ob19a	Ob1a	Ob20a	Ob21a	Ob22a	Ob23a	Ob24a	Ob25a	Ob26a	Ob27a	Ob28a	Ob29a	Ob2a	Ob30a	Ob31a	Ob32a	Ob33a	Ob34a	Ob35a	Ob3arep1	Ob4a	Ob5a	Ob6a	Ob7a	Ob8a	Ob9a
contig_10005	3500	72:56:+	G	A	.	.	PR	GT	0/0	0/1	0/0	0/1	0/1	0/0	0/0	0/0	0/0	1/1	0/0	0/1	0/0	0/1	0/0	0/1	0/1	0/0	0/0	0/0	0/0	0/1	0/0	0/0	0/1	0/0	0/1	0/0	0/1	0/0	0/0	0/0	0/0	0/0	0/1	0/1	0/1	0/0	1/1	0/0	0/0	0/1	0/0	0/0	0/0	0/0	0/0	0/0	0/1	1/1	0/0	0/0	0/1	0/0	0/0	0/0	0/1	0/0	0/0	0/0	0/0	0/0	0/0	0/0	0/0	0/0	0/1	0/0	0/0	0/0	0/0	0/0	0/0	0/0	0/1	0/1	0/0	0/0	0/0	0/1	0/0	0/1	0/0	0/1	0/1	0/1	0/0	0/0	0/0	0/1	0/1	0/0	0/0	0/1	0/0	0/0	0/0	0/0	0/0	0/0	0/0	0/0	0/1	0/0	0/0	0/0	0/0	0/1	0/0	0/1	0/0	0/0	0/0	0/0	0/0	./.	0/1	./.	0/0	0/0	0/1	0/0	0/0	0/0	0/0	0/1	0/0	0/0	0/0	0/0	0/1	0/0	0/0	0/0	1/1	0/0	0/0	0/1	0/0	0/0	0/1	0/0	0/0	0/0	0/1	0/0	0/0	0/0	0/1	0/0	0/0	0/0	0/0	0/0	0/1	0/0	0/0	./.	0/1	0/0	0/0	0/0	0/0	0/0	0/0	0/1	0/0	0/1	0/0	0/0	0/0	0/0	0/1	0/0	0/0	0/0	0/0	0/0	0/0	0/0	0/0	0/0	0/0	0/0	0/0	0/0	0/0	0/0	0/0	0/0	0/1	0/0	0/0	0/0	0/0	0/0	0/0	0/0	0/1	0/0	0/0	0/0	0/0	0/0	0/0	0/0	0/0	0/0	0/0	0/0	0/0	0/0	0/0	0/0	0/1	0/0	0/1	0/0	0/0	0/0	0/0	0/1	0/0	0/1	0/0	0/0	0/0	0/0	0/0	0/0	0/0	./.	0/0	0/0	0/0	0/0	0/1	0/1	0/1	0/0	0/0	0/0	0/0	0/0	0/1	0/0	0/0	0/1	./.	0/0	0/0	0/0	0/0	0/0	0/0	0/0	0/1	0/0	0/0	0/0	0/0	0/0	0/0	0/1	0/1	0/0	0/0	0/1	0/0	0/0	0/0	0/0	0/0	0/0	0/0	0/0	0/0	0/0	0/0	0/0	0/0	0/0	0/1	0/0	0/0	0/0	0/0	0/0	0/0	0/1	0/1	0/1	0/0	0/0	0/0	0/0	0/0	0/0	0/0	0/0	0/0	0/0	0/1	0/0	0/1	0/0	0/0	0/0	0/0	1/1	0/0	0/0	0/0	0/0	0/0	0/1	0/0	0/0	0/0	0/0	0/0	0/0	0/0	0/0	0/1	0/1	0/0	0/0	0/0	0/0	0/1	0/1	0/0	0/0	1/1	0/1	0/0	0/0	0/1	0/0	0/0	0/0	0/0	0/0	0/0	0/0	./.	0/0	0/0	0/1	0/0	0/0	0/0	0/0	0/0	0/0	0/0	0/0	0/1	0/1	0/0	0/0	0/1	0/1	0/0	0/0	0/1	0/0	0/1	0/1	0/0	0/0	0/0	0/0	0/0	0/0	0/0	0/0	0/1	0/1	0/0	0/0	0/1	0/0	0/1	0/0	0/1	0/0	0/0	0/0	0/0	0/0	0/0	0/0	0/0	0/0	0/0	0/0
contig_10013	68688	165:254:+	T	C	.	.	PR	GT	0/0	0/0	0/0	0/0	0/0	0/0	0/1	0/0	0/0	0/1	0/0	0/0	0/0	0/0	0/0	0/0	0/0	0/0	0/0	0/0	0/0	0/0	0/0	0/0	0/1	0/0	0/1	0/0	0/0	0/0	0/0	0/0	0/0	0/0	./.	0/1	0/0	0/1	0/0	0/0	0/0	0/0	0/0	0/0	0/0	0/0	0/0	0/0	0/0	0/0	0/0	0/0	0/0	0/0	0/0	0/0	0/0	0/1	0/0	0/0	0/0	0/0	0/0	0/0	0/0	0/0	0/0	./.	0/0	0/0	0/0	./.	0/0	0/0	0/0	./.	0/0	./.	0/0	0/0	0/0	0/0	0/0	0/0	0/0	0/1	0/0	0/0	0/1	0/1	0/0	0/0	./.	0/0	0/0	0/0	0/0	0/0	0/1	0/0	0/0	0/0	./.	0/0	0/1	0/0	0/1	0/0	0/0	0/0	0/0	0/0	0/0	0/0	0/0	0/0	0/0	0/0	0/0	0/0	0/0	0/0	./.	0/0	0/0	./.	0/0	0/0	0/0	0/0	0/0	0/0	0/0	0/0	0/0	0/0	0/0	0/0	0/0	0/0	./.	0/0	0/1	0/1	0/1	0/1	0/0	0/0	0/0	0/0	0/0	0/0	0/0	0/0	0/0	0/0	0/0	0/0	0/0	./.	0/0	0/0	0/0	0/0	0/0	0/0	0/0	0/0	0/0	0/1	0/0	0/0	0/1	0/0	0/0	0/0	0/1	0/0	0/1	0/0	0/0	0/0	0/0	0/0	0/1	0/0	0/0	0/1	0/0	0/0	0/0	0/0	0/0	0/0	0/0	0/0	0/0	0/0	0/0	./.	0/0	0/0	0/0	0/0	0/0	0/0	0/0	0/1	0/0	0/0	0/0	0/0	0/0	0/0	0/0	0/0	0/0	0/0	0/1	0/0	0/0	0/1	0/0	0/0	0/0	0/0	0/0	0/1	0/0	0/0	0/0	0/0	0/0	0/0	./.	0/0	0/0	0/1	0/0	0/1	0/0	0/1	0/0	0/0	0/0	0/0	0/1	0/0	0/0	0/0	0/0	0/1	0/0	0/0	0/0	0/1	0/0	0/0	0/0	0/1	0/0	0/0	0/0	0/0	0/0	0/1	0/0	0/0	0/0	0/0	0/0	0/0	0/0	0/0	0/0	0/0	./.	0/0	0/0	0/0	0/0	0/0	0/0	0/0	0/0	0/0	0/0	0/0	0/0	0/1	0/0	0/0	0/1	0/0	0/0	0/0	0/0	0/0	0/0	0/0	0/0	0/0	0/0	0/1	0/0	0/0	0/0	0/0	0/0	0/0	0/0	0/0	0/0	0/0	0/0	./.	0/0	0/1	0/0	0/0	0/0	0/0	0/0	0/0	0/0	0/0	0/0	0/0	0/0	0/0	0/0	0/0	0/0	0/1	0/1	0/0	0/0	0/0	0/0	0/0	0/0	0/0	0/0	0/0	0/0	0/0	0/0	0/0	0/0	0/1	0/0	0/0	0/0	0/0	0/1	0/0	0/0	0/0	0/0	0/0	0/0	0/0	0/1	0/0	0/1	0/0	./.	0/0	0/0	0/0	0/0	0/0	0/0	0/0	0/0	0/1	0/0	0/0	0/0	0/0	0/0	0/0	0/0	0/0	0/0	0/0	0/1	0/1	0/0	0/0	0/0	0/0	0/0	0/0	0/0	0/0	0/0	0/0
contig_10022	2074	212:117:-	A	T	.	.	PR	GT	0/0	./.	./.	0/0	0/1	./.	0/0	0/0	0/0	./.	./.	./.	0/0	0/0	./.	./.	./.	0/0	0/0	0/0	./.	0/0	0/0	./.	./.	0/0	./.	./.	0/0	0/0	0/0	0/0	1/1	0/0	0/0	0/0	0/0	0/0	0/0	0/0	0/0	0/0	0/0	./.	0/0	0/0	0/0	0/0	0/0	0/0	0/0	0/0	0/0	0/0	0/0	0/0	0/0	0/0	0/0	0/1	0/0	0/0	0/0	0/0	0/0	0/0	0/1	0/0	./.	0/1	0/1	1/1	0/0	0/0	0/1	0/0	1/1	0/0	0/0	0/1	0/0	0/0	0/0	0/0	0/0	./.	1/1	0/0	0/1	0/0	0/0	0/0	0/0	0/0	0/0	./.	0/0	0/1	0/0	0/0	0/0	0/0	0/0	0/0	0/0	0/1	0/0	0/0	0/0	./.	0/0	0/1	0/0	0/0	0/0	0/0	0/0	0/0	0/0	0/0	0/0	0/0	./.	0/0	0/0	0/0	0/1	0/0	1/1	0/0	0/0	./.	0/0	0/0	0/0	1/1	0/0	0/0	./.	./.	0/0	0/0	0/0	0/0	0/1	0/0	./.	0/0	0/0	0/1	0/1	./.	0/0	0/0	0/0	0/0	0/0	0/0	0/0	0/1	0/0	0/0	0/0	0/0	0/0	0/0	0/0	0/0	0/0	0/0	0/0	0/0	0/0	./.	./.	0/0	0/0	0/0	0/0	0/0	0/0	./.	0/1	./.	0/0	0/0	0/0	0/0	0/0	0/0	1/1	0/1	0/0	0/1	0/1	0/0	0/0	0/0	./.	0/0	0/0	0/0	0/0	0/0	0/0	0/0	0/0	0/0	0/0	0/0	0/0	0/0	0/0	0/0	./.	./.	0/0	0/0	0/0	0/0	0/0	0/0	0/0	0/0	0/1	0/0	1/1	0/0	0/0	0/0	0/0	0/0	0/0	./.	0/0	0/1	0/0	0/1	0/0	0/1	0/1	1/1	./.	0/0	0/0	0/0	0/0	0/1	0/0	1/1	./.	./.	./.	0/0	0/0	./.	0/0	./.	0/0	0/0	0/0	0/0	0/0	0/0	./.	./.	0/0	0/0	0/0	./.	0/0	./.	0/0	./.	0/0	0/0	./.	0/0	0/0	0/0	0/0	./.	0/0	0/0	0/0	0/1	0/0	0/0	0/0	0/1	0/0	0/0	0/0	0/0	0/0	0/0	./.	0/0	0/0	./.	./.	0/0	./.	0/0	0/0	./.	0/0	./.	./.	0/0	0/0	./.	./.	0/0	0/0	./.	0/0	./.	./.	./.	./.	./.	0/0	./.	0/0	0/0	0/0	0/0	0/0	0/1	0/0	0/0	0/0	0/1	0/0	0/0	0/0	0/0	0/0	0/0	0/0	0/1	0/0	0/0	0/0	0/0	0/0	0/0	0/0	0/0	0/1	0/0	0/0	0/0	0/0	0/0	0/0	0/0	0/1	0/0	0/0	0/0	0/0	0/0	1/1	./.	0/1	0/0	0/1	0/1	1/1	0/1	0/1	1/1	0/0	0/1	0/0	0/0	./.	0/1	0/1	./.	0/0	0/1	0/0	1/1	0/1	0/0	0/0	0/0	1/1	0/0	0/0	0/1	0/1	0/1	0/1	0/1
contig_10023	70450	278:182:+	G	C	.	.	PR	GT	1/1	./.	0/0	1/1	0/1	0/0	./.	0/0	0/0	0/1	1/1	0/0	0/1	0/1	0/0	0/0	./.	0/1	0/0	0/0	0/0	0/0	0/1	0/0	0/0	0/0	0/0	0/1	0/0	0/0	0/0	0/0	0/1	0/1	1/1	0/1	0/1	0/0	0/0	1/1	0/0	0/0	0/0	0/1	1/1	0/0	1/1	0/0	./.	0/1	0/0	1/1	0/1	0/0	0/1	1/1	0/1	0/0	0/0	0/0	0/1	0/0	0/0	1/1	0/1	0/1	0/1	0/0	0/0	0/0	0/1	0/1	0/0	0/0	0/0	0/1	0/1	1/1	0/0	0/1	0/1	1/1	0/0	0/0	./.	0/0	0/1	0/1	1/1	0/1	0/1	./.	0/1	0/1	0/0	1/1	0/1	1/1	0/1	1/1	0/0	1/1	0/1	0/0	0/1	1/1	0/1	0/1	0/0	0/1	0/1	./.	0/1	0/0	0/0	0/1	1/1	0/1	0/1	0/0	0/1	0/1	0/1	0/0	./.	1/1	0/0	0/0	1/1	1/1	0/0	0/0	0/0	0/1	0/0	0/1	0/1	./.	0/1	0/1	0/0	0/1	0/1	0/1	0/1	0/1	1/1	0/0	0/1	0/1	0/0	0/1	0/0	0/0	./.	0/0	0/0	./.	./.	0/1	0/0	./.	0/1	0/0	0/1	0/1	1/1	0/0	0/1	0/0	0/1	0/1	0/0	0/0	0/0	0/0	0/1	0/0	0/0	1/1	0/1	0/0	0/0	0/1	0/1	0/1	0/1	1/1	1/1	0/0	0/0	0/1	0/0	0/0	0/0	0/1	1/1	0/1	0/0	0/0	0/1	0/0	0/0	0/0	0/0	0/0	0/1	0/1	0/0	0/1	0/0	0/0	0/1	0/0	0/1	0/0	0/0	0/1	0/1	0/0	0/0	0/1	0/0	0/1	./.	0/1	0/0	0/0	0/0	./.	1/1	0/1	0/0	0/1	0/1	0/1	0/0	0/0	0/0	0/0	1/1	0/0	./.	./.	0/0	./.	0/0	./.	0/1	./.	0/0	0/0	0/0	1/1	0/1	0/1	0/0	0/0	0/0	0/0	0/1	0/1	0/0	1/1	0/1	0/1	0/1	0/0	0/1	0/0	0/1	1/1	0/0	0/1	1/1	0/0	1/1	1/1	0/0	1/1	./.	0/0	0/1	0/0	./.	0/0	1/1	1/1	0/1	0/1	0/0	0/1	0/1	0/0	0/1	0/1	0/0	0/1	0/0	0/1	0/1	0/1	1/1	0/0	0/1	0/0	0/0	0/1	0/0	1/1	1/1	0/0	./.	1/1	1/1	0/0	0/1	0/0	0/0	1/1	0/1	0/0	1/1	0/1	1/1	0/1	0/0	0/0	0/1	0/0	0/0	0/0	1/1	0/0	0/0	0/0	./.	0/1	0/1	0/1	0/0	0/1	0/0	0/0	0/1	0/0	0/0	1/1	1/1	0/0	0/0	1/1	0/0	0/1	0/1	0/0	0/0	0/0	1/1	0/0	./.	0/1	0/0	0/0	0/1	0/0	1/1	0/1	1/1	0/1	1/1	0/0	0/1	0/1	0/0	1/1	0/1	1/1	./.	0/0	0/1	0/0	0/0	0/0	0/0	0/0	./.	1/1	0/0	./.	0/0	0/1	0/0	0/0	0/0	0/1	1/1	0/0
contig_10023	103481	296:20:+	T	C	.	.	PR	GT	0/0	0/0	0/0	0/0	0/0	0/0	0/0	0/1	0/0	0/0	0/0	0/0	0/0	0/0	0/0	0/0	0/0	0/0	0/0	0/1	0/0	./.	0/0	0/1	./.	0/0	0/0	0/0	0/0	0/0	0/0	0/0	0/0	0/0	0/0	0/0	0/0	0/0	0/0	0/0	0/0	0/0	0/0	0/0	0/0	0/0	0/1	0/0	0/0	0/0	0/1	0/0	0/0	0/0	0/0	0/0	0/0	0/0	0/0	0/0	0/0	0/0	0/0	0/0	0/0	0/0	0/0	0/1	0/0	0/0	0/0	0/0	0/0	0/0	0/0	0/0	0/0	0/0	0/0	0/0	0/0	0/0	0/0	0/0	0/1	0/0	0/0	0/0	0/1	0/0	0/0	0/0	0/0	0/0	1/1	0/0	0/0	0/0	0/0	0/0	0/0	0/0	0/0	0/0	0/0	0/0	0/0	0/0	0/1	0/0	0/0	0/0	0/0	0/0	0/0	0/0	0/0	0/0	0/0	0/0	0/0	0/0	0/0	0/0	0/0	0/0	0/0	0/1	0/0	0/1	0/0	0/0	0/0	0/0	0/0	0/0	0/1	0/0	0/0	0/0	0/0	0/0	0/0	0/0	0/0	./.	0/0	0/1	0/0	0/0	0/0	0/0	0/0	0/0	0/0	0/0	0/0	0/1	0/0	0/0	0/0	0/0	0/1	0/0	0/0	0/0	0/1	0/0	0/0	0/0	0/0	0/0	0/0	0/0	0/0	0/0	0/1	0/0	0/0	0/0	0/0	0/0	1/1	0/0	0/0	0/0	0/0	0/0	0/0	0/0	0/0	0/0	0/0	0/0	0/0	0/0	0/0	0/0	0/1	0/0	0/0	0/0	0/0	0/0	0/0	0/0	0/0	0/0	0/0	0/0	0/0	0/0	0/0	0/0	0/0	0/0	0/1	0/0	0/0	0/0	0/0	0/0	0/0	0/1	0/0	0/0	0/1	0/0	0/0	0/0	0/1	0/0	0/0	./.	0/0	0/0	0/0	0/0	0/0	0/0	0/0	0/0	0/0	0/0	0/0	0/0	0/0	0/0	0/0	0/0	0/0	0/1	0/0	./.	0/0	0/0	0/0	0/0	0/0	0/0	0/0	0/0	0/0	0/0	0/0	0/0	0/0	0/0	0/0	0/0	0/0	0/0	0/0	0/0	0/0	0/0	0/0	0/0	0/0	0/1	0/0	0/1	0/0	0/0	0/0	0/0	0/0	0/0	0/0	0/1	0/0	0/0	0/0	0/0	0/0	0/0	0/0	0/1	./.	0/0	0/0	0/0	0/0	0/0	0/0	0/0	0/0	0/0	0/0	0/0	1/1	0/0	0/0	0/0	0/0	0/0	0/1	0/0	0/0	0/0	0/0	0/0	0/0	0/0	0/0	0/0	0/0	0/0	./.	0/0	0/0	0/0	0/0	0/1	0/0	0/0	0/0	0/0	0/0	0/0	0/0	0/0	0/1	0/0	0/0	./.	0/0	0/0	0/0	0/0	0/0	0/0	0/0	0/1	0/0	0/0	0/0	0/0	0/0	0/0	0/0	0/1	0/0	0/0	0/0	0/0	0/1	0/0	0/0	0/0	0/1	0/0	0/0	0/1	0/0	0/0	0/0	0/0	0/1	0/0	0/0	0/1	0/0	0/0	0/0	0/0	0/0	0/0	0/0	0/0	0/0	0/0	0/0	0/1	0/0	0/0	0/0	0/0
contig_10023	192848	332:19:-	C	T	.	.	PR	GT	0/0	0/0	0/0	0/0	0/0	0/0	0/0	0/1	0/0	0/0	0/0	0/0	0/0	0/0	0/1	./.	0/0	0/0	0/0	0/1	0/0	0/0	0/0	0/0	0/0	0/1	0/1	0/1	0/0	0/0	0/0	0/0	0/0	0/1	0/0	0/0	0/0	0/0	0/0	0/0	0/0	0/0	0/1	0/0	0/0	0/1	0/1	0/0	0/0	0/1	0/0	0/0	0/0	0/0	0/0	0/0	0/0	0/0	0/0	0/0	0/0	0/0	0/0	0/1	0/0	0/0	0/0	0/0	0/0	0/0	0/1	0/0	0/0	0/0	0/0	0/0	0/1	./.	0/0	0/0	1/1	0/0	0/0	0/0	0/0	0/0	0/0	0/0	0/0	0/0	./.	0/0	0/0	0/0	0/0	0/0	0/0	0/0	0/1	0/0	0/0	0/0	0/0	0/0	0/0	0/0	0/0	0/0	0/1	./.	0/0	0/0	0/0	./.	0/0	0/0	0/0	0/0	0/1	0/0	0/0	./.	0/0	0/1	0/1	0/0	0/0	0/0	./.	0/0	0/0	0/0	0/0	0/1	0/0	0/0	0/1	0/0	0/0	./.	0/0	0/0	0/0	0/0	0/1	0/0	0/0	0/0	0/0	0/0	0/1	0/0	0/0	0/0	0/0	0/0	0/0	0/0	0/0	0/0	0/0	0/1	0/0	0/0	0/0	0/0	0/0	0/0	./.	0/0	0/1	0/0	0/0	0/0	0/0	0/1	0/1	0/0	0/0	0/0	0/0	0/0	0/1	0/1	./.	0/0	0/0	0/0	0/0	0/0	0/0	0/0	0/0	0/1	0/0	0/0	0/0	0/0	0/0	0/1	0/0	0/0	0/0	./.	0/0	0/0	0/0	0/0	0/1	0/0	0/0	0/0	1/1	0/0	0/0	0/0	0/1	0/0	0/1	0/0	0/0	0/1	0/1	0/0	0/0	0/0	0/0	0/0	0/0	0/0	0/1	./.	0/0	0/0	0/1	0/0	0/1	1/1	0/0	0/0	0/0	0/0	0/0	0/0	0/0	0/0	0/0	0/0	0/0	./.	0/0	0/0	0/0	0/1	0/1	0/0	0/0	0/0	0/1	0/0	0/0	0/1	0/0	0/0	0/0	0/1	0/0	0/0	0/1	0/0	0/0	1/1	0/0	./.	0/1	0/1	./.	0/0	0/0	0/0	0/0	0/1	0/0	0/0	0/1	0/0	./.	0/0	0/0	0/0	0/0	0/1	0/0	0/0	0/0	0/0	0/0	0/0	0/0	./.	0/0	0/0	0/1	0/0	0/0	0/1	0/1	0/1	0/0	0/0	0/0	0/0	0/1	0/0	0/0	0/0	0/0	0/0	0/1	0/0	./.	0/0	0/1	0/0	0/1	0/0	0/0	1/1	0/1	0/0	0/1	0/0	0/0	0/1	0/0	0/0	0/0	0/0	0/0	0/0	0/0	0/0	0/0	0/1	0/0	0/0	0/0	0/0	0/0	0/0	0/1	0/0	0/0	0/0	0/0	0/0	0/0	0/0	0/0	0/1	0/0	./.	0/0	0/0	0/1	0/0	0/0	0/0	0/1	0/0	0/0	0/0	0/0	0/0	0/1	0/0	0/1	0/0	0/0	0/0	0/0	0/0	0/0	0/0	0/0	0/1	0/0	./.	0/0	0/1	0/0	0/0	0/0	0/0	0/1	0/0	./.	0/0
contig_10031	365457	516:89:-	A	G	.	.	PR	GT	./.	0/0	0/0	0/0	1/1	0/0	1/1	./.	1/1	0/0	1/1	0/0	0/1	1/1	0/0	0/0	0/0	0/0	0/0	./.	0/0	1/1	0/1	0/0	1/1	0/1	0/0	0/1	0/0	1/1	0/0	0/0	0/0	0/0	0/0	0/0	0/0	1/1	./.	0/0	0/0	0/0	0/0	0/0	0/0	1/1	0/0	0/0	1/1	./.	./.	0/0	0/0	0/0	1/1	0/0	0/0	0/0	0/0	0/1	./.	1/1	1/1	0/0	0/0	0/0	0/0	0/0	1/1	0/1	1/1	1/1	1/1	1/1	1/1	0/0	0/0	1/1	0/0	0/1	1/1	1/1	1/1	1/1	./.	1/1	1/1	1/1	1/1	0/0	0/0	0/0	0/1	0/1	0/0	0/0	1/1	./.	1/1	0/0	0/0	0/0	0/0	0/0	1/1	1/1	0/0	0/0	./.	./.	./.	1/1	./.	0/1	./.	0/0	./.	./.	0/0	0/0	1/1	0/0	0/0	0/1	0/1	0/1	0/0	1/1	0/0	./.	1/1	0/0	1/1	1/1	./.	./.	1/1	0/0	0/1	0/0	0/0	0/0	./.	0/0	0/0	0/0	0/0	1/1	0/0	1/1	1/1	0/0	0/0	0/1	0/0	1/1	./.	0/0	./.	0/0	0/0	./.	0/0	0/0	0/0	1/1	0/0	1/1	./.	./.	./.	0/0	0/0	1/1	0/0	0/1	./.	./.	0/0	0/0	0/0	0/0	0/0	1/1	0/0	0/0	0/0	0/0	0/0	0/0	0/0	1/1	0/0	./.	0/0	0/1	0/1	0/0	0/0	0/1	./.	1/1	0/0	0/0	0/0	0/0	0/0	0/0	./.	./.	0/0	1/1	0/0	1/1	0/0	0/1	./.	0/0	0/1	./.	0/0	1/1	0/0	0/0	1/1	0/0	1/1	0/0	0/0	1/1	1/1	0/0	0/0	./.	1/1	./.	./.	1/1	0/1	1/1	0/0	0/0	0/1	0/0	0/0	0/1	./.	0/0	0/0	1/1	1/1	0/1	0/0	0/0	0/0	1/1	1/1	./.	1/1	1/1	0/1	./.	0/0	1/1	0/0	0/0	0/0	0/1	0/0	1/1	0/0	0/1	./.	0/0	0/0	0/0	0/0	./.	0/0	0/1	0/0	0/0	0/0	0/0	0/0	0/0	./.	0/0	./.	1/1	./.	0/0	./.	0/0	0/0	0/0	./.	0/0	./.	./.	1/1	0/0	0/0	1/1	0/0	0/0	1/1	0/0	./.	0/0	0/1	0/0	1/1	0/1	0/0	0/0	./.	0/0	1/1	1/1	0/0	1/1	0/0	1/1	1/1	0/1	0/0	1/1	0/1	0/0	0/0	./.	0/0	./.	./.	1/1	1/1	0/0	0/0	0/0	./.	0/0	0/0	1/1	0/0	1/1	0/0	./.	./.	0/0	0/1	./.	0/0	1/1	0/0	0/0	0/0	1/1	./.	1/1	./.	0/1	0/1	1/1	1/1	1/1	0/0	0/1	1/1	0/1	0/1	0/1	1/1	1/1	1/1	1/1	1/1	1/1	0/1	1/1	1/1	0/1	0/1	0/0	0/0	1/1	1/1	1/1	1/1	1/1	1/1	1/1	1/1	1/1	1/1	0/0	1/1	0/1
contig_10031	429108	535:71:-	C	T	.	.	PR	GT	0/0	0/0	0/0	0/0	0/0	0/0	./.	0/0	./.	0/0	1/1	0/0	./.	0/0	0/0	0/0	0/0	0/0	0/0	0/1	0/0	0/0	0/0	0/0	0/0	0/0	0/0	0/0	0/0	1/1	0/0	0/0	0/0	0/0	0/0	0/1	0/1	0/0	0/0	0/0	0/0	0/1	0/0	0/0	0/0	0/0	0/0	0/0	0/0	0/0	0/0	0/0	0/0	0/0	0/0	0/0	0/1	0/0	0/1	0/1	0/0	0/0	./.	0/0	0/0	0/0	0/0	0/1	./.	0/0	./.	0/0	0/0	0/0	./.	0/1	0/0	0/0	0/0	0/0	./.	0/0	0/0	0/0	0/0	0/0	0/0	0/0	0/0	0/0	0/0	0/0	0/0	0/0	0/0	0/0	0/0	0/0	0/0	0/1	0/0	0/0	0/0	0/0	0/0	0/0	0/0	0/0	0/0	0/0	0/0	0/0	0/0	0/0	0/0	0/0	0/0	0/0	0/0	0/0	0/0	0/0	0/1	0/1	1/1	0/0	0/1	0/0	0/0	0/0	0/0	0/0	0/0	0/0	0/0	0/0	0/0	0/0	0/1	0/0	0/0	0/0	0/0	0/1	0/0	0/0	0/0	0/0	0/1	0/0	0/0	0/0	0/0	0/0	0/0	0/0	0/1	0/1	./.	0/0	0/0	0/0	0/0	0/0	0/0	0/0	0/0	0/0	0/0	0/1	0/0	0/0	0/1	0/0	0/0	0/0	0/0	0/1	0/0	0/1	0/0	0/1	0/0	0/0	0/1	0/1	0/0	0/1	0/0	0/0	0/0	0/0	0/0	0/1	0/0	0/0	0/0	0/1	0/0	0/0	0/1	0/0	0/1	0/0	0/0	0/0	0/0	0/0	0/1	0/0	0/0	./.	0/1	./.	0/0	0/0	0/0	0/0	0/0	0/0	0/0	0/0	0/0	0/0	0/0	0/0	0/0	0/0	0/0	1/1	0/0	0/0	0/0	0/0	0/0	0/0	0/0	0/0	0/0	0/0	0/0	0/0	0/0	0/0	0/0	0/0	0/0	0/0	0/0	0/0	0/0	0/0	0/0	0/0	0/0	0/0	0/0	0/0	0/0	0/0	0/0	0/0	0/0	0/0	0/0	0/0	0/0	0/1	0/0	0/0	0/1	0/0	0/0	0/0	0/0	0/0	0/0	0/0	0/1	0/0	0/1	0/0	0/0	0/0	0/0	0/0	0/0	0/0	0/1	0/0	0/0	0/0	0/0	./.	1/1	0/0	0/0	0/0	0/0	0/0	./.	0/1	0/1	0/1	0/0	0/0	0/0	./.	0/0	0/0	0/0	0/0	0/1	0/0	0/0	0/0	0/0	0/0	0/0	0/0	0/0	0/0	0/1	0/0	0/0	0/0	0/0	./.	0/0	0/1	0/0	0/1	0/0	0/1	0/0	1/1	0/0	0/1	0/1	0/0	0/0	0/0	0/1	0/0	0/1	0/0	0/0	0/0	0/0	0/0	0/0	0/0	0/1	0/0	0/1	0/0	0/0	0/0	0/0	0/0	0/0	0/0	0/0	./.	./.	./.	0/0	0/0	0/0	0/0	0/0	0/0	0/0	./.	0/0	0/0	0/0	0/0	0/0	./.	0/0	0/0	0/0	0/0	0/0	./.	0/0	./.	./.	./.	./.	./.	./.	0/0	0/0	0/1	0/0	0/0
contig_10031	506698	563:172:-	G	T	.	.	PR	GT	0/0	./.	1/1	0/1	0/0	0/0	0/0	0/1	1/1	0/0	0/0	0/1	0/0	0/0	0/1	0/0	0/0	0/1	0/0	0/0	0/0	0/0	1/1	0/0	0/0	0/0	0/0	0/0	0/0	0/0	0/0	0/1	0/0	./.	0/0	./.	0/0	1/1	0/0	0/0	0/0	./.	0/0	0/0	0/0	0/0	1/1	0/0	0/0	0/0	0/0	1/1	0/0	0/0	0/0	0/0	1/1	0/0	0/1	1/1	0/1	0/0	./.	0/0	0/0	./.	0/0	0/1	./.	0/0	./.	./.	0/0	0/0	./.	0/0	0/0	./.	0/0	./.	./.	0/0	0/0	./.	0/0	./.	1/1	0/0	0/0	0/0	0/0	0/0	0/0	0/0	0/0	0/0	0/0	1/1	0/0	./.	0/1	0/0	0/0	0/0	0/0	1/1	0/0	0/0	0/1	0/0	0/0	0/0	0/1	0/0	0/1	0/0	0/1	0/1	0/0	0/1	1/1	0/0	0/0	0/0	0/0	0/0	0/0	0/0	0/0	0/0	0/0	0/1	1/1	0/0	0/1	0/0	1/1	0/1	0/0	0/0	0/1	0/0	0/0	0/1	0/0	0/1	0/0	./.	0/0	0/0	0/0	0/1	0/0	0/1	0/0	0/0	0/0	1/1	0/0	0/0	0/1	0/0	./.	0/1	0/0	0/0	0/0	0/0	0/0	0/1	0/1	0/0	0/1	1/1	0/0	0/0	0/1	0/0	0/0	0/0	0/1	0/1	0/0	0/0	0/1	0/1	0/1	0/1	0/1	0/0	0/1	0/0	0/0	0/1	0/1	0/0	0/0	0/1	0/1	0/0	0/1	0/0	0/0	0/0	0/0	0/0	0/1	0/0	1/1	0/0	0/0	0/0	0/0	./.	0/1	0/0	0/1	1/1	0/0	0/1	0/0	1/1	0/1	0/0	0/0	0/1	0/0	0/0	0/0	0/0	0/0	0/1	0/1	0/0	./.	0/0	0/0	0/0	0/0	0/1	0/0	0/1	0/0	0/0	0/0	0/0	0/1	0/1	0/1	./.	./.	0/0	0/0	0/1	0/0	0/0	./.	0/0	0/0	1/1	0/0	0/1	0/0	0/0	0/0	0/1	0/0	0/0	0/0	0/0	0/0	0/0	0/0	0/1	0/0	0/0	0/1	0/0	0/0	0/0	0/0	0/0	0/1	0/0	0/1	0/0	0/0	0/0	0/0	0/0	1/1	0/0	0/0	1/1	0/0	0/0	0/1	0/0	0/1	0/1	./.	0/0	0/1	0/0	0/0	0/0	0/0	0/0	0/1	0/0	0/0	0/0	0/0	0/0	0/1	0/0	0/0	0/1	0/0	0/0	0/0	0/0	0/0	./.	./.	0/0	0/0	0/0	0/0	0/1	0/0	0/1	1/1	0/1	0/1	0/0	0/1	0/1	0/0	0/1	0/0	0/0	0/0	0/0	0/0	0/0	0/0	0/0	0/0	0/0	0/0	1/1	0/1	0/0	0/0	0/1	0/0	0/0	0/0	0/0	0/0	0/0	0/0	./.	0/1	./.	0/0	1/1	0/0	0/0	1/1	0/0	0/0	./.	0/0	0/0	./.	./.	0/0	./.	./.	0/0	0/0	0/0	0/0	./.	0/0	./.	./.	./.	./.	./.	./.	./.	0/0	0/0	./.	0/0
contig_10031	531097	570:75:-	A	T	.	.	PR	GT	0/0	0/0	0/0	./.	0/0	0/0	0/1	0/0	0/1	0/0	0/0	0/0	0/0	0/0	0/0	0/0	0/0	0/0	0/0	0/0	./.	0/0	0/1	0/0	0/0	0/0	./.	0/0	0/0	./.	0/0	0/0	0/0	0/0	0/0	0/0	0/0	1/1	0/0	./.	0/0	0/0	./.	0/0	0/0	0/0	0/0	0/0	0/1	./.	0/0	0/0	0/0	0/0	0/0	0/0	0/0	0/0	0/0	0/0	0/0	0/0	0/0	0/0	0/0	./.	0/0	0/0	0/0	0/0	0/1	0/0	0/0	0/0	0/0	0/0	0/0	0/0	0/0	0/1	./.	0/0	0/1	0/0	0/0	0/0	0/0	0/0	0/0	0/0	0/0	0/0	0/0	0/0	0/0	./.	0/1	./.	./.	0/0	0/0	0/0	0/0	0/0	0/1	1/1	./.	0/0	0/0	0/0	0/0	0/1	0/0	0/0	0/0	./.	0/0	0/0	0/0	0/0	./.	0/0	0/0	./.	0/1	0/0	0/0	0/0	./.	0/0	./.	0/0	0/1	./.	0/0	0/0	0/0	0/0	0/0	0/0	0/0	0/0	0/0	0/0	0/0	0/0	0/0	0/0	0/0	0/0	0/0	0/0	0/0	./.	0/0	0/0	0/0	0/0	0/0	0/0	./.	0/0	./.	0/0	0/0	0/0	./.	0/0	0/0	0/0	0/0	0/0	0/0	0/0	0/0	0/0	0/0	0/0	./.	0/0	0/0	0/0	0/0	0/0	0/0	0/0	0/0	0/0	0/0	0/0	0/0	0/0	0/0	0/0	0/0	0/0	0/0	0/0	./.	0/0	0/0	0/1	./.	0/0	0/0	0/0	0/0	0/0	0/0	0/0	0/0	0/0	./.	0/0	0/0	0/0	0/0	0/0	0/0	0/0	0/0	0/1	0/0	0/0	./.	0/0	./.	0/0	0/0	0/0	0/0	0/0	0/0	0/0	0/0	0/0	0/0	0/0	0/0	./.	0/0	0/0	0/0	0/0	0/0	0/1	0/0	0/0	0/0	./.	0/1	0/0	0/0	./.	0/0	0/0	0/0	0/0	0/0	0/0	0/0	0/0	./.	0/0	0/0	0/0	0/0	0/0	0/0	0/0	0/0	0/1	0/0	0/0	0/0	0/0	0/0	0/0	0/0	0/0	0/0	0/0	0/0	0/0	0/0	0/0	0/0	0/0	0/0	0/0	./.	0/0	./.	0/0	./.	0/0	0/0	1/1	0/0	0/0	./.	0/0	0/0	0/1	0/0	./.	0/0	0/0	./.	0/1	0/0	0/0	0/0	0/1	0/0	0/0	0/0	./.	0/0	0/1	0/0	0/0	0/0	0/0	0/0	0/0	0/0	1/1	0/0	0/0	0/0	./.	0/0	0/0	0/0	0/0	0/0	0/0	0/0	0/0	./.	0/0	0/0	0/1	0/0	0/0	0/0	0/0	0/0	0/0	0/0	./.	./.	0/0	0/0	0/0	0/0	0/0	0/0	0/0	0/0	0/0	0/0	0/1	0/0	./.	0/0	0/0	0/1	0/0	0/0	./.	0/0	0/1	0/0	0/0	0/0	0/0	./.	0/0	./.	./.	0/1	./.	0/0	0/0	0/0	0/1	0/1	1/1	0/0	1/1	0/0	./.	0/0	0/0	0/0	0/1
contig_10031	539389	577:54:-	T	C	.	.	PR	GT	0/0	0/0	0/0	./.	0/1	./.	./.	0/0	0/1	0/0	./.	0/1	0/1	0/0	0/0	./.	0/0	0/0	0/0	./.	./.	./.	./.	./.	./.	0/1	0/0	0/1	0/1	./.	0/0	0/0	0/1	0/0	0/0	0/0	0/1	0/0	0/0	0/0	0/0	0/1	0/0	0/0	0/0	0/1	0/0	0/1	./.	0/0	0/0	0/1	0/1	0/0	0/1	0/0	0/1	0/0	0/0	0/1	./.	0/1	0/1	0/0	0/1	0/0	0/0	0/0	1/1	0/0	1/1	1/1	1/1	0/0	./.	0/0	1/1	0/1	0/0	0/1	./.	0/1	0/1	./.	0/1	./.	./.	0/1	0/0	0/1	0/0	0/0	0/1	0/0	0/0	0/0	0/1	./.	0/1	0/1	0/0	0/1	0/0	0/1	1/1	0/1	0/0	0/1	0/0	0/0	0/0	1/1	0/0	0/1	./.	0/0	0/1	0/0	0/1	0/0	0/1	0/1	0/0	0/1	0/1	1/1	0/1	0/1	0/0	0/0	0/0	./.	0/1	0/0	0/0	0/0	0/1	0/0	0/1	0/0	0/0	0/0	0/1	0/0	0/1	0/0	./.	0/1	0/0	0/0	1/1	0/1	0/0	0/1	0/1	0/0	0/0	0/0	0/1	0/0	0/0	0/0	0/0	0/0	0/1	0/1	0/0	0/1	0/0	./.	0/0	0/0	0/0	0/1	0/1	./.	0/1	0/0	0/0	0/0	0/0	./.	0/0	0/1	0/0	0/0	0/0	0/1	0/1	0/0	0/1	1/1	0/0	0/0	./.	0/0	0/0	0/1	0/1	1/1	0/0	1/1	0/0	0/1	0/1	0/0	0/0	0/0	0/0	0/0	0/0	0/0	0/0	1/1	0/0	0/1	0/1	0/0	0/0	0/0	0/1	0/1	0/1	0/0	1/1	0/0	1/1	0/0	0/1	1/1	0/1	0/0	0/0	0/1	1/1	0/0	0/0	1/1	0/1	1/1	0/1	0/1	./.	0/0	0/1	./.	0/0	0/0	0/0	0/1	1/1	0/1	0/1	0/0	0/0	0/1	1/1	./.	0/1	0/1	1/1	0/0	0/1	0/0	./.	0/0	./.	./.	0/0	./.	./.	0/1	./.	./.	./.	0/1	./.	./.	0/0	0/1	0/0	./.	0/1	0/1	0/0	./.	0/0	0/0	0/1	0/1	0/0	0/1	0/0	0/0	./.	0/0	0/0	0/1	0/0	0/0	0/1	./.	0/1	./.	0/0	./.	0/1	0/1	0/0	0/1	./.	./.	./.	./.	./.	0/0	0/1	0/0	0/1	./.	0/1	./.	0/0	./.	./.	0/1	0/1	0/1	0/1	0/0	0/0	0/0	0/0	0/0	./.	0/1	1/1	0/1	0/0	0/0	0/0	0/0	0/1	0/1	0/1	0/1	0/0	0/1	./.	0/0	./.	0/0	0/1	0/1	0/0	0/1	0/1	0/0	0/0	1/1	0/0	1/1	0/1	./.	1/1	1/1	0/1	1/1	0/1	1/1	0/1	./.	0/1	1/1	./.	1/1	1/1	1/1	./.	1/1	./.	./.	1/1	./.	./.	1/1	1/1	1/1	1/1	./.	1/1	./.	1/1	./.	./.	0/0	1/1	0/1
contig_10032	44787	652:24:-	A	G	.	.	PR	GT	0/0	0/1	0/0	./.	0/0	0/1	0/0	0/0	0/0	0/0	0/0	0/0	0/0	0/0	0/0	0/1	0/0	0/0	0/0	./.	0/1	0/0	0/0	0/1	0/0	0/1	0/0	0/0	0/1	0/0	0/0	0/0	./.	0/0	0/0	0/1	0/1	0/1	0/1	0/1	0/0	0/1	0/0	0/1	0/0	./.	0/0	0/0	0/0	0/0	0/0	0/1	0/0	0/0	0/0	0/0	0/0	0/1	0/0	0/0	0/1	0/0	0/0	0/0	0/0	0/0	0/0	0/0	0/0	0/0	0/0	./.	./.	0/0	0/1	./.	./.	./.	./.	0/0	0/0	0/0	./.	./.	0/0	0/0	0/0	0/1	0/0	./.	0/0	0/1	0/1	0/1	0/0	0/0	0/0	0/1	0/0	0/0	0/0	0/0	0/0	0/0	0/0	0/0	0/0	0/0	1/1	0/1	0/0	0/0	0/0	0/1	0/0	0/0	0/0	0/0	./.	0/1	0/0	0/0	0/1	./.	0/0	0/1	0/0	0/0	0/1	./.	./.	0/0	0/1	0/0	0/0	0/0	0/0	0/0	./.	0/1	0/1	0/1	0/0	0/0	0/0	0/0	0/1	./.	0/0	0/1	./.	0/0	0/0	0/1	0/0	0/1	0/0	0/0	1/1	0/0	0/0	0/0	0/0	0/0	0/1	0/0	0/0	0/1	0/0	0/0	0/0	0/0	0/0	0/0	0/0	0/0	0/0	0/0	0/0	0/0	0/1	0/1	0/1	0/1	0/0	0/1	0/1	0/0	0/0	0/0	0/0	0/0	0/0	0/1	0/0	0/0	0/0	0/0	0/0	0/0	0/1	0/0	0/0	0/0	0/1	0/0	0/0	0/1	0/0	0/1	0/0	0/0	0/0	0/0	0/1	0/0	0/0	0/0	0/1	0/0	1/1	0/1	0/0	0/0	0/0	./.	0/0	0/1	0/0	0/0	0/0	0/0	0/0	0/0	0/0	0/1	0/0	./.	0/0	0/0	0/0	0/0	0/0	0/0	0/1	0/0	0/0	0/0	0/0	0/0	0/0	0/1	./.	0/0	0/0	0/0	0/1	0/0	0/0	0/0	0/0	0/1	0/0	0/0	0/0	0/0	0/1	0/1	0/1	0/0	0/0	0/0	./.	0/0	0/0	0/0	0/0	0/0	0/0	0/1	0/0	0/0	0/0	0/0	0/1	1/1	0/0	0/0	./.	0/0	0/0	0/0	0/0	0/0	0/1	0/1	0/0	0/0	0/1	0/0	0/0	0/1	0/1	0/0	0/0	0/0	./.	0/0	0/0	0/1	0/0	0/0	0/1	0/0	0/0	0/0	0/0	./.	0/0	0/0	0/1	0/1	./.	0/0	0/1	0/0	0/0	0/0	0/0	0/0	0/0	./.	0/0	0/0	0/0	0/0	0/0	0/0	0/0	0/0	0/0	0/0	0/0	0/0	0/0	0/1	0/1	0/1	0/1	0/0	./.	0/0	0/0	0/0	./.	0/1	./.	./.	./.	0/0	0/1	0/1	0/0	0/0	./.	0/0	0/0	0/0	0/0	0/0	1/1	0/0	0/0	0/0	0/0	0/0	0/0	0/0	0/0	0/0	0/1	./.	1/1	0/1	0/0	1/1	0/0	0/0	0/0	0/0	./.	./.	0/0	./.	0/0	0/0	0/1	./.
contig_10032	134540	686:19:+	A	C	.	.	PR	GT	1/1	1/1	1/1	0/1	0/1	0/0	0/1	0/1	1/1	0/1	1/1	0/1	0/1	1/1	1/1	0/0	0/1	0/1	0/1	0/0	1/1	./.	1/1	0/1	1/1	0/1	0/1	0/0	0/1	1/1	./.	1/1	0/1	0/0	0/1	0/0	0/1	0/0	0/1	1/1	0/0	1/1	1/1	0/0	0/0	0/1	0/1	0/1	0/1	0/1	0/0	1/1	./.	0/0	0/1	0/1	0/1	1/1	1/1	0/1	0/1	0/0	1/1	0/1	1/1	1/1	1/1	0/1	0/1	1/1	1/1	0/0	0/0	0/0	0/0	0/1	0/0	0/0	0/0	0/1	0/0	0/1	0/0	0/0	0/1	0/0	0/0	0/1	0/1	0/0	0/0	1/1	0/1	0/1	0/1	1/1	1/1	0/0	0/0	0/1	1/1	1/1	0/1	0/0	./.	1/1	0/1	0/1	1/1	1/1	0/1	0/1	0/1	0/0	0/1	1/1	0/0	./.	1/1	0/0	1/1	1/1	0/1	0/1	0/1	1/1	0/1	0/0	./.	0/0	./.	1/1	0/1	0/1	0/1	0/1	1/1	0/1	0/0	0/1	0/1	0/1	0/0	0/0	1/1	0/1	0/0	0/1	0/0	1/1	0/0	1/1	1/1	0/0	0/1	0/0	0/1	0/1	./.	1/1	0/0	1/1	0/1	1/1	0/1	1/1	0/1	0/1	0/0	0/1	0/0	0/0	./.	1/1	0/0	0/1	1/1	0/0	0/0	1/1	1/1	0/1	1/1	1/1	0/1	0/1	0/1	0/1	0/1	0/1	0/0	./.	0/1	0/0	0/1	0/0	1/1	1/1	0/0	0/0	0/1	1/1	0/1	1/1	1/1	1/1	0/1	0/1	0/0	0/1	0/0	0/1	1/1	0/1	1/1	./.	1/1	1/1	1/1	0/1	0/1	0/0	1/1	0/0	0/1	0/1	0/1	0/0	1/1	0/0	0/1	1/1	1/1	1/1	0/1	0/0	0/1	0/1	0/1	0/0	0/1	0/1	0/1	./.	0/1	1/1	1/1	0/1	1/1	./.	./.	0/0	0/0	1/1	0/1	0/0	0/0	0/0	0/1	0/1	0/1	0/0	0/1	0/0	0/0	0/1	0/1	0/0	0/0	0/1	0/0	0/0	1/1	0/1	0/1	1/1	1/1	1/1	0/0	1/1	1/1	0/0	0/0	0/0	0/0	0/1	0/1	0/0	0/1	1/1	0/1	1/1	1/1	0/1	0/0	./.	1/1	1/1	1/1	1/1	1/1	0/1	0/1	0/1	0/1	0/0	0/0	0/0	1/1	1/1	0/0	0/0	0/1	0/0	1/1	1/1	./.	0/1	0/0	0/1	0/1	0/1	0/0	1/1	1/1	1/1	0/0	0/1	0/1	0/0	1/1	1/1	0/1	1/1	0/1	0/1	0/0	0/0	./.	1/1	0/1	0/1	0/0	1/1	0/1	0/1	1/1	1/1	1/1	1/1	1/1	1/1	0/1	0/1	0/0	0/0	0/0	0/0	0/1	1/1	1/1	1/1	./.	0/1	0/1	0/0	0/0	0/0	0/0	0/0	0/1	0/0	0/0	0/1	0/0	1/1	0/0	0/1	0/1	0/0	0/0	0/1	0/0	0/0	0/0	./.	./.	1/1	0/1	0/1	0/0	0/0	0/1	0/1	1/1	0/0	1/1	1/1
contig_10032	193707	715:93:-	C	T	.	.	PR	GT	0/0	0/0	0/0	1/1	0/0	0/0	0/1	0/1	0/1	0/1	0/0	0/0	1/1	0/1	0/0	0/1	0/1	0/0	0/0	0/0	0/0	0/1	0/0	0/0	0/0	0/0	0/1	0/0	0/1	0/0	0/0	0/0	0/1	0/1	0/0	0/0	0/1	0/0	0/0	0/0	0/1	0/1	0/0	0/0	0/1	0/0	0/0	0/0	0/1	0/0	0/0	0/0	0/0	0/0	0/0	0/0	0/0	0/0	0/0	1/1	0/0	0/0	0/0	./.	0/0	0/0	0/0	0/0	0/0	0/0	0/0	0/0	0/0	0/1	0/0	0/0	0/0	0/0	0/1	0/1	0/0	0/0	0/0	0/0	0/0	0/0	0/0	0/0	0/0	0/1	0/1	0/0	0/0	0/1	0/0	0/0	0/0	0/0	0/0	0/0	0/0	0/0	0/0	0/0	0/0	0/0	0/0	0/1	0/0	0/1	0/0	0/0	0/1	0/0	0/1	1/1	0/1	0/0	0/0	0/0	0/0	0/0	0/0	0/1	0/0	0/1	0/0	0/0	0/0	0/0	0/0	0/0	0/1	0/0	0/1	0/1	0/0	0/0	0/0	0/0	0/0	0/0	0/1	0/0	0/0	0/0	0/1	0/0	0/0	0/1	0/0	0/0	0/0	0/0	0/0	1/1	0/0	0/0	0/1	./.	0/1	0/0	0/1	0/0	1/1	0/0	0/0	0/1	0/0	0/0	0/1	0/0	0/0	0/0	0/1	0/0	0/0	0/1	0/0	0/0	0/1	0/0	0/0	0/0	0/0	0/0	0/0	0/0	0/0	0/0	0/0	0/0	0/0	0/0	0/0	1/1	0/0	0/0	0/0	0/0	0/0	0/0	0/0	0/0	0/1	1/1	0/0	0/0	0/1	0/0	0/0	0/0	0/0	0/1	0/0	0/0	0/0	0/0	0/1	0/1	0/0	0/1	1/1	0/1	0/0	0/0	0/0	0/0	0/0	0/1	0/1	0/1	0/0	0/0	0/1	0/1	0/0	0/0	0/0	0/0	0/0	0/0	0/0	0/0	0/0	0/0	0/0	0/1	0/1	0/0	0/0	0/0	0/0	0/0	0/0	0/0	0/0	0/0	0/1	0/0	0/1	0/0	0/1	0/0	0/0	0/1	0/0	0/0	0/1	0/0	0/0	0/0	0/1	0/0	0/0	0/0	0/0	0/0	0/0	./.	0/0	0/0	0/0	0/1	0/1	0/0	0/0	1/1	0/0	0/0	0/1	0/0	0/1	0/0	0/1	0/1	0/0	0/1	0/0	0/0	0/0	0/0	0/0	0/0	0/0	0/0	0/0	0/0	0/0	0/0	0/0	0/0	0/0	0/0	0/0	0/0	0/1	0/0	0/0	0/0	0/0	0/0	0/0	0/0	0/0	0/1	0/0	0/0	0/1	0/0	0/1	1/1	0/1	0/0	0/1	0/0	0/0	0/1	0/0	./.	0/0	0/0	0/0	0/0	0/1	0/0	0/0	0/0	0/0	0/0	0/0	0/0	1/1	0/0	0/0	0/1	0/1	0/1	0/1	0/0	0/1	0/1	0/0	0/0	0/0	0/0	0/0	0/0	0/0	0/1	0/1	0/0	0/0	0/0	0/0	0/0	0/0	0/0	0/1	0/0	0/0	0/1	0/0	0/0	0/0	0/0	0/0	0/0	0/0	0/0	0/0	0/0	0/0	0/0	0/0	0/0	0/0	0/0
contig_10032	228580	725:22:+	G	T	.	.	PR	GT	0/0	0/0	0/0	0/0	0/0	0/0	0/0	0/0	0/0	0/0	0/0	0/0	0/0	./.	0/0	0/0	0/0	./.	0/0	0/0	0/0	0/0	0/0	0/0	0/0	0/0	0/0	0/0	0/0	0/0	0/0	0/0	0/0	0/0	0/0	0/0	0/0	0/0	0/0	0/0	0/0	0/0	0/0	0/0	0/0	0/0	./.	0/0	0/0	0/0	0/0	0/0	0/0	0/0	0/0	0/0	0/0	0/0	0/0	0/0	0/0	0/0	0/0	0/0	0/0	0/0	0/0	0/0	0/1	0/0	0/0	1/1	0/1	0/0	1/1	1/1	1/1	1/1	1/1	0/0	0/1	0/0	0/1	1/1	0/0	0/0	0/0	0/0	0/0	0/0	0/0	0/0	0/0	0/0	0/0	0/0	./.	0/0	0/0	0/0	0/0	0/0	0/0	0/0	0/0	0/0	0/0	0/0	0/0	0/0	0/0	0/0	0/0	0/0	0/0	0/0	0/0	./.	0/0	0/0	0/0	0/0	0/0	0/0	0/0	0/0	0/0	0/0	0/0	0/0	0/0	0/0	0/0	0/0	0/0	0/0	0/0	0/0	1/1	0/0	0/0	0/0	0/0	0/0	0/0	0/0	0/0	0/0	0/0	0/0	0/0	0/0	0/0	0/0	0/0	0/0	0/0	0/0	0/0	0/0	0/0	0/0	0/0	0/0	0/0	0/0	0/0	0/0	0/0	0/0	0/0	0/0	0/0	0/0	0/0	0/0	0/0	0/1	0/0	./.	0/0	0/0	0/0	0/0	0/0	0/0	0/0	0/0	0/0	0/0	0/0	0/0	0/0	0/0	0/0	0/0	./.	0/0	0/0	0/0	0/0	0/0	0/0	0/0	0/0	0/0	0/0	0/0	0/0	0/0	0/0	0/0	0/0	0/0	0/0	0/0	0/0	0/0	0/0	0/0	0/0	0/0	0/0	0/0	0/0	0/0	0/0	0/0	0/0	0/0	0/0	0/0	0/0	0/0	1/1	0/0	0/0	1/1	0/0	0/0	0/0	0/0	0/0	0/0	0/0	./.	0/0	0/0	0/0	0/0	0/0	0/0	0/0	0/0	0/0	0/0	0/0	0/0	0/0	0/0	0/0	0/0	0/0	./.	0/0	0/0	0/0	0/0	./.	0/0	0/0	0/0	0/0	0/0	0/0	0/0	0/0	0/0	0/0	0/0	0/0	0/0	0/0	0/0	0/0	0/0	0/0	0/0	0/0	0/0	0/0	0/0	0/0	0/0	0/0	0/0	0/0	0/0	0/0	0/0	0/0	0/0	0/0	0/0	0/0	0/0	0/1	0/0	0/0	0/0	0/0	0/0	0/0	0/0	0/0	0/0	0/0	0/1	0/0	0/0	0/0	0/0	0/1	0/0	0/0	0/0	0/0	0/0	0/0	0/0	0/0	0/0	0/0	0/0	0/0	0/0	0/0	0/0	0/0	0/0	0/0	0/0	./.	0/0	0/0	0/0	./.	0/0	0/0	0/0	0/0	0/0	0/0	0/0	0/0	0/0	0/0	0/0	0/0	0/0	0/0	0/0	0/0	0/0	./.	0/0	0/1	0/0	0/0	0/0	0/1	0/1	0/0	1/1	0/0	0/0	0/1	0/0	0/0	0/0	1/1	0/0	1/1	0/0	0/0	0/0	0/0	0/0	1/1	0/0	1/1	1/1	0/0	0/0	0/1	0/0	0/1	0/0
contig_10036	19609	751:62:-	A	C	.	.	PR	GT	0/0	1/1	0/0	0/0	0/0	0/1	./.	0/1	0/1	0/1	0/0	0/1	0/1	0/0	0/1	0/1	0/1	0/1	0/1	0/0	0/0	./.	0/1	0/0	0/1	0/1	0/1	0/1	1/1	0/0	1/1	0/1	0/1	0/1	0/1	0/1	0/0	0/1	0/1	./.	0/1	0/0	1/1	0/0	0/1	0/0	1/1	0/1	./.	0/0	0/1	0/0	0/0	0/1	0/1	0/0	0/1	0/1	0/0	0/0	0/0	0/0	0/0	1/1	0/0	1/1	0/1	0/0	0/1	1/1	0/1	0/0	./.	1/1	1/1	0/1	./.	1/1	1/1	1/1	0/1	1/1	1/1	0/1	1/1	1/1	0/1	1/1	0/1	0/0	0/1	0/0	0/1	1/1	0/0	0/1	1/1	1/1	0/0	./.	0/0	0/0	0/0	0/0	0/1	0/1	1/1	./.	1/1	0/1	0/0	0/0	0/0	0/1	0/0	0/1	0/0	0/0	./.	0/1	0/1	0/1	0/1	0/1	0/1	0/0	0/0	0/0	0/0	1/1	0/0	1/1	./.	0/0	0/0	0/1	0/0	1/1	1/1	0/1	0/1	1/1	0/1	0/1	0/1	0/0	0/0	./.	0/0	0/1	0/1	0/1	0/0	0/1	1/1	0/0	0/1	0/1	./.	1/1	0/1	0/1	0/0	0/1	0/0	0/1	0/0	0/1	0/0	0/0	1/1	1/1	1/1	0/0	0/1	0/0	1/1	0/0	0/0	0/1	0/0	0/0	0/1	0/0	0/0	0/1	0/1	0/0	0/0	0/1	0/0	0/1	0/0	0/0	1/1	0/0	0/1	0/1	0/0	1/1	0/0	0/1	0/0	0/0	0/0	0/1	0/1	./.	1/1	0/1	1/1	1/1	0/0	0/1	0/1	0/0	0/1	0/0	0/1	0/0	0/0	0/0	0/1	0/1	./.	0/0	1/1	0/0	0/1	./.	0/1	0/0	1/1	0/0	1/1	0/1	0/0	1/1	0/1	1/1	0/1	1/1	0/0	./.	0/1	0/1	0/1	./.	./.	0/1	0/1	./.	1/1	0/1	0/0	0/0	0/1	1/1	0/0	0/0	0/1	0/0	0/1	0/1	0/0	0/1	0/0	0/1	0/0	0/1	0/1	0/1	0/1	1/1	0/1	1/1	0/1	0/0	0/1	0/1	0/0	0/0	0/0	0/0	0/1	./.	1/1	0/0	0/1	0/0	0/0	1/1	0/1	0/1	0/1	0/1	1/1	1/1	0/1	1/1	0/1	1/1	0/1	0/1	0/0	0/0	0/1	1/1	0/1	0/1	0/1	1/1	0/0	0/1	0/1	0/1	0/1	0/1	0/1	0/0	0/0	./.	0/1	0/1	0/0	0/0	0/0	0/1	1/1	0/0	0/1	0/0	0/0	0/1	0/0	0/1	1/1	1/1	1/1	1/1	0/0	0/0	1/1	0/0	1/1	0/0	1/1	1/1	0/1	0/0	0/1	0/0	0/1	0/1	0/1	0/0	0/0	0/0	0/1	0/0	0/0	1/1	0/0	1/1	1/1	1/1	0/0	1/1	1/1	1/1	0/1	0/1	0/1	1/1	1/1	1/1	1/1	0/1	./.	1/1	0/1	1/1	1/1	1/1	1/1	1/1	1/1	1/1	0/1	1/1	0/1	0/1	0/1	1/1	./.	1/1	1/1	1/1
contig_10054	698	917:124:+	G	A	.	.	PR	GT	0/0	0/1	0/0	0/0	0/0	0/0	0/0	0/0	0/0	0/0	0/0	0/0	0/0	0/0	0/0	0/0	./.	0/0	0/0	0/0	0/1	0/0	0/1	0/1	0/0	0/0	0/1	0/0	0/0	0/0	0/1	0/0	0/0	0/0	0/0	0/0	0/0	0/0	0/0	1/1	0/0	0/1	0/1	1/1	0/0	0/1	0/0	1/1	0/0	0/0	0/0	0/0	0/1	0/0	0/0	0/1	0/0	0/0	1/1	0/0	1/1	1/1	0/0	0/1	0/0	0/0	0/0	0/1	./.	0/0	0/0	0/0	./.	0/0	0/0	./.	./.	0/0	0/0	0/0	0/1	./.	0/0	1/1	0/0	0/0	0/0	./.	0/0	0/0	0/1	0/1	0/0	0/1	0/0	0/1	0/0	0/0	0/0	0/0	0/1	0/0	0/0	0/1	0/0	0/0	0/0	0/1	0/1	0/0	0/0	0/0	0/0	0/0	0/1	0/0	0/0	0/0	1/1	0/0	0/1	0/0	0/0	0/0	0/0	0/1	0/0	0/0	0/0	0/0	0/0	0/0	0/1	0/0	0/0	0/0	0/1	0/0	0/0	0/0	0/0	0/0	0/0	0/0	0/0	0/1	0/1	0/0	0/0	0/0	1/1	0/0	0/0	0/0	0/0	0/1	0/0	0/0	0/0	1/1	0/0	0/0	0/0	0/0	0/0	0/0	0/0	0/0	0/0	./.	0/0	0/0	0/0	0/0	0/0	0/0	0/0	0/0	0/0	0/0	0/1	0/0	0/1	0/0	0/0	0/0	0/0	0/0	0/0	./.	0/1	0/0	0/0	0/0	0/0	0/0	0/0	0/0	0/0	1/1	0/0	0/0	0/1	0/0	0/0	0/0	0/0	0/0	0/0	0/0	0/0	0/0	0/0	0/0	0/0	1/1	0/0	0/0	0/0	0/1	0/0	0/1	0/0	0/0	1/1	1/1	0/0	0/1	0/0	0/0	0/0	0/0	0/0	0/0	0/0	0/1	1/1	0/0	0/0	0/1	./.	0/1	0/0	./.	0/0	./.	0/0	0/0	0/0	0/0	0/0	0/1	0/0	0/0	0/0	0/0	0/0	0/0	0/0	1/1	0/1	0/0	1/1	0/0	0/0	0/0	0/0	1/1	1/1	0/0	1/1	0/0	0/0	0/0	0/0	0/0	0/0	0/0	0/1	0/0	0/1	0/1	0/0	0/0	0/0	0/0	0/1	0/0	0/0	0/0	0/0	0/1	1/1	1/1	0/1	0/0	0/0	0/0	0/1	0/0	0/0	0/0	0/0	0/0	0/0	0/1	0/1	0/0	1/1	0/0	0/0	0/0	0/0	1/1	0/0	0/0	0/0	0/1	0/0	0/0	1/1	1/1	1/1	0/0	0/1	0/1	0/0	0/0	0/0	0/0	0/0	1/1	0/1	0/0	0/1	0/0	0/0	0/0	0/0	0/0	1/1	0/1	0/0	0/0	0/0	0/0	0/0	0/0	0/0	0/0	0/0	0/0	1/1	0/0	0/0	0/0	0/0	0/0	0/0	./.	0/1	0/0	0/0	0/0	0/0	1/1	0/0	0/0	./.	0/0	0/0	./.	0/0	0/0	0/0	0/0	0/0	0/0	0/0	0/0	0/0	0/0	0/0	./.	0/0	0/0	0/0	0/0	0/0	0/0	0/0	0/0	0/0	0/0	0/0	0/0	./.	0/0
contig_10054	65335	942:137:+	A	T	.	.	PR	GT	0/0	0/0	0/0	0/0	0/1	0/0	0/0	0/0	0/0	0/0	0/1	0/1	0/1	0/0	0/0	0/0	0/0	0/0	./.	0/0	./.	0/1	./.	0/0	0/0	./.	0/0	0/0	0/0	0/0	0/0	0/0	0/1	./.	0/0	0/0	0/0	0/1	0/0	./.	0/0	0/0	0/0	0/0	0/0	0/0	0/1	0/0	./.	0/1	0/0	0/0	./.	0/0	0/0	0/1	0/0	0/0	0/1	0/1	0/0	0/0	0/0	0/1	0/0	0/0	./.	0/0	0/0	0/0	0/1	0/0	0/0	0/0	0/0	0/0	0/0	0/0	0/0	0/0	0/0	0/0	0/0	0/0	0/0	0/0	0/0	0/0	0/0	0/0	0/0	0/1	0/1	0/0	0/0	0/0	0/0	0/0	0/0	0/0	./.	0/0	0/1	0/0	0/0	0/0	0/0	0/0	0/1	./.	./.	0/0	0/0	./.	0/0	0/0	0/0	0/1	./.	0/0	0/0	0/1	0/0	0/0	0/0	1/1	0/0	0/1	0/0	0/0	0/0	0/0	0/0	0/1	0/0	0/1	0/0	0/0	0/0	./.	./.	0/0	0/0	0/0	0/0	0/1	./.	0/1	./.	./.	0/1	0/0	0/0	0/0	0/0	./.	0/0	0/1	./.	0/0	0/0	0/1	0/0	0/1	0/0	0/0	0/0	0/0	0/0	0/0	0/0	./.	0/0	./.	0/0	0/0	0/0	0/0	0/1	0/0	0/0	0/1	0/0	./.	0/0	0/0	0/0	0/0	./.	./.	./.	0/1	0/0	0/0	0/0	0/1	0/0	0/0	0/1	0/0	./.	0/0	0/1	0/1	0/0	0/0	0/0	0/0	0/0	./.	0/1	0/0	0/1	0/0	0/0	0/0	0/0	0/1	0/0	./.	./.	0/0	0/0	./.	0/0	./.	0/0	0/0	0/0	./.	0/0	./.	./.	0/0	0/0	0/0	0/0	0/0	0/0	0/0	0/0	0/0	0/0	0/0	0/0	0/0	0/0	0/0	0/0	./.	0/0	0/0	0/0	0/0	0/0	0/0	0/0	0/0	0/0	0/0	./.	0/0	0/1	0/0	0/0	0/0	0/0	0/1	./.	0/0	0/0	0/1	0/0	0/0	./.	0/0	0/1	0/1	./.	0/0	0/0	0/0	0/0	0/0	0/0	0/0	0/1	0/1	0/0	0/0	0/1	0/1	0/0	0/0	./.	0/0	0/1	0/0	0/1	0/0	0/1	0/0	0/0	0/0	0/0	0/1	0/0	0/0	0/0	./.	0/1	./.	./.	0/1	0/1	0/0	0/0	0/1	0/0	0/0	./.	0/0	0/0	./.	0/1	0/0	0/1	0/0	0/0	0/0	0/0	0/0	0/0	0/1	0/0	0/0	0/0	0/0	0/0	0/0	./.	0/0	0/0	0/0	0/0	0/0	0/1	./.	0/0	0/0	0/0	0/1	./.	0/0	0/0	./.	./.	0/0	0/0	0/1	0/0	0/0	0/0	0/0	0/0	0/0	0/0	0/0	0/0	0/0	0/0	0/0	0/0	0/0	0/0	0/0	0/0	0/0	0/0	0/0	0/0	0/0	0/0	0/0	0/0	0/0	0/0	./.	0/0	0/0	0/1	0/0	0/0	0/0	0/0	0/0	0/0	0/0
contig_10054	107214	963:136:-	G	A	.	.	PR	GT	0/1	0/0	0/0	./.	0/0	0/0	0/0	0/0	0/0	0/0	0/0	0/1	0/0	0/0	0/1	0/0	0/0	0/0	0/0	0/0	0/0	0/0	0/0	0/0	0/0	0/0	0/0	0/0	0/0	0/1	0/0	0/0	0/0	0/0	0/0	0/1	0/0	0/0	0/0	0/0	0/0	0/0	0/0	0/0	0/0	0/0	0/0	0/0	0/0	0/1	0/0	0/0	0/0	0/0	0/0	0/0	0/0	0/0	0/0	0/0	0/0	0/0	0/1	0/0	0/0	0/0	0/0	0/0	0/0	0/0	0/0	0/0	0/1	0/0	0/0	0/0	0/1	0/0	0/0	0/0	0/0	0/0	0/0	0/0	0/0	./.	0/0	0/0	./.	0/0	0/0	0/0	./.	0/0	0/1	0/0	0/0	0/0	0/1	0/0	0/0	0/0	0/0	0/0	./.	0/1	0/0	0/0	0/0	0/0	0/0	0/1	0/0	0/0	0/1	0/0	0/0	0/0	0/0	0/0	0/0	0/0	0/0	0/0	0/0	0/0	0/0	0/0	0/0	0/0	0/0	0/0	0/0	0/0	0/0	0/0	0/0	0/0	0/0	0/0	0/0	0/0	0/0	0/0	0/0	0/0	0/0	0/1	0/0	0/0	0/0	0/0	0/1	0/0	0/0	0/0	0/1	./.	0/0	0/1	0/0	0/0	0/0	0/0	0/0	0/0	0/0	0/0	0/0	0/0	0/0	0/0	0/0	0/0	0/0	0/0	0/0	0/0	0/0	0/0	0/0	0/0	0/0	0/0	0/0	0/0	0/0	0/0	0/0	0/1	0/0	0/0	0/0	0/0	0/0	0/1	0/0	0/0	0/0	0/0	0/0	0/0	0/0	0/0	0/0	0/0	0/0	0/0	0/0	0/0	0/1	0/0	0/0	0/0	0/1	0/0	0/0	1/1	0/0	0/0	0/0	0/0	0/0	0/0	0/0	0/1	0/0	0/0	0/0	0/0	0/0	0/0	0/0	0/0	0/1	0/0	0/0	0/0	0/0	0/0	0/0	0/0	0/0	0/0	0/0	0/0	1/1	0/0	0/0	0/0	0/0	0/0	0/0	0/0	0/0	0/0	0/0	0/0	0/0	0/0	0/0	0/0	0/0	0/0	0/0	0/0	0/0	0/0	0/1	0/0	0/0	0/0	0/0	0/0	0/1	0/0	0/0	0/0	0/0	0/0	0/0	0/0	0/0	0/0	0/0	0/0	0/0	./.	0/1	0/0	0/0	0/0	0/0	0/0	0/0	0/0	0/0	0/1	0/0	0/1	0/0	0/0	0/0	0/0	0/0	0/0	0/1	0/0	0/0	0/0	0/0	0/0	0/0	0/1	0/0	0/0	0/0	0/0	0/0	0/0	0/0	0/0	0/0	0/0	0/0	0/0	0/0	0/0	0/0	0/0	0/0	0/0	0/0	./.	0/0	0/0	0/0	0/1	0/0	0/0	0/0	0/0	0/0	0/0	0/0	0/0	0/0	0/0	0/0	0/0	0/0	0/0	0/0	0/0	0/0	0/0	0/0	0/0	./.	0/0	0/0	0/0	0/0	0/0	0/1	0/0	0/0	0/0	./.	0/0	0/1	./.	0/0	0/0	0/0	0/0	0/0	0/0	0/0	0/0	0/0	0/0	0/0	0/0	0/0	0/0	0/0	0/0	0/0	0/0	0/1	0/0	0/1	0/0	./.	0/1	0/0	0/0
contig_10054	125421	968:114:-	C	T	.	.	PR	GT	0/0	0/1	0/0	0/1	./.	0/0	0/1	0/1	0/0	0/1	0/0	0/1	0/1	./.	0/1	0/1	1/1	1/1	0/0	0/0	0/0	0/0	0/0	0/1	1/1	0/0	0/0	0/0	0/0	0/1	0/0	1/1	0/0	0/1	0/1	1/1	0/1	0/0	0/0	1/1	0/0	0/1	1/1	0/1	0/1	0/0	0/0	0/1	0/1	0/1	0/0	0/0	0/1	1/1	1/1	0/0	0/1	0/1	1/1	1/1	0/1	0/0	0/1	0/0	./.	0/0	0/0	0/1	1/1	./.	0/1	0/0	0/1	0/1	1/1	0/0	1/1	1/1	1/1	1/1	0/1	0/1	1/1	0/1	0/1	0/1	0/1	1/1	0/1	0/1	0/0	0/1	0/1	./.	0/1	./.	./.	1/1	1/1	./.	0/0	0/0	0/1	0/1	0/0	0/1	0/0	0/0	0/0	0/1	0/1	0/1	./.	0/0	./.	0/1	0/0	0/0	0/0	0/0	0/0	0/1	0/0	./.	0/1	0/1	0/0	0/1	0/1	0/0	0/1	0/1	0/1	0/1	0/1	0/1	1/1	1/1	0/1	0/0	./.	0/1	0/1	0/0	1/1	0/0	0/1	0/1	0/0	0/0	0/0	0/1	0/1	1/1	0/0	0/0	0/1	0/0	0/0	./.	1/1	0/0	0/0	0/1	0/1	0/0	0/1	0/1	0/1	0/1	0/1	1/1	0/0	0/0	1/1	0/0	0/1	0/1	1/1	0/1	0/1	0/1	./.	0/0	0/1	0/1	0/0	1/1	0/1	0/0	./.	0/1	1/1	0/1	0/1	0/0	0/1	1/1	0/0	1/1	0/0	0/1	0/0	0/0	0/0	0/1	0/1	0/1	1/1	0/0	0/0	0/1	0/1	1/1	0/1	./.	0/1	1/1	1/1	0/1	0/0	1/1	0/0	1/1	0/0	0/0	0/0	0/0	0/0	1/1	0/0	0/0	0/1	0/1	0/0	0/0	0/1	1/1	0/0	1/1	0/1	0/0	0/0	0/1	0/1	0/1	1/1	0/1	0/0	0/0	0/0	0/1	0/1	0/1	0/1	0/0	0/1	0/0	0/0	1/1	0/0	0/1	0/1	0/0	1/1	0/1	0/0	1/1	0/0	0/0	0/1	0/0	1/1	0/1	0/0	0/1	0/1	0/1	0/0	0/1	0/1	0/0	0/1	0/0	0/1	0/0	0/1	0/1	0/0	0/0	0/0	0/1	0/0	0/0	0/0	0/0	0/0	0/1	0/0	0/1	0/0	1/1	0/1	1/1	0/1	0/1	0/0	1/1	1/1	0/0	0/1	0/1	1/1	0/1	0/0	1/1	1/1	0/1	0/1	0/0	0/0	0/1	1/1	0/0	1/1	1/1	0/0	./.	0/0	0/1	1/1	0/1	0/0	0/1	0/1	0/1	0/1	0/0	0/1	0/0	0/1	0/1	0/1	0/1	1/1	0/1	0/1	0/0	1/1	0/1	0/1	0/0	0/1	0/1	0/0	0/0	0/1	0/1	1/1	0/0	0/0	0/1	0/0	./.	1/1	0/0	0/1	1/1	1/1	1/1	0/1	0/1	1/1	0/1	0/1	1/1	0/1	1/1	0/0	1/1	1/1	0/0	1/1	0/1	1/1	1/1	1/1	1/1	0/1	1/1	0/1	0/1	1/1	1/1	1/1	1/1	1/1	0/1
contig_10058	3921	990:208:-	C	T	.	.	PR	GT	./.	0/0	0/0	./.	0/0	./.	0/0	0/0	0/0	0/0	0/0	0/1	0/0	0/0	0/0	./.	0/0	1/1	0/0	0/0	0/0	0/0	./.	0/1	0/1	0/1	1/1	./.	0/0	0/0	0/0	0/0	./.	0/0	0/0	0/1	0/1	0/0	0/1	0/0	0/0	0/0	0/0	0/0	./.	1/1	0/0	0/0	0/0	0/0	0/0	./.	0/0	0/0	0/0	0/0	0/0	0/0	0/1	./.	1/1	0/0	0/0	./.	0/1	0/1	0/0	0/0	0/0	0/0	./.	./.	0/1	0/0	0/0	0/1	0/0	0/1	./.	0/0	./.	./.	./.	0/1	./.	./.	0/0	0/0	0/0	./.	0/0	0/1	./.	0/0	0/0	./.	0/0	0/1	0/0	1/1	./.	0/0	0/0	1/1	0/0	0/0	1/1	0/0	0/0	0/0	0/1	0/0	./.	0/0	0/1	0/0	./.	0/0	./.	0/0	./.	0/1	0/1	./.	0/1	0/0	0/0	0/0	0/0	0/0	0/1	0/1	./.	0/1	0/0	0/1	0/1	0/0	0/0	0/1	0/0	0/0	0/1	0/0	1/1	0/0	0/0	0/0	0/0	./.	0/1	0/0	0/0	0/0	./.	0/0	0/0	0/0	0/0	0/1	./.	0/1	0/0	0/0	./.	0/1	0/1	0/0	./.	./.	0/0	0/0	0/0	0/0	0/0	0/0	./.	0/0	0/0	0/0	0/0	0/0	0/0	0/0	./.	./.	./.	0/0	0/0	0/0	1/1	0/0	0/0	0/1	0/1	0/1	./.	0/0	0/0	0/0	0/1	0/0	1/1	0/0	0/0	0/0	0/0	./.	0/0	0/0	0/0	0/0	0/0	0/0	0/1	0/0	0/0	./.	0/0	0/1	0/0	0/0	0/0	1/1	0/0	0/1	./.	0/0	0/1	0/0	0/0	0/0	./.	./.	0/0	0/0	./.	0/0	0/0	0/0	./.	0/0	0/0	0/0	0/1	./.	0/1	0/0	0/0	./.	1/1	0/0	0/0	0/0	0/1	0/1	1/1	1/1	1/1	0/1	0/0	./.	0/1	./.	1/1	0/1	./.	0/0	0/0	0/1	./.	0/0	0/0	0/1	0/0	0/1	0/0	0/0	1/1	0/0	0/0	./.	0/1	0/1	0/0	0/0	0/0	0/0	0/1	0/0	0/0	0/1	0/0	0/0	0/0	0/0	1/1	0/0	0/0	0/0	0/0	0/0	0/0	0/0	0/0	0/0	0/0	0/0	./.	0/0	0/0	0/0	0/0	1/1	0/0	0/1	0/0	0/0	0/0	0/1	0/0	0/1	0/0	0/0	0/1	0/0	./.	0/0	./.	1/1	0/0	0/0	0/0	0/0	0/0	0/0	0/1	0/0	./.	./.	0/0	0/0	0/0	./.	0/0	1/1	0/0	0/1	./.	0/0	0/1	./.	0/1	0/0	0/1	1/1	0/0	./.	./.	0/0	./.	0/0	0/0	./.	0/0	0/0	0/0	0/0	./.	1/1	./.	0/0	0/0	0/0	0/0	1/1	1/1	0/0	./.	0/0	0/0	./.	0/0	./.	./.	0/0	0/0	1/1	0/0	0/0	0/0	0/0	1/1	0/0	0/0	0/0	./.	0/0
contig_10060	5654	1002:253:+	T	A	.	.	PR	GT	0/0	0/0	0/0	./.	0/0	./.	./.	0/0	0/0	0/0	0/0	0/0	0/0	0/0	0/0	0/0	0/0	0/0	0/0	0/0	0/0	./.	./.	./.	0/0	0/0	0/0	0/0	0/0	./.	0/0	0/0	0/0	0/1	0/0	0/0	0/0	0/0	0/0	0/0	0/0	0/0	0/0	0/0	0/0	0/0	0/0	0/0	0/0	0/0	0/0	0/0	./.	0/0	0/0	0/0	0/0	0/0	./.	0/0	0/0	0/0	0/0	0/0	0/0	0/1	0/0	0/0	0/0	0/0	0/0	0/1	0/0	0/1	./.	0/0	./.	0/1	0/1	0/0	0/0	./.	./.	0/0	./.	./.	0/1	0/1	0/0	0/0	./.	0/0	0/0	0/0	0/0	0/0	0/0	0/0	0/0	0/0	0/0	0/0	0/0	0/0	0/0	./.	0/0	0/0	0/0	0/0	0/0	0/0	0/1	0/0	0/0	0/0	./.	0/0	0/0	0/0	0/1	0/0	0/0	0/0	0/0	0/0	0/0	0/0	0/0	0/0	0/0	0/0	0/0	0/0	0/0	0/0	0/0	0/0	0/0	0/0	0/0	0/0	0/0	0/0	0/1	0/0	0/0	0/0	0/0	0/0	0/0	./.	0/0	./.	0/0	0/0	0/0	0/0	0/0	0/0	0/0	0/0	0/0	0/0	0/0	0/0	0/0	0/0	0/0	0/0	0/1	0/0	0/0	0/0	0/0	0/0	0/0	0/0	0/1	0/0	0/1	0/0	0/0	0/0	0/0	0/0	0/0	./.	0/0	0/0	0/1	0/0	0/0	0/0	0/0	0/0	0/0	0/0	0/0	0/0	0/0	0/0	0/0	0/1	0/0	0/0	0/0	0/0	0/0	0/0	0/0	0/1	0/0	0/0	0/0	0/0	0/1	0/1	0/1	0/0	0/0	0/0	0/0	0/0	0/0	0/0	0/1	0/0	0/0	0/0	0/0	0/0	0/1	0/0	1/1	0/0	0/0	0/1	0/1	0/0	0/0	0/0	0/0	0/0	0/0	0/0	0/1	./.	0/0	0/0	0/0	0/0	0/0	1/1	0/0	0/0	0/0	0/0	0/0	0/0	0/0	0/0	0/0	0/0	0/0	./.	0/0	0/0	0/0	./.	./.	0/0	0/0	./.	0/0	0/0	./.	0/0	0/0	./.	0/0	0/0	0/0	0/0	./.	0/0	0/0	0/0	0/0	0/0	0/0	./.	0/0	0/0	./.	0/0	0/0	0/0	0/0	0/0	0/0	0/0	0/0	0/0	0/0	./.	0/0	0/0	0/0	0/0	0/0	0/0	0/0	0/0	0/0	0/0	0/0	0/0	0/0	0/0	./.	./.	0/0	0/0	0/0	0/0	0/0	0/0	0/0	0/0	0/0	0/0	0/0	0/0	0/0	0/0	0/0	0/0	0/0	./.	0/0	0/0	0/0	0/0	0/0	0/0	0/0	0/0	0/0	0/0	./.	./.	0/0	./.	0/0	0/0	0/0	0/0	./.	0/0	0/0	0/0	0/0	0/1	0/0	0/1	0/0	0/0	0/1	1/1	./.	./.	0/0	./.	1/1	0/0	1/1	./.	./.	0/1	0/0	0/1	0/0	./.	0/0	./.	./.	0/1	1/1	./.	./.	0/0	./.	./.	./.	0/1	0/1	1/1
contig_10060	6086	1004:19:-	G	A	.	.	PR	GT	./.	0/0	0/0	./.	0/0	0/0	./.	0/0	./.	0/0	0/0	0/0	0/0	0/0	0/0	./.	0/0	./.	0/0	0/0	0/0	./.	0/0	0/0	0/0	0/1	0/0	0/0	0/0	0/0	0/0	0/0	0/0	0/0	0/0	0/0	0/0	0/0	0/0	0/0	0/0	0/0	0/0	0/0	0/0	0/0	0/0	0/0	0/0	./.	0/0	0/0	0/0	0/0	0/0	0/0	0/0	0/0	0/0	0/0	0/0	./.	0/0	0/0	0/0	0/0	1/1	0/0	0/0	0/0	0/0	0/0	./.	0/1	0/1	0/0	./.	0/0	0/0	./.	0/0	./.	0/0	0/0	./.	1/1	./.	./.	0/0	0/0	0/0	0/0	0/0	0/0	0/0	0/0	0/0	0/0	0/0	0/0	0/0	0/0	0/1	0/0	0/0	0/0	0/0	0/0	0/0	0/0	0/0	0/0	0/0	0/0	0/0	0/0	1/1	0/0	0/0	0/0	./.	0/0	0/0	0/0	0/0	0/0	0/0	0/0	0/0	0/0	0/0	0/0	0/0	0/0	0/0	0/0	0/0	0/0	0/0	0/0	0/0	0/0	0/0	0/0	0/0	0/0	0/0	0/0	0/0	0/0	0/0	0/0	0/0	0/0	0/0	0/0	0/0	0/0	0/0	0/0	0/0	0/0	0/0	0/0	0/0	0/0	0/0	0/0	0/0	0/0	0/0	0/0	0/0	0/0	0/0	0/0	0/0	0/0	0/1	0/0	0/0	0/0	0/0	0/0	0/0	0/0	0/1	0/0	0/0	0/0	0/1	0/0	0/0	0/0	./.	0/0	0/0	0/0	0/0	0/0	0/0	0/0	0/0	0/0	0/0	0/0	0/0	0/0	0/0	0/0	0/0	0/0	./.	0/0	0/0	0/0	0/1	0/0	0/0	0/0	0/0	0/0	0/0	0/0	0/0	0/0	1/1	0/0	0/0	0/0	0/0	0/0	0/1	0/0	./.	./.	0/0	0/0	0/0	0/0	0/1	0/0	0/0	0/0	0/0	0/0	0/0	0/0	0/0	0/0	0/0	0/0	0/0	0/0	0/0	0/0	0/0	0/0	0/0	0/0	0/0	0/0	0/0	0/0	./.	0/0	0/0	0/0	0/0	0/0	0/0	0/0	0/0	0/0	0/0	0/0	./.	0/0	0/0	0/0	0/0	./.	0/0	0/0	0/0	0/0	0/0	0/0	0/0	0/0	0/0	0/0	0/0	0/0	0/0	0/0	0/0	0/0	0/0	./.	0/0	0/0	0/0	0/0	0/0	0/1	0/0	0/0	0/0	0/0	0/0	0/0	./.	0/0	0/0	0/0	0/0	0/0	0/0	0/0	0/1	0/0	1/1	0/0	0/0	0/0	0/0	0/0	0/0	0/0	0/0	0/0	./.	0/0	0/0	0/0	0/0	0/0	0/0	1/1	0/0	0/0	0/0	0/0	0/0	0/0	0/0	0/0	0/0	0/0	0/0	./.	0/0	0/0	0/0	0/0	0/0	0/0	0/0	0/0	0/0	0/0	0/0	0/0	0/0	0/0	0/1	0/0	./.	./.	0/1	1/1	0/0	1/1	0/1	0/0	./.	0/0	./.	1/1	0/0	1/1	0/0	0/0	0/0	0/1	./.	0/0	1/1	1/1	1/1	0/0	0/0	0/0	0/0	0/1	0/1	1/1
contig_10060	41617	1020:102:-	T	A	.	.	PR	GT	0/0	0/0	0/1	0/0	0/1	1/1	0/0	1/1	0/0	0/1	./.	0/0	1/1	0/0	0/1	0/1	0/0	0/0	0/0	0/1	0/1	0/1	0/1	0/0	0/0	0/1	0/1	1/1	0/0	1/1	0/0	0/1	0/0	./.	0/0	0/0	0/1	0/1	0/0	0/1	1/1	0/1	0/1	1/1	0/0	0/1	0/0	0/1	0/1	1/1	0/0	0/0	1/1	0/0	0/0	0/0	0/0	0/0	./.	0/1	0/0	0/0	1/1	0/1	0/0	0/0	0/1	0/0	1/1	0/0	0/1	1/1	1/1	0/1	0/1	0/0	1/1	1/1	0/1	0/1	0/1	1/1	0/0	0/1	0/1	./.	0/0	0/0	0/1	0/0	1/1	0/1	0/0	1/1	0/0	0/0	0/0	0/1	0/1	0/0	1/1	1/1	0/0	1/1	0/1	0/1	0/1	0/1	0/0	0/0	1/1	1/1	0/1	0/1	0/0	0/1	1/1	0/0	0/1	0/1	1/1	1/1	0/0	0/1	0/0	0/1	0/0	1/1	0/0	0/0	0/0	0/1	0/1	0/1	0/0	0/0	0/1	0/0	0/1	0/1	0/0	0/0	0/0	0/0	0/1	1/1	0/1	0/0	0/0	0/1	0/0	0/0	0/0	0/1	1/1	1/1	0/1	0/1	0/1	0/1	0/0	0/0	0/1	1/1	0/1	0/0	0/1	0/1	0/0	0/0	0/0	0/0	0/1	0/1	0/0	0/0	0/1	0/1	0/0	0/1	0/0	0/0	0/1	0/0	0/1	0/0	0/0	1/1	0/1	0/0	0/1	0/0	0/0	0/0	0/0	0/0	0/0	0/1	1/1	0/0	0/1	0/1	./.	0/1	0/0	0/0	1/1	0/0	0/1	0/0	1/1	0/0	0/0	0/1	0/0	1/1	0/1	0/1	1/1	0/1	1/1	0/0	0/0	0/1	0/0	0/1	0/0	0/1	0/1	0/1	0/1	./.	0/0	0/1	./.	0/0	0/0	0/0	0/1	0/0	1/1	0/0	./.	0/1	0/1	0/0	0/1	0/1	0/1	0/1	0/1	0/1	0/1	0/0	0/0	0/0	0/1	0/0	0/0	0/1	0/0	./.	1/1	0/0	0/0	0/0	./.	0/0	0/0	1/1	0/1	1/1	0/1	0/1	0/0	0/1	0/0	1/1	1/1	0/0	1/1	1/1	0/0	0/0	0/0	0/1	0/1	0/1	0/0	1/1	0/0	0/1	0/0	0/1	0/0	1/1	0/0	./.	1/1	0/0	0/0	0/1	0/0	1/1	./.	0/0	0/0	./.	0/0	0/1	0/0	0/1	0/0	0/1	0/0	./.	0/1	0/1	0/0	0/0	0/1	0/0	./.	0/0	./.	0/1	0/1	0/0	0/1	0/0	0/0	0/1	0/1	0/1	./.	0/0	0/0	0/1	./.	0/0	1/1	0/1	0/0	0/1	1/1	1/1	0/0	0/1	0/1	0/1	0/0	1/1	0/1	0/1	0/0	0/1	0/1	0/0	0/0	0/0	0/1	1/1	0/0	0/0	0/0	0/1	0/0	1/1	1/1	1/1	0/0	1/1	0/0	0/1	0/0	0/1	0/0	1/1	0/1	0/1	0/0	./.	0/0	0/1	0/0	0/0	./.	./.	0/0	1/1	1/1	./.	0/1	1/1	1/1	1/1	0/0	0/0
contig_10060	166041	1063:54:+	C	A	.	.	PR	GT	0/0	./.	0/0	0/0	1/1	0/0	./.	0/0	0/0	0/0	0/0	./.	0/1	0/1	./.	0/1	0/0	0/0	./.	0/1	0/0	0/0	0/0	0/0	0/0	0/0	0/0	0/0	1/1	0/0	0/0	0/0	0/0	0/0	0/0	0/0	0/1	./.	0/1	0/0	0/0	1/1	0/0	0/0	0/0	0/0	0/1	0/0	0/0	0/0	0/0	0/0	0/0	1/1	0/1	0/0	0/0	0/0	0/0	0/0	0/0	0/1	1/1	0/0	0/1	1/1	0/0	0/0	0/0	1/1	1/1	0/0	0/0	0/0	0/0	0/0	0/0	1/1	0/0	0/1	1/1	0/0	0/0	0/0	0/0	0/1	0/0	0/0	0/0	0/0	0/0	./.	0/0	0/1	0/0	0/0	0/0	./.	0/0	0/0	1/1	0/0	0/0	0/0	0/1	0/0	0/0	./.	./.	0/1	0/0	./.	0/0	0/0	0/0	0/0	0/0	0/0	0/0	1/1	0/0	0/1	0/1	0/1	0/1	0/0	0/0	1/1	0/1	./.	0/0	0/0	1/1	0/0	0/1	0/0	0/0	./.	1/1	0/1	0/0	0/1	0/0	0/0	0/0	./.	1/1	0/0	./.	0/0	0/0	0/0	0/1	0/1	./.	0/0	0/0	0/1	0/1	0/1	0/0	1/1	0/1	./.	0/0	1/1	0/0	./.	0/0	0/0	1/1	0/1	./.	0/0	0/0	0/1	0/0	./.	./.	0/0	./.	0/0	0/0	0/1	0/1	0/0	0/0	0/0	0/0	0/1	0/0	0/1	0/0	0/0	1/1	0/0	./.	1/1	0/1	0/1	0/1	1/1	0/0	0/0	0/0	0/0	0/0	0/0	0/0	0/1	./.	1/1	0/1	./.	1/1	0/1	0/0	0/1	./.	0/1	0/0	1/1	0/0	1/1	0/0	0/0	0/1	0/0	0/1	0/0	0/0	1/1	1/1	0/0	0/0	0/1	0/0	./.	0/0	0/0	0/0	1/1	./.	0/0	0/1	./.	0/0	0/1	./.	0/0	0/0	0/1	0/0	0/0	0/0	0/0	0/0	0/1	0/0	0/0	1/1	1/1	1/1	1/1	0/0	0/0	0/0	0/0	0/1	0/0	1/1	0/0	0/0	0/1	0/0	./.	0/1	0/1	./.	0/0	0/0	1/1	0/1	0/0	0/1	0/1	0/0	0/0	0/0	0/1	1/1	0/1	1/1	0/0	0/0	./.	0/1	0/0	0/0	./.	0/0	0/0	1/1	0/0	0/1	0/1	0/1	./.	./.	0/0	1/1	1/1	0/1	0/1	0/0	0/1	1/1	1/1	0/0	0/1	0/1	./.	0/0	0/0	1/1	0/1	1/1	0/0	0/1	0/0	./.	0/1	0/0	./.	0/0	./.	0/1	0/0	0/0	0/0	1/1	0/0	./.	0/0	0/0	0/1	1/1	0/0	0/0	0/0	0/0	0/0	0/0	./.	0/0	./.	0/0	0/0	./.	1/1	1/1	0/0	0/1	0/0	1/1	0/1	0/1	./.	0/1	0/0	1/1	0/0	0/0	0/0	0/0	0/1	0/0	./.	0/0	0/0	0/0	0/0	0/0	0/0	./.	./.	0/0	./.	0/0	0/0	0/0	0/1	0/0	0/0	./.	0/1	0/0	0/0
contig_10060	177870	1070:87:-	C	G	.	.	PR	GT	0/0	0/0	0/0	./.	0/0	0/0	0/0	./.	1/1	0/0	0/0	0/0	0/0	0/1	0/0	0/0	0/0	0/0	0/0	./.	./.	./.	./.	1/1	0/0	./.	0/0	0/0	0/0	0/0	0/1	0/0	0/0	0/0	0/0	0/0	0/0	0/0	0/0	0/0	0/0	0/0	0/0	1/1	0/0	0/0	0/0	0/0	0/0	0/1	0/0	0/0	0/1	0/0	0/0	0/0	0/0	0/0	0/0	0/0	0/0	0/0	0/0	0/0	0/0	0/0	0/0	0/0	./.	0/0	0/0	0/1	0/1	0/1	./.	0/0	1/1	./.	1/1	0/0	0/1	1/1	0/1	0/0	1/1	0/1	0/0	0/1	0/0	0/1	0/1	0/0	0/0	0/0	0/0	0/0	0/0	0/0	0/0	0/0	0/0	0/0	0/0	0/0	0/0	0/0	0/0	0/0	0/0	0/0	0/0	0/0	0/0	0/0	0/0	0/0	0/0	0/0	0/0	0/0	0/1	0/0	0/0	0/0	0/0	0/0	0/0	0/0	0/0	0/0	0/0	0/0	0/0	0/0	0/0	0/0	./.	0/0	0/0	0/0	0/0	0/0	0/0	0/0	0/1	0/0	0/0	0/0	0/0	0/0	0/0	0/0	0/0	0/0	0/0	0/0	0/0	0/0	0/0	0/0	0/0	0/0	0/0	0/0	0/0	0/0	0/0	0/0	0/0	0/0	0/0	0/0	0/0	0/0	0/0	0/0	0/0	0/0	0/0	0/0	0/0	0/0	0/0	0/0	0/0	0/0	0/0	0/0	0/0	0/0	0/0	0/0	0/0	0/0	0/0	0/0	0/0	0/0	0/0	0/0	0/0	0/0	0/0	0/1	0/0	0/0	0/0	0/0	0/0	0/0	0/0	0/0	0/0	0/0	0/0	0/0	0/0	0/0	0/0	0/0	0/0	0/0	0/0	0/0	0/0	0/0	0/0	0/0	0/0	0/0	0/0	0/0	0/0	0/0	1/1	0/0	./.	0/1	0/0	0/0	./.	0/0	0/0	0/0	0/1	0/0	0/0	0/0	0/0	0/0	0/0	0/0	0/0	1/1	0/0	0/0	0/0	0/0	0/0	0/0	0/0	0/0	0/0	0/0	./.	./.	0/0	./.	0/0	./.	0/0	0/1	0/0	0/0	0/0	./.	./.	0/0	0/0	0/0	./.	0/0	0/0	0/0	0/0	./.	0/0	0/0	0/0	0/0	0/0	0/0	0/0	0/0	./.	./.	0/0	0/0	0/0	0/1	0/0	0/0	0/0	0/0	0/0	./.	0/0	0/0	0/0	0/0	0/0	0/0	0/0	0/0	./.	0/0	0/0	0/0	0/0	0/0	0/0	0/0	0/0	0/0	0/0	0/0	./.	0/0	0/0	0/0	0/0	0/0	0/0	0/0	0/0	0/0	0/0	0/0	0/1	0/1	0/0	0/0	0/0	0/0	0/0	0/0	0/0	0/0	0/0	0/0	0/1	0/1	0/0	0/0	0/0	0/0	0/0	0/0	0/0	0/0	0/0	0/0	0/0	./.	1/1	0/1	0/0	0/0	0/0	1/1	0/1	1/1	0/0	1/1	0/1	./.	1/1	0/1	./.	1/1	0/0	./.	0/0	0/0	0/1	0/1	0/1	0/1	1/1	1/1	1/1	0/0	0/1	0/0	0/0	0/1	1/1	./.
contig_10060	334715	1128:80:-	C	T	.	.	PR	GT	1/1	0/1	1/1	0/0	1/1	1/1	0/0	0/1	1/1	1/1	1/1	./.	./.	./.	0/1	1/1	./.	./.	0/1	0/1	0/0	1/1	0/1	0/0	1/1	0/1	1/1	0/1	0/1	0/0	0/1	0/0	./.	0/0	0/1	1/1	0/1	1/1	0/1	1/1	0/1	0/1	0/1	1/1	0/1	0/1	0/0	0/1	0/1	0/1	0/0	./.	1/1	0/1	0/1	0/1	1/1	0/1	0/1	0/1	0/1	0/1	0/0	1/1	0/1	0/0	0/1	0/1	0/0	0/0	0/0	0/0	0/0	0/1	0/0	0/1	0/0	0/0	0/1	0/0	0/0	0/0	0/0	0/0	1/1	./.	0/0	0/0	0/0	0/1	0/1	0/0	0/1	0/1	0/0	1/1	0/1	0/0	0/1	1/1	0/1	0/1	1/1	0/1	1/1	1/1	0/1	0/1	0/1	0/1	0/1	1/1	1/1	0/1	0/1	0/0	0/1	1/1	1/1	0/1	1/1	0/0	0/0	0/0	0/1	0/0	0/1	0/0	1/1	1/1	0/1	1/1	0/1	0/0	1/1	0/1	1/1	0/0	1/1	0/0	1/1	0/0	1/1	1/1	1/1	0/0	1/1	0/1	1/1	0/1	0/1	0/1	0/1	1/1	0/1	0/1	1/1	0/1	1/1	0/1	0/0	0/1	0/0	0/0	1/1	0/1	1/1	0/1	./.	1/1	0/1	0/1	0/1	0/1	0/1	1/1	1/1	1/1	0/1	1/1	1/1	0/0	0/1	0/1	1/1	0/1	0/1	0/1	1/1	0/0	1/1	1/1	./.	0/1	0/1	0/0	1/1	1/1	0/0	0/0	0/0	0/1	0/0	0/1	0/1	1/1	1/1	1/1	0/1	0/1	./.	./.	0/1	1/1	0/0	0/0	0/0	0/0	0/1	0/0	1/1	0/1	./.	1/1	1/1	1/1	0/0	1/1	0/0	0/0	0/0	0/0	0/1	1/1	./.	0/1	0/1	0/0	0/1	0/0	0/1	1/1	0/1	0/0	1/1	0/1	0/1	./.	1/1	1/1	1/1	0/1	1/1	0/1	0/1	1/1	1/1	0/1	1/1	0/0	1/1	1/1	./.	./.	1/1	0/1	0/1	0/1	0/1	0/1	0/1	1/1	1/1	0/1	1/1	0/0	0/1	0/1	0/0	0/1	1/1	0/0	0/1	1/1	0/1	./.	0/1	./.	0/1	1/1	0/0	0/1	1/1	0/1	0/1	0/1	0/1	0/0	1/1	./.	./.	0/1	0/0	1/1	1/1	0/1	0/1	0/0	0/0	0/0	0/0	1/1	0/0	0/1	0/1	0/0	1/1	0/1	0/1	1/1	./.	0/1	0/1	0/0	1/1	0/1	0/0	0/0	0/1	0/1	1/1	1/1	0/0	0/0	0/1	0/1	1/1	0/1	0/0	0/1	1/1	0/1	./.	./.	0/0	0/1	0/1	./.	0/1	0/1	0/1	0/1	0/0	0/1	0/1	0/1	0/0	1/1	0/1	1/1	0/1	./.	1/1	0/1	0/0	0/0	0/1	0/0	0/1	0/1	0/0	0/1	0/0	0/0	1/1	0/1	0/0	0/0	0/1	0/1	0/0	0/0	0/1	0/1	0/1	./.	0/0	0/0	0/0	1/1	0/0	1/1	0/0	0/0	0/0	0/0	0/0	0/0
contig_10060	347356	1134:53:-	C	A	.	.	PR	GT	0/0	0/0	0/1	0/0	0/1	0/0	0/0	0/0	0/0	0/0	0/1	./.	0/0	0/1	0/1	0/1	0/0	0/0	0/0	0/0	0/0	0/1	0/0	0/0	0/1	./.	0/0	0/0	0/1	0/0	0/0	0/0	0/1	0/0	0/1	./.	0/1	0/0	0/0	0/0	0/1	0/1	0/1	0/1	0/0	0/0	0/0	0/1	0/0	0/0	0/0	0/0	0/1	0/0	0/1	0/0	1/1	0/0	0/0	0/0	0/0	0/0	0/0	0/1	0/1	0/0	0/0	0/0	0/0	0/0	0/0	0/0	0/0	0/1	0/0	0/1	0/0	0/0	0/1	0/0	0/0	0/0	0/0	0/0	0/0	0/0	0/0	0/0	0/1	0/0	0/0	0/0	0/0	0/0	0/1	./.	./.	0/0	0/1	0/1	0/0	0/0	0/0	0/0	0/0	0/1	./.	0/0	0/0	0/0	0/1	0/0	0/0	0/0	0/0	0/0	0/1	1/1	0/0	0/0	./.	0/0	0/0	0/0	0/0	0/0	0/0	0/0	0/0	0/0	0/0	0/0	0/1	0/0	0/0	0/0	0/1	0/0	0/1	0/0	0/1	0/1	0/0	0/0	0/0	0/0	0/0	0/0	0/0	0/1	0/1	0/0	./.	0/0	0/1	0/1	0/0	0/1	0/1	0/0	0/0	0/1	0/0	0/0	0/0	0/1	0/0	0/0	0/1	./.	0/0	0/1	0/1	0/1	0/0	0/1	0/0	0/1	0/0	0/0	0/0	0/0	0/0	0/0	0/1	0/1	0/0	0/0	0/1	0/0	1/1	0/1	0/0	0/0	0/1	0/0	0/1	0/0	./.	0/0	0/0	0/0	0/0	0/1	0/1	0/1	0/0	0/0	0/0	0/0	0/0	./.	0/0	0/1	0/0	0/0	0/0	0/0	0/0	0/0	0/0	0/0	0/0	1/1	0/0	0/0	0/0	0/1	0/0	0/0	0/0	0/0	0/1	0/1	0/0	./.	0/0	0/0	0/0	0/0	0/0	0/1	0/1	0/0	0/0	0/0	0/0	0/0	1/1	0/0	0/0	0/1	0/1	0/1	0/0	0/1	0/1	0/0	0/0	0/0	0/0	0/1	0/1	0/1	0/1	0/1	0/0	0/0	./.	0/0	0/0	0/0	0/0	0/1	0/0	./.	0/0	0/1	0/0	0/0	0/1	0/0	0/1	0/0	0/1	0/0	./.	0/0	0/1	0/1	0/0	0/0	0/1	0/0	0/1	0/1	0/1	0/0	0/0	0/0	0/0	0/0	0/0	0/0	0/0	./.	0/0	0/0	0/0	0/0	0/0	0/1	0/0	0/0	0/0	0/0	0/0	0/0	0/1	./.	0/1	0/0	0/0	0/0	0/0	0/1	0/0	0/0	0/0	0/0	0/0	0/1	0/0	0/0	0/0	0/0	0/1	0/0	0/0	0/0	0/1	0/0	0/0	0/0	0/0	0/0	0/1	0/0	0/0	0/1	0/0	0/0	./.	0/0	0/0	./.	0/0	0/1	./.	0/1	0/0	0/1	0/0	0/0	0/0	0/0	0/0	0/0	0/0	0/0	0/0	0/0	0/0	0/0	1/1	0/0	0/0	0/0	0/0	0/0	0/0	0/0	0/0	0/0	0/1	0/1	0/0	0/0	0/0	0/0	0/0	./.	0/0	0/0	0/0	0/0	0/0	0/0
contig_10062	116240	1165:44:-	G	C	.	.	PR	GT	0/0	0/0	0/0	0/0	0/0	0/1	0/1	0/0	0/0	0/1	0/0	0/0	0/0	0/0	0/0	0/0	0/1	0/0	0/0	0/0	0/1	0/0	0/0	0/1	0/0	0/0	0/1	0/0	0/0	0/1	0/0	0/0	0/1	0/0	0/0	0/0	0/1	0/1	0/0	0/0	0/0	0/0	0/0	0/0	0/0	0/0	0/0	0/0	0/0	0/0	0/0	0/1	0/0	1/1	0/0	0/0	0/0	0/0	0/1	0/1	0/0	0/0	0/1	0/0	0/1	0/1	0/0	0/1	0/0	0/1	0/0	0/0	0/0	./.	0/0	0/0	0/0	0/0	0/0	0/0	0/0	0/0	0/1	0/0	0/0	0/0	0/0	0/0	0/0	0/1	0/0	0/0	0/0	0/0	0/0	0/0	0/1	0/0	0/0	0/0	0/1	0/0	0/1	0/0	0/0	0/0	0/0	0/0	0/0	0/1	0/0	0/0	0/0	0/0	0/0	0/1	0/1	0/0	0/1	0/0	0/0	0/0	0/0	0/0	0/0	0/0	0/1	0/1	0/0	0/0	0/1	1/1	0/1	0/1	0/0	0/1	0/0	0/0	0/0	0/0	0/0	0/0	0/0	0/0	0/0	0/0	0/0	0/1	0/0	0/1	0/0	0/0	0/0	0/0	0/1	0/0	0/0	0/0	0/0	0/0	0/0	0/0	0/1	0/0	0/0	0/0	0/1	0/0	0/0	0/1	0/0	0/0	0/1	0/1	0/0	0/0	1/1	0/0	0/0	0/0	0/1	0/0	0/0	0/1	0/1	0/0	0/0	0/0	0/1	0/0	0/0	0/0	0/1	0/0	0/1	0/0	0/0	0/0	0/0	0/0	0/0	0/0	0/0	0/0	0/0	0/0	0/0	0/0	0/0	0/1	0/0	0/0	0/0	0/1	0/0	0/0	0/1	0/0	0/0	0/0	0/1	0/0	0/0	0/0	0/0	0/0	0/0	0/1	0/0	0/1	0/0	0/0	0/0	0/1	0/0	0/1	0/0	0/1	0/0	0/0	0/0	0/1	0/0	0/0	0/0	0/0	0/0	0/0	./.	1/1	0/0	0/0	0/0	0/0	0/1	0/0	0/0	0/0	1/1	0/1	0/1	0/1	0/1	0/0	0/0	0/0	0/0	0/0	0/1	0/0	0/0	0/0	0/0	0/0	0/1	0/0	0/0	0/0	0/1	0/0	0/0	0/0	0/1	0/0	0/1	0/0	0/0	0/0	0/1	0/0	0/0	0/0	0/0	0/0	0/0	0/0	0/0	0/0	0/1	0/1	0/0	0/0	0/0	0/0	0/1	0/0	0/0	0/1	0/0	0/0	0/1	0/0	0/0	0/0	0/0	0/0	0/0	0/1	0/0	0/1	0/0	0/0	0/0	0/0	0/1	0/0	0/0	0/0	0/0	0/0	0/1	0/0	0/0	0/0	0/0	0/0	0/0	0/0	0/0	0/0	0/0	0/0	0/1	0/1	0/0	0/0	0/0	0/0	0/1	0/0	0/0	0/0	0/1	0/0	0/0	0/0	0/0	0/1	0/0	0/0	0/0	0/0	0/0	0/0	0/1	0/0	0/0	0/1	0/1	0/1	0/1	0/0	0/1	0/0	0/0	0/0	0/0	0/1	0/1	0/0	0/0	0/0	0/0	0/1	0/1	0/0	0/0	0/0	0/1	0/0	0/1	0/0	0/0	0/0	0/0	0/0	0/0	0/1
contig_10080	19682	1312:91:-	C	T	.	.	PR	GT	./.	0/0	0/0	0/0	0/0	0/1	0/0	0/1	0/0	0/0	0/0	0/0	0/0	0/0	0/0	0/0	0/0	0/0	0/0	0/1	0/0	0/0	0/0	./.	0/0	0/0	0/0	0/0	0/0	0/0	0/0	0/0	0/0	0/0	0/1	0/0	0/0	0/0	0/0	0/0	0/0	0/0	0/0	0/0	0/1	0/0	0/0	0/0	0/0	0/0	0/0	0/0	0/0	0/0	0/0	0/0	0/0	0/0	0/0	0/0	0/0	0/0	0/0	0/1	0/0	0/0	0/0	0/0	0/0	0/0	0/0	./.	0/0	0/0	0/0	0/0	0/0	0/0	0/0	0/0	0/1	./.	0/0	0/0	0/0	0/0	0/0	0/0	0/0	0/0	0/0	0/0	0/0	0/1	./.	0/0	0/0	0/0	0/0	0/0	0/1	0/0	0/0	0/1	0/1	0/0	0/0	0/0	0/0	0/0	0/0	0/1	./.	./.	0/0	./.	./.	0/1	0/1	0/0	0/0	0/0	0/1	0/0	0/0	0/0	0/1	0/0	0/1	0/0	0/0	0/0	0/0	0/0	./.	0/0	0/0	0/1	0/0	0/0	0/0	0/0	0/0	0/0	0/0	1/1	0/0	0/1	0/0	0/0	0/1	0/0	0/1	0/0	0/0	0/0	0/0	0/0	0/0	0/1	0/1	0/0	0/0	0/0	0/1	0/1	0/0	0/0	0/0	0/0	0/0	0/0	0/0	0/0	0/0	0/0	0/0	0/0	1/1	0/0	0/0	0/0	0/0	0/0	1/1	0/0	0/0	0/0	0/1	1/1	0/0	0/1	0/1	0/0	0/0	0/1	0/0	0/0	0/0	0/0	0/0	./.	0/0	./.	0/0	0/0	0/0	0/0	0/0	0/0	0/0	0/0	0/1	0/0	0/0	0/0	0/1	0/0	0/0	1/1	1/1	0/0	0/0	0/0	0/0	0/1	0/0	0/0	0/0	0/1	0/0	0/0	0/0	0/1	0/0	0/0	0/1	0/0	1/1	0/0	0/1	0/0	0/0	0/0	0/0	0/0	0/0	0/0	0/0	0/0	0/0	./.	0/0	0/0	0/0	0/0	0/0	0/0	0/0	./.	0/0	0/0	./.	0/0	./.	0/1	./.	0/0	0/0	./.	0/1	0/0	0/1	0/0	0/0	0/0	0/0	0/0	0/0	0/1	./.	0/1	0/1	0/0	0/0	0/0	0/0	./.	0/1	0/1	0/0	0/0	0/0	0/0	0/1	0/0	0/0	0/0	0/0	0/0	0/0	0/0	0/0	0/0	0/0	0/0	./.	0/0	0/0	0/0	0/0	0/0	./.	0/1	0/0	0/0	0/0	./.	0/0	0/1	0/0	0/0	0/0	0/1	0/0	0/0	0/0	0/0	0/0	0/1	0/0	0/1	1/1	./.	0/0	0/0	0/0	./.	0/1	0/1	./.	0/0	0/0	0/1	0/0	0/0	0/0	0/0	0/1	0/1	0/0	0/0	0/0	0/0	0/0	0/0	0/0	0/0	0/0	0/1	0/0	0/0	./.	0/0	0/0	0/1	0/0	0/0	0/0	0/0	0/0	0/0	0/0	0/0	0/0	0/0	0/0	0/1	0/0	0/0	0/0	0/0	0/0	0/0	0/0	0/0	0/0	0/0	0/0	0/1	0/0	0/0	0/0	0/0	0/0	0/0	0/0	0/0
contig_10085	8568	1328:64:-	C	A	.	.	PR	GT	0/0	0/0	0/0	0/0	0/0	0/0	./.	1/1	0/0	./.	1/1	./.	0/0	0/0	0/0	./.	0/0	0/0	0/0	0/0	0/0	0/0	0/0	./.	0/1	0/0	0/0	0/0	0/1	0/0	0/1	0/0	0/1	0/0	./.	./.	./.	0/1	0/0	0/1	0/0	0/0	0/1	0/0	0/0	./.	./.	./.	./.	0/1	0/1	./.	0/1	./.	0/0	./.	0/1	0/0	0/0	0/1	0/0	1/1	0/0	0/1	0/0	0/0	0/0	0/1	0/0	./.	0/1	0/1	0/0	./.	0/1	0/1	./.	0/0	0/1	./.	./.	0/0	0/0	0/1	./.	0/1	0/0	0/0	0/0	0/0	0/1	0/0	0/0	0/0	0/0	0/0	0/0	0/0	0/0	0/0	0/0	0/0	0/0	0/0	./.	0/1	0/0	0/0	0/1	0/0	0/0	0/1	0/1	0/1	0/0	0/0	0/0	0/0	./.	./.	0/0	0/0	./.	./.	0/0	./.	0/1	0/0	./.	0/0	0/0	0/0	0/0	./.	0/0	0/0	0/1	./.	0/0	0/0	0/0	0/0	0/0	./.	0/0	0/1	./.	./.	./.	0/0	./.	0/0	./.	0/1	./.	./.	./.	0/0	./.	0/0	0/1	0/0	0/0	./.	0/1	./.	0/0	./.	./.	0/0	./.	0/0	0/1	0/0	0/0	0/0	0/0	0/0	0/0	0/0	0/0	0/0	0/0	0/0	./.	0/0	./.	./.	0/0	0/0	0/0	./.	0/1	0/0	0/0	0/0	./.	0/1	0/0	./.	0/0	./.	0/0	0/0	0/1	0/0	0/0	0/1	./.	0/0	0/0	0/1	0/0	0/1	0/0	0/0	./.	0/0	0/0	0/0	0/0	0/0	0/0	0/0	0/1	./.	./.	0/1	./.	0/0	0/1	0/0	0/0	0/1	0/1	0/1	0/1	0/0	0/0	0/0	0/0	./.	./.	./.	0/1	./.	0/0	0/0	0/1	0/0	0/0	0/0	./.	0/1	0/0	0/0	0/0	0/0	0/0	0/0	0/1	0/0	./.	0/0	0/0	0/0	0/1	0/1	0/0	0/0	0/1	1/1	0/0	0/1	0/0	0/1	0/0	0/0	0/0	./.	0/0	./.	0/0	0/0	0/0	0/0	0/1	0/0	0/0	0/0	0/1	0/0	0/0	0/0	0/0	0/0	0/0	0/1	0/1	0/1	0/1	./.	0/1	0/0	0/1	0/0	0/0	0/1	0/0	0/0	0/0	0/0	./.	0/0	0/0	0/0	0/0	./.	0/0	0/0	0/0	0/0	./.	0/0	0/0	0/0	0/0	0/0	0/1	0/1	0/0	0/1	0/0	0/0	0/0	0/1	./.	./.	0/1	./.	0/0	./.	0/0	0/0	0/0	0/0	0/0	./.	0/0	0/1	0/1	./.	0/0	./.	./.	0/1	0/1	0/0	0/0	0/0	0/0	0/0	0/0	0/0	0/0	0/0	0/0	0/1	0/0	0/0	0/0	0/0	0/0	0/0	0/0	./.	0/0	0/0	./.	0/1	0/0	0/1	0/0	0/0	0/0	0/0	0/0	0/0	0/1	0/0	0/1	0/1	0/1	0/0	0/0	0/0	0/1	0/1
contig_10089	141776	1428:30:+	C	T	.	.	PR	GT	0/1	0/1	1/1	0/0	0/1	0/0	0/0	1/1	0/0	0/1	0/1	0/0	0/1	1/1	0/1	0/1	0/1	0/1	0/0	0/1	1/1	0/1	0/0	0/0	0/0	1/1	0/1	1/1	1/1	0/1	1/1	0/1	1/1	0/0	0/1	0/0	0/1	0/1	0/0	0/0	0/0	1/1	0/1	0/1	0/0	0/1	0/1	0/1	0/0	1/1	0/0	0/1	0/0	0/1	0/1	0/1	0/1	1/1	0/0	1/1	0/0	0/1	0/1	0/1	1/1	1/1	1/1	0/0	0/0	0/1	0/0	0/0	0/0	0/1	0/0	0/0	0/1	0/0	0/0	0/0	0/0	0/0	0/1	0/0	0/0	0/0	0/0	0/0	0/1	0/0	0/1	0/1	1/1	1/1	1/1	0/1	0/0	0/1	0/1	1/1	1/1	0/1	0/1	1/1	1/1	0/1	0/0	0/1	0/1	1/1	1/1	1/1	0/1	1/1	0/1	0/0	1/1	0/0	0/1	0/1	0/1	0/1	1/1	0/1	0/1	0/0	0/1	0/0	0/0	0/1	0/1	0/0	0/1	1/1	0/0	0/1	1/1	0/0	1/1	1/1	0/1	0/0	1/1	1/1	0/1	0/0	0/1	1/1	0/0	1/1	1/1	0/0	0/1	1/1	0/1	0/0	1/1	1/1	1/1	0/1	0/1	0/1	1/1	0/1	1/1	1/1	1/1	1/1	0/0	1/1	0/0	0/1	0/0	0/1	0/1	1/1	0/1	1/1	0/1	0/0	0/1	0/0	0/0	0/1	0/1	1/1	1/1	0/1	0/0	1/1	0/1	0/1	0/0	0/1	0/1	0/0	0/1	0/0	1/1	./.	1/1	0/0	0/1	1/1	0/0	0/0	1/1	0/1	1/1	0/1	1/1	0/0	0/0	1/1	0/1	0/0	0/0	0/0	1/1	1/1	0/0	0/0	0/1	./.	0/1	1/1	0/1	1/1	0/0	0/1	1/1	0/0	0/1	0/0	0/0	./.	1/1	0/0	1/1	0/0	1/1	0/1	0/1	0/1	0/1	0/1	0/0	0/1	0/1	0/1	0/0	1/1	1/1	0/1	1/1	0/1	1/1	0/1	0/1	0/0	0/1	0/1	0/0	0/1	0/1	1/1	0/0	0/0	0/0	0/1	0/1	0/1	0/1	1/1	0/1	0/1	1/1	0/0	0/0	1/1	0/1	1/1	1/1	1/1	0/1	0/0	0/1	0/1	1/1	0/1	0/0	0/0	0/1	0/1	0/0	0/1	0/1	0/1	1/1	0/1	0/0	0/0	0/1	0/1	0/0	0/1	1/1	0/1	0/1	0/0	0/0	0/1	0/1	0/1	0/1	1/1	0/1	1/1	1/1	0/1	0/1	0/1	0/0	0/0	1/1	1/1	0/0	0/0	./.	0/0	0/0	1/1	1/1	0/0	0/1	1/1	0/1	1/1	0/1	0/1	1/1	0/0	0/0	1/1	1/1	0/1	0/1	0/0	0/1	0/1	0/0	0/0	0/1	0/0	0/0	0/1	1/1	1/1	0/0	0/0	0/0	0/1	1/1	0/0	0/0	0/0	0/1	0/0	0/1	0/1	0/0	0/1	0/0	0/0	0/1	0/1	0/0	0/0	0/1	1/1	0/0	0/0	0/0	0/0	0/1	0/1	0/0	0/0	0/0	0/0	0/0	0/0	0/0	0/0	0/0	0/0	0/0	0/0
contig_10089	168136	1432:65:+	A	T	.	.	PR	GT	0/0	./.	0/0	0/0	0/0	0/0	0/0	0/0	0/0	0/0	0/0	./.	0/1	0/0	0/0	0/0	./.	0/0	0/0	0/1	./.	0/0	0/0	0/0	0/0	0/0	0/0	0/0	0/0	0/0	0/0	0/0	0/0	0/0	0/0	0/1	0/0	0/0	0/0	0/0	0/0	./.	0/0	0/0	0/0	./.	0/0	0/0	./.	0/0	./.	0/0	0/0	0/0	0/0	1/1	0/0	0/0	0/0	0/0	0/1	0/1	0/0	0/0	0/1	0/0	0/0	0/0	0/0	0/0	0/0	0/0	./.	0/1	0/0	0/0	./.	./.	0/0	0/0	0/0	0/0	0/0	0/0	0/0	0/0	0/0	0/0	./.	0/0	0/0	0/0	0/0	./.	0/0	./.	0/0	0/1	0/1	./.	0/0	0/0	0/0	0/0	0/0	0/0	0/0	0/0	./.	./.	0/0	0/0	0/0	0/0	./.	0/0	0/0	0/0	0/0	0/0	0/0	0/0	0/0	0/0	0/0	0/0	0/0	./.	0/0	0/0	0/0	0/0	0/0	0/0	0/0	./.	1/1	0/0	0/0	0/1	0/0	0/0	0/0	0/0	0/0	0/0	0/0	0/0	./.	0/0	0/0	0/0	1/1	0/0	0/1	0/0	0/0	0/1	0/0	0/1	0/0	0/0	./.	0/0	0/0	0/0	./.	0/0	0/0	0/0	0/0	0/1	0/0	0/0	0/0	./.	./.	0/0	0/0	0/1	0/0	0/1	0/0	0/0	0/0	1/1	0/0	0/0	0/0	./.	0/0	0/0	0/1	0/0	0/0	0/0	0/0	0/1	0/0	0/0	0/0	0/0	1/1	0/0	0/0	0/0	0/0	0/0	0/0	0/0	0/0	0/0	0/0	0/0	0/0	0/0	0/0	0/0	0/0	0/0	0/0	0/0	0/0	./.	0/0	./.	0/0	0/0	./.	0/0	0/0	./.	0/0	0/0	./.	0/0	0/0	0/0	./.	0/0	0/0	0/0	0/0	./.	0/0	0/0	0/0	0/0	0/0	0/0	0/0	0/0	0/0	0/0	0/0	./.	1/1	./.	0/0	0/0	0/0	0/0	0/0	0/0	0/0	0/0	0/0	0/0	0/1	0/0	./.	0/1	0/0	0/0	0/0	0/0	0/0	./.	0/0	0/0	0/0	0/1	0/1	0/0	0/0	0/0	0/0	0/0	0/1	0/0	0/0	0/0	0/0	./.	0/0	0/0	0/0	0/0	1/1	./.	0/0	./.	0/1	./.	0/0	./.	./.	0/0	0/0	./.	0/0	0/0	0/0	0/0	0/0	0/1	0/0	0/0	0/1	0/0	0/0	0/0	0/0	0/0	0/0	0/0	0/0	0/1	0/0	0/0	0/0	0/0	0/0	0/0	./.	0/0	0/0	0/0	0/0	0/0	./.	0/0	0/0	0/0	0/0	0/0	0/0	0/0	0/0	0/0	0/0	0/0	0/0	0/0	0/1	0/0	0/0	./.	0/0	0/0	0/0	0/0	0/0	./.	0/0	0/0	./.	0/0	./.	0/1	0/0	0/0	0/0	./.	0/0	0/0	0/0	0/0	0/0	./.	./.	0/0	0/0	0/0	0/0	0/0	0/0	0/0	0/0	0/0	0/0	0/0	./.	0/0	0/0	./.	0/0	0/0
contig_10089	169160	1434:264:+	A	C	.	.	PR	GT	0/0	0/0	0/0	./.	0/0	0/0	./.	0/0	0/0	0/0	./.	0/0	0/0	./.	./.	0/0	0/0	0/1	0/0	0/1	./.	0/0	./.	./.	0/0	./.	0/0	0/0	./.	0/1	0/0	0/0	0/1	0/0	0/0	0/0	0/0	0/0	0/0	./.	0/0	0/0	0/0	0/0	0/0	0/0	0/1	0/0	0/0	1/1	0/1	0/0	0/0	0/0	0/0	0/0	./.	0/0	0/0	0/0	./.	./.	0/0	0/0	0/0	0/0	./.	./.	./.	0/0	0/1	0/0	./.	0/0	./.	./.	0/0	0/0	0/0	./.	0/0	0/0	0/0	./.	0/1	0/0	0/0	./.	0/0	0/0	0/1	0/0	0/0	0/1	0/0	0/1	0/0	0/0	0/0	0/1	0/0	0/1	0/0	0/0	0/0	0/0	0/0	0/0	0/0	0/0	0/1	0/0	0/1	0/0	0/1	0/0	0/0	0/0	0/0	./.	0/0	0/0	./.	./.	./.	0/1	0/0	0/0	0/0	./.	./.	0/1	0/0	0/0	0/0	./.	0/0	0/0	0/0	0/0	0/0	0/0	0/0	0/0	0/1	0/0	0/0	./.	0/0	0/0	0/0	0/0	0/0	0/0	0/0	./.	0/0	0/0	0/1	0/0	0/0	0/0	0/0	0/0	0/0	0/0	0/1	0/0	0/0	./.	0/1	0/1	0/0	0/0	0/1	0/0	0/0	0/0	0/0	0/0	0/0	./.	0/0	0/0	0/0	0/0	0/0	0/0	0/0	0/0	0/0	0/1	0/0	0/0	0/0	0/0	0/0	0/0	0/1	0/0	0/0	0/1	0/0	0/0	0/0	0/1	0/0	0/0	0/0	0/0	./.	0/0	./.	0/0	0/0	0/1	0/0	0/0	0/0	0/0	0/0	0/0	0/1	0/0	0/0	0/0	0/0	./.	0/0	0/0	0/0	./.	0/0	0/1	0/0	0/0	0/0	0/0	0/1	0/0	0/0	0/1	0/0	0/0	0/0	0/0	0/0	0/0	1/1	0/1	0/0	0/1	0/0	0/0	./.	0/0	0/0	./.	0/0	0/1	0/1	0/0	0/0	./.	./.	./.	0/0	0/0	0/0	./.	0/0	0/0	0/0	0/0	0/0	0/0	./.	./.	./.	./.	0/0	./.	0/0	0/0	0/0	0/1	./.	0/0	0/0	./.	0/0	0/0	./.	0/0	./.	0/0	0/0	./.	0/0	0/0	0/0	0/0	0/0	0/0	0/0	./.	0/0	0/0	0/0	0/1	1/1	0/0	0/0	0/0	./.	0/0	0/0	0/0	0/0	0/0	0/0	./.	0/0	./.	0/0	./.	./.	0/0	0/0	0/0	./.	0/0	0/0	0/0	0/0	0/1	0/1	0/0	0/0	0/1	0/1	0/0	0/0	0/1	0/0	0/0	0/0	0/0	0/0	0/1	./.	0/0	0/0	0/0	0/0	0/0	0/0	0/0	./.	0/0	0/0	0/0	0/0	0/0	0/0	0/0	0/0	0/0	0/0	0/0	0/1	0/0	0/0	./.	./.	./.	0/0	0/0	./.	./.	0/1	0/0	./.	0/0	./.	0/0	0/1	0/0	0/0	0/1	0/1	0/0	0/1	./.	./.	0/0	0/0	0/0
contig_10096	30392	1492:39:-	G	A	.	.	PR	GT	0/0	0/0	0/0	0/0	0/0	0/0	0/0	0/0	0/0	0/0	0/0	0/0	0/0	0/0	0/0	0/0	0/0	0/0	0/0	0/0	0/1	0/0	0/1	0/1	0/1	0/1	0/0	0/0	0/0	0/0	0/0	0/1	0/0	0/0	0/0	0/0	0/0	0/0	0/0	0/0	0/0	0/0	0/0	0/0	0/0	0/0	0/0	0/0	./.	0/0	0/0	0/0	0/0	0/0	./.	0/0	0/0	0/0	0/0	0/0	0/0	0/0	0/0	0/0	0/0	0/0	0/0	0/0	0/0	0/0	0/0	0/0	0/0	0/1	0/0	0/0	0/0	0/0	0/1	0/0	0/1	0/0	0/0	0/0	0/1	0/0	0/0	0/0	0/0	0/1	0/1	0/0	0/0	0/0	0/0	0/0	0/0	0/0	0/0	0/0	0/0	0/0	0/0	0/0	0/1	0/0	0/0	0/0	0/0	0/0	0/0	0/0	0/0	0/0	0/0	0/0	0/0	0/0	0/0	0/1	0/1	0/0	0/0	0/0	0/0	0/0	0/0	0/0	0/0	0/0	0/0	0/0	0/0	0/0	0/0	0/0	0/1	0/0	0/1	0/0	0/0	0/0	0/1	0/0	0/0	0/1	0/0	0/1	0/1	0/0	0/0	1/1	0/0	0/0	0/0	0/0	0/0	./.	0/0	0/1	0/1	0/0	0/0	0/0	0/0	./.	0/0	0/0	0/0	0/0	0/0	0/0	0/0	0/1	0/0	0/0	0/0	0/0	0/0	0/0	0/0	0/0	0/0	0/0	0/0	0/0	0/1	0/0	0/0	0/1	0/0	0/0	0/0	1/1	0/0	0/0	0/0	0/0	0/0	0/0	0/0	0/0	0/1	0/0	0/0	0/0	0/0	0/0	0/0	0/0	0/1	./.	0/0	0/0	0/0	0/1	0/0	0/0	0/0	0/0	0/0	0/0	0/0	0/0	0/0	./.	0/0	0/0	0/0	0/0	0/0	0/0	0/0	0/0	0/0	0/0	0/0	0/0	0/0	0/0	0/0	0/0	./.	0/1	./.	./.	0/0	0/0	0/1	0/0	0/0	0/0	0/0	0/0	0/0	0/0	0/0	0/0	0/0	0/0	0/0	0/0	0/0	0/0	0/0	0/0	0/1	0/1	0/0	0/0	0/0	0/0	0/0	0/0	0/0	0/0	0/0	0/0	0/0	0/0	0/0	0/0	0/0	0/0	0/1	0/0	0/0	0/1	0/0	0/0	0/0	0/0	0/0	0/0	0/1	1/1	0/0	0/0	0/0	0/0	0/0	0/0	0/0	0/1	0/0	0/0	0/1	0/0	0/0	0/0	0/1	0/0	0/1	0/0	0/0	0/0	0/1	0/1	0/1	0/1	0/0	0/0	0/0	0/0	0/1	0/1	0/0	0/0	0/0	0/0	0/0	0/1	0/0	0/0	0/0	0/0	0/0	0/0	0/0	0/0	0/0	0/0	0/0	0/0	0/0	0/0	0/0	0/0	0/0	0/0	0/0	0/0	0/0	0/0	0/0	0/0	0/0	0/0	0/0	0/0	0/0	0/0	0/0	0/1	0/0	0/0	0/0	0/0	0/0	0/0	0/0	0/0	0/0	0/0	0/0	0/0	0/0	0/0	0/0	0/0	0/0	0/0	0/0	0/0	0/0	0/0	0/0	0/0	0/0	0/1	0/0	0/0	0/0	0/0	0/1	./.	0/1	0/1
contig_10096	61373	1503:32:+	G	C	.	.	PR	GT	0/1	0/1	0/0	0/0	0/0	0/0	0/0	0/0	0/1	./.	./.	0/0	0/0	0/0	0/0	./.	0/0	0/0	0/0	./.	./.	0/1	0/0	0/0	./.	0/1	0/0	0/1	0/0	0/1	0/0	0/0	0/0	0/0	0/0	0/0	0/0	0/1	0/0	0/0	1/1	0/1	0/0	0/0	0/0	0/0	0/0	0/0	0/0	0/0	0/0	1/1	0/0	0/0	0/0	0/0	0/0	0/0	0/0	0/0	0/0	0/0	0/1	0/1	0/0	0/0	0/0	0/0	0/0	0/0	0/0	0/0	0/1	0/0	0/0	0/0	0/0	0/0	0/0	0/0	0/0	0/0	0/0	0/1	0/0	0/0	0/1	0/0	0/0	0/0	0/0	0/0	0/0	./.	0/0	0/0	0/0	0/1	0/0	0/0	0/0	0/0	0/0	0/0	0/0	0/1	./.	./.	0/0	0/0	0/0	0/0	0/0	0/0	0/0	0/0	0/0	./.	0/0	./.	0/0	0/0	0/0	0/1	0/0	0/0	0/0	0/0	0/0	0/0	./.	0/0	0/0	0/0	0/0	0/0	0/0	0/0	0/0	0/0	0/0	0/0	0/0	0/0	0/0	0/1	0/0	0/0	0/0	./.	0/0	0/0	0/0	0/0	0/0	0/1	0/0	0/0	0/0	0/0	0/0	0/1	0/1	0/0	1/1	0/0	0/0	0/0	0/0	0/0	0/0	0/0	0/0	0/0	0/0	0/0	0/0	0/0	0/0	0/0	0/0	0/1	0/0	0/0	0/1	0/0	0/0	0/0	0/0	0/0	0/0	0/0	./.	0/0	0/0	0/0	0/0	0/0	0/0	0/0	0/0	0/0	0/0	0/0	0/0	0/1	0/0	0/0	0/0	0/0	0/0	0/0	0/0	0/0	0/0	0/1	0/0	0/0	0/0	1/1	0/0	0/0	0/0	0/0	0/0	0/0	0/0	0/0	0/1	0/1	0/1	0/0	0/0	0/0	0/0	0/0	0/0	./.	0/1	0/0	0/1	./.	./.	0/0	0/0	0/0	0/0	0/0	0/0	./.	0/0	0/0	0/0	0/1	0/0	0/0	0/0	1/1	0/0	0/0	0/0	0/0	0/0	0/0	./.	./.	./.	0/0	0/0	./.	0/0	0/0	0/0	./.	0/0	./.	./.	0/0	0/0	./.	0/0	0/0	./.	./.	0/0	./.	0/0	0/0	0/1	0/0	0/1	0/0	0/0	0/0	0/0	./.	0/0	0/0	0/0	0/0	0/0	0/0	./.	0/0	./.	./.	0/1	0/0	0/0	0/0	./.	./.	./.	0/0	0/0	0/0	0/0	0/0	0/0	0/0	0/0	0/1	0/0	./.	0/0	0/0	0/1	0/0	0/1	0/0	0/0	0/1	0/0	0/0	0/0	0/0	0/0	0/0	0/0	0/0	1/1	0/0	0/0	0/0	0/0	0/0	0/0	./.	0/1	0/0	0/1	0/0	0/0	0/0	0/0	./.	0/0	0/0	0/0	0/0	0/0	0/1	0/0	0/0	0/0	0/0	0/0	0/1	0/0	./.	0/0	0/0	0/0	0/0	0/0	./.	0/0	0/1	./.	0/0	0/0	0/0	0/0	0/0	0/0	0/0	0/0	0/0	0/0	0/0	0/0	0/0	0/0	0/0	0/0	0/0	0/0	0/0
contig_10097	80005	1534:136:-	G	A	.	.	PR	GT	0/0	0/0	0/0	0/0	./.	0/0	0/0	0/0	0/0	0/0	0/1	0/0	0/1	0/0	0/0	0/0	0/0	0/0	0/0	0/0	0/0	0/1	1/1	0/0	0/0	0/0	0/0	0/0	0/0	0/1	0/0	0/0	0/0	0/0	0/0	0/0	0/0	0/0	0/0	0/0	0/0	0/0	0/0	0/0	0/0	0/0	0/0	0/0	0/1	0/0	./.	0/0	0/0	0/0	0/0	0/0	0/0	0/0	0/0	0/0	0/0	0/0	1/1	./.	0/0	0/0	0/0	0/0	0/0	0/0	0/0	0/0	0/0	0/0	0/0	0/0	0/0	0/0	0/0	0/1	./.	./.	0/1	0/0	./.	./.	0/0	0/0	0/0	0/0	0/0	0/0	1/1	0/0	0/0	0/0	./.	0/0	./.	0/0	0/0	0/0	0/0	0/0	0/1	./.	0/1	0/0	0/0	0/0	0/0	0/0	0/0	0/0	0/0	0/0	0/0	0/0	0/0	0/0	0/0	0/0	0/0	0/1	0/0	0/0	0/0	0/0	0/0	0/0	0/0	0/0	0/0	0/1	0/0	0/0	0/1	0/0	0/1	0/0	0/0	0/0	0/0	0/0	0/0	0/0	0/0	0/0	0/0	0/1	0/1	0/0	0/0	0/0	0/0	0/1	0/0	0/0	0/0	0/0	0/0	0/0	0/0	0/0	0/0	1/1	0/0	0/0	0/0	0/0	0/0	0/0	0/0	0/1	0/0	0/0	0/0	0/0	0/0	0/0	0/0	0/0	0/0	./.	0/0	0/0	0/0	0/0	0/0	0/0	0/0	0/1	0/0	0/0	0/0	0/0	0/0	0/0	0/0	0/1	0/0	./.	0/0	0/0	0/0	0/0	0/0	0/0	0/0	0/0	0/0	0/0	0/0	0/0	0/0	0/0	0/0	./.	0/0	0/0	0/0	1/1	0/0	0/0	0/0	0/0	0/1	0/0	0/0	0/1	0/0	0/0	0/0	0/0	./.	0/1	0/0	0/1	0/0	0/1	0/0	0/0	0/0	0/0	0/0	0/0	0/0	0/0	0/0	0/1	1/1	0/0	0/0	0/0	0/0	0/0	1/1	0/0	./.	0/1	0/0	0/0	0/0	0/0	0/0	0/0	0/0	0/0	0/0	0/0	0/0	0/0	0/0	0/0	0/0	0/0	0/0	0/0	0/0	0/1	0/0	0/0	0/0	0/0	0/0	0/0	0/0	0/0	0/1	0/1	0/0	0/0	0/0	0/0	0/0	0/0	0/0	0/1	0/0	0/0	./.	0/0	0/0	1/1	0/0	0/0	0/0	0/0	0/0	0/0	0/1	0/0	0/0	0/0	0/0	0/0	0/0	0/0	0/1	1/1	0/0	0/0	0/0	0/0	1/1	0/0	0/0	0/0	1/1	0/0	./.	./.	0/0	0/0	0/0	0/1	0/1	0/0	0/0	0/0	0/0	0/0	0/0	0/0	0/0	0/1	0/0	0/0	0/0	0/0	0/0	0/0	0/0	0/0	0/0	0/0	0/0	1/1	0/0	0/0	0/0	0/0	0/0	1/1	0/0	./.	0/0	0/0	0/1	0/0	0/0	0/0	0/0	0/0	./.	0/0	./.	0/0	0/0	0/0	./.	0/1	0/1	0/0	0/0	./.	./.	./.	0/1	1/1	./.	./.	0/0	0/0	./.	0/0	./.	0/0
contig_10103	61303	1558:178:+	A	C	.	.	PR	GT	0/0	0/0	0/0	1/1	0/1	0/0	0/0	0/1	0/0	0/0	0/0	0/1	0/0	0/0	0/1	0/0	0/1	0/0	0/1	0/0	0/1	0/0	0/1	0/1	0/1	0/0	1/1	0/1	0/0	0/0	0/1	0/1	1/1	0/0	0/0	0/1	1/1	0/1	0/0	0/1	0/0	0/1	0/0	0/1	0/0	0/0	0/0	0/1	0/1	0/0	0/1	0/1	0/1	0/1	0/0	0/0	1/1	0/1	0/1	0/1	0/1	1/1	0/0	0/0	0/0	1/1	1/1	0/1	1/1	1/1	1/1	1/1	1/1	0/0	0/1	0/1	1/1	0/1	1/1	./.	1/1	0/1	1/1	0/1	1/1	1/1	1/1	0/1	1/1	0/1	0/0	0/1	./.	0/0	0/0	0/1	0/0	0/1	0/1	0/1	0/1	0/1	0/1	0/0	0/0	0/1	0/0	0/0	0/1	0/1	0/1	0/1	0/0	0/0	0/1	0/0	0/0	0/0	1/1	0/1	0/1	0/0	0/1	0/1	0/0	0/1	1/1	0/0	0/1	0/0	0/0	0/0	0/0	0/0	0/0	1/1	0/0	1/1	0/0	0/1	0/0	1/1	0/1	0/0	1/1	1/1	0/1	0/0	0/1	1/1	1/1	0/1	0/0	0/1	0/0	0/0	0/1	0/1	0/1	0/1	0/1	0/1	0/1	0/0	0/0	0/1	0/0	0/1	0/0	0/0	0/0	0/0	1/1	0/0	1/1	0/0	0/0	0/0	0/0	0/1	0/1	0/1	0/1	0/0	0/1	0/1	0/1	0/1	0/1	0/1	1/1	0/1	1/1	0/1	0/1	0/1	0/0	0/0	0/1	1/1	0/1	0/1	0/1	0/1	0/1	0/0	0/1	0/1	0/1	0/1	0/0	0/0	0/0	0/1	0/0	0/0	0/0	0/1	0/1	0/0	0/1	0/1	0/1	0/0	1/1	0/0	1/1	0/0	1/1	0/1	0/0	0/0	0/0	0/0	1/1	1/1	0/1	1/1	0/0	1/1	1/1	1/1	0/1	1/1	0/0	0/0	0/0	0/1	0/0	0/1	0/0	1/1	0/1	0/0	0/1	0/1	1/1	0/1	0/0	0/0	0/1	0/0	0/0	0/1	0/1	0/0	0/0	0/0	0/0	0/1	0/1	0/0	0/0	0/0	0/1	0/0	0/1	0/1	1/1	0/1	0/0	0/0	0/0	0/0	1/1	1/1	0/1	0/0	0/1	0/1	0/0	0/0	0/1	0/0	0/1	0/1	0/0	0/0	0/1	0/1	1/1	./.	./.	0/1	./.	0/1	./.	0/1	0/1	0/0	0/0	1/1	0/1	0/0	0/1	./.	0/1	0/0	0/1	0/1	./.	0/0	./.	0/1	0/0	0/0	0/0	0/1	0/1	1/1	0/1	0/1	0/1	0/1	0/1	0/1	0/0	0/0	0/0	1/1	1/1	0/1	0/1	0/1	0/0	0/0	0/1	0/1	0/1	1/1	0/1	1/1	0/0	1/1	1/1	1/1	0/0	1/1	0/1	0/1	0/0	0/1	0/1	./.	1/1	1/1	1/1	0/1	1/1	1/1	1/1	0/1	1/1	1/1	0/1	1/1	0/1	0/1	1/1	1/1	1/1	1/1	1/1	1/1	0/1	1/1	1/1	0/1	0/1	0/1	1/1	0/1	1/1	1/1	1/1	1/1	1/1	1/1
contig_10106	8791	1570:110:-	T	G	.	.	PR	GT	0/0	0/0	0/0	0/0	0/0	./.	0/0	0/0	0/0	0/0	./.	0/0	0/0	0/0	1/1	0/0	0/0	./.	0/0	0/0	0/0	0/0	0/0	0/0	1/1	0/0	0/0	1/1	0/0	0/0	0/0	0/0	0/0	0/0	0/0	0/1	0/0	0/0	0/0	0/0	0/1	0/0	0/0	0/0	0/0	0/0	0/0	0/0	0/0	0/0	0/0	0/0	0/0	0/0	1/1	0/0	0/0	0/0	1/1	0/0	0/0	0/0	0/0	1/1	0/0	0/1	0/0	0/0	0/0	0/0	0/0	0/0	0/0	0/0	0/0	0/0	0/0	./.	0/0	0/0	0/0	0/0	0/0	0/0	./.	0/0	0/0	0/0	./.	0/0	0/0	0/1	./.	0/0	0/0	0/0	0/0	0/0	0/0	0/0	0/0	0/0	1/1	0/0	0/0	0/0	0/0	0/0	./.	0/0	0/0	0/0	0/0	0/0	0/0	0/0	0/0	0/0	0/0	0/0	0/0	0/0	0/0	0/0	0/0	0/0	0/0	0/0	0/0	0/0	./.	0/0	0/0	0/0	0/0	0/1	0/0	0/0	0/0	0/0	0/0	0/0	0/0	0/0	0/1	0/0	0/0	0/0	0/0	./.	0/0	0/0	0/0	0/0	0/0	0/0	0/0	0/0	0/0	0/0	0/0	0/0	0/0	0/0	0/0	0/0	./.	0/0	0/0	0/0	0/0	0/0	0/0	0/1	0/0	0/0	0/0	0/1	0/0	0/0	0/0	0/0	0/0	0/0	0/0	0/0	0/0	0/0	0/0	0/0	0/0	0/0	0/0	0/0	0/0	0/0	0/0	0/0	0/0	0/1	0/0	0/0	0/0	0/0	./.	0/0	0/0	0/0	0/0	0/0	0/0	0/0	0/0	0/0	0/0	0/0	0/0	./.	0/0	0/0	0/0	0/0	0/0	0/0	0/1	0/0	0/0	0/0	0/0	0/0	0/0	0/0	./.	0/0	0/0	0/0	0/0	0/0	1/1	./.	0/0	0/0	0/0	0/0	0/0	0/0	0/0	./.	0/0	./.	0/0	0/0	0/0	0/0	./.	0/0	0/0	0/0	0/0	1/1	0/0	0/0	0/0	0/0	1/1	0/0	0/0	0/0	0/0	0/0	0/0	0/0	0/0	0/0	0/0	0/0	0/0	0/0	0/0	0/0	0/0	0/0	0/0	0/0	0/0	0/1	0/0	0/0	0/0	0/0	0/1	0/0	0/0	0/1	0/0	0/0	0/0	0/1	0/0	0/0	0/0	0/0	0/0	0/0	0/0	0/0	0/0	0/0	0/0	1/1	1/1	0/0	0/0	0/0	0/1	0/0	0/0	0/0	0/0	0/0	0/0	0/0	0/0	0/0	0/0	0/0	0/0	0/0	0/0	0/0	1/1	0/0	./.	0/0	0/0	0/0	0/0	0/0	0/0	0/0	0/0	0/0	0/0	0/0	0/0	0/0	./.	0/0	0/0	0/0	0/0	0/0	0/0	0/0	0/0	0/0	0/0	0/0	0/0	0/0	0/0	0/0	0/0	./.	0/0	0/0	0/1	0/0	./.	0/0	./.	0/0	./.	0/0	./.	0/0	0/0	0/0	0/0	0/0	0/0	./.	0/0	./.	./.	0/0	0/0	0/0	0/0	0/0	./.	0/0	0/0	./.	0/0	0/0	0/0	./.
contig_10106	56185	1590:65:+	G	A	.	.	PR	GT	0/0	0/0	0/0	0/0	0/0	0/0	0/0	0/1	0/0	0/0	0/0	0/0	0/0	0/0	0/0	0/1	0/1	0/0	0/0	0/0	0/0	0/0	0/0	0/0	0/0	0/0	0/0	0/0	0/0	0/0	0/0	0/0	0/0	0/1	0/0	0/0	0/0	0/0	0/0	0/0	0/0	0/0	0/0	0/0	0/0	0/0	0/0	0/0	0/1	0/0	0/0	0/0	0/1	0/0	0/0	0/0	0/0	0/0	0/0	0/0	0/0	0/1	0/0	0/0	0/0	0/0	0/0	0/0	0/0	0/0	0/0	0/0	0/0	0/0	0/0	0/0	0/0	0/0	0/0	0/0	0/0	0/0	0/0	0/0	0/0	0/0	0/0	0/0	0/0	0/1	0/0	0/0	0/0	0/0	0/0	0/0	0/0	0/0	0/0	0/0	0/0	0/0	0/0	0/0	0/0	0/0	0/0	0/0	0/0	0/1	0/0	0/0	0/0	0/1	0/0	0/0	0/0	0/0	0/0	0/0	0/0	0/0	0/0	0/0	0/0	0/0	0/1	0/0	0/0	0/0	0/0	0/1	0/0	0/0	0/0	0/0	0/0	0/0	0/0	0/0	0/0	0/0	0/0	0/0	0/0	0/0	0/0	0/0	0/0	0/0	0/0	0/0	0/0	0/1	0/0	0/0	0/0	0/0	0/0	0/0	0/0	0/0	0/0	0/1	0/0	0/0	0/0	0/0	0/0	0/0	0/0	0/0	0/0	0/0	0/0	0/0	0/0	0/1	0/0	0/1	1/1	0/0	0/0	0/1	0/0	0/0	0/0	0/0	0/0	0/0	0/1	0/0	0/0	0/0	0/0	0/0	0/0	0/0	0/0	0/0	0/0	0/0	0/0	0/0	0/0	0/0	0/1	0/0	0/0	0/0	0/0	0/0	0/0	0/0	0/1	0/0	0/0	0/0	0/0	0/0	0/0	0/0	0/0	0/0	0/0	0/0	0/0	0/0	0/0	0/0	0/0	0/0	0/0	0/0	0/0	0/0	0/1	0/0	0/1	0/0	0/0	0/0	0/0	0/0	0/0	0/1	0/1	0/1	0/1	0/0	0/0	0/1	0/0	0/0	0/0	0/0	0/0	0/0	0/0	0/0	0/0	0/1	0/0	0/0	0/0	0/0	0/0	0/0	0/0	0/0	0/1	0/0	0/0	0/0	0/0	0/0	0/0	0/0	0/0	0/0	0/0	0/0	0/1	0/0	0/0	0/0	0/0	0/0	0/0	0/0	0/0	0/0	0/1	0/0	0/0	0/0	0/0	0/0	0/0	0/0	0/0	0/0	0/1	0/0	0/0	0/0	0/0	0/0	0/0	1/1	0/0	./.	0/0	0/0	0/0	0/0	0/0	0/1	0/0	0/0	0/0	0/0	0/0	0/0	0/0	0/0	0/0	0/1	0/0	0/0	0/0	0/0	0/0	0/0	0/0	0/0	0/0	0/0	0/1	0/0	0/0	0/0	0/0	0/1	0/0	0/0	0/1	0/0	0/0	0/0	0/0	0/0	./.	0/0	0/0	0/0	0/0	0/0	0/0	0/0	0/0	0/0	0/0	0/0	0/0	0/0	0/0	0/0	0/0	0/0	0/0	0/0	0/0	0/0	0/0	0/0	0/0	0/0	0/0	0/0	0/0	0/0	0/0	0/0	0/0	0/0	0/0	0/0	0/0	0/0	0/0	0/0	0/0	0/0	0/0	0/0	0/0	0/0
contig_10107	42260	1622:125:-	T	G	.	.	PR	GT	0/0	0/0	./.	0/0	0/0	1/1	./.	0/0	0/0	0/0	0/0	0/0	./.	0/0	./.	0/0	0/0	./.	1/1	1/1	1/1	./.	0/1	0/1	0/0	0/0	0/1	0/0	1/1	0/0	0/0	0/0	1/1	0/1	0/1	1/1	./.	0/0	0/0	0/0	0/0	1/1	0/1	0/0	./.	0/0	./.	0/0	0/0	0/0	1/1	0/0	0/0	1/1	0/1	1/1	0/0	0/0	0/0	1/1	0/0	1/1	./.	./.	0/0	0/0	./.	0/0	0/0	0/0	0/0	0/0	0/0	./.	0/0	0/0	0/0	0/0	0/0	0/0	0/0	0/0	0/0	0/0	0/1	0/0	0/0	./.	0/1	0/0	0/1	0/0	0/0	0/0	0/0	0/0	0/0	./.	0/0	0/0	0/0	0/0	0/0	0/0	0/1	0/0	0/0	0/0	./.	./.	0/0	0/0	1/1	./.	./.	1/1	./.	0/0	0/0	0/0	0/0	0/1	1/1	0/0	0/1	1/1	0/0	1/1	1/1	0/0	./.	0/0	0/1	./.	0/0	0/0	0/1	0/0	0/0	1/1	0/0	1/1	0/0	0/0	0/1	0/1	0/0	1/1	0/0	0/0	0/1	0/0	1/1	0/1	0/0	1/1	0/0	./.	1/1	0/0	./.	0/0	0/1	0/1	0/1	0/0	0/0	0/1	0/0	0/0	0/1	./.	1/1	1/1	./.	1/1	1/1	0/0	0/0	0/0	1/1	0/0	./.	1/1	0/1	0/0	0/1	0/0	./.	0/0	1/1	0/0	0/0	./.	./.	./.	./.	0/0	./.	1/1	0/0	1/1	0/0	./.	./.	0/0	1/1	1/1	1/1	0/1	./.	0/0	0/0	0/0	./.	./.	1/1	0/1	0/0	1/1	0/0	./.	1/1	0/1	1/1	0/0	1/1	./.	0/0	0/0	0/0	./.	1/1	0/0	0/0	0/0	0/1	0/0	0/1	0/0	0/1	0/1	0/1	0/1	0/0	0/0	./.	./.	1/1	1/1	0/1	1/1	0/0	./.	0/0	./.	0/0	0/1	0/0	0/0	0/0	0/0	1/1	1/1	1/1	0/0	0/0	0/0	0/0	0/0	0/1	./.	0/0	0/0	0/0	0/0	1/1	0/0	0/1	0/0	1/1	./.	1/1	./.	./.	./.	./.	1/1	0/0	1/1	0/0	1/1	0/0	1/1	0/0	0/1	0/0	./.	0/0	0/1	0/0	0/0	1/1	0/0	0/1	0/1	1/1	./.	0/1	./.	0/0	./.	./.	0/1	0/0	0/1	0/0	./.	./.	0/0	0/0	./.	./.	./.	0/0	0/0	0/0	0/0	1/1	1/1	0/0	0/0	./.	0/0	0/1	0/0	0/0	0/0	0/0	1/1	1/1	0/0	0/1	0/0	1/1	0/1	0/1	./.	./.	0/0	0/0	1/1	0/0	0/0	./.	0/0	0/0	./.	1/1	0/0	1/1	./.	0/1	0/0	0/0	0/0	0/0	0/0	0/0	0/0	0/0	0/0	0/0	0/0	0/0	0/1	0/0	0/0	0/0	0/0	0/0	0/0	0/0	0/0	./.	0/0	0/0	0/0	0/0	0/0	0/0	0/0	0/0	./.	./.	0/0	0/0	0/0
contig_10107	54124	1626:249:-	T	A	.	.	PR	GT	0/0	0/0	0/0	0/0	./.	0/0	0/1	0/0	0/1	0/1	0/1	0/0	0/0	0/0	0/0	./.	0/0	./.	0/0	0/0	0/0	0/0	./.	0/1	0/0	0/0	0/0	0/0	0/0	0/0	0/1	./.	0/1	0/0	0/0	0/0	./.	0/1	0/1	0/0	0/1	0/0	0/0	./.	0/0	0/0	0/0	0/0	0/1	1/1	0/0	0/0	0/1	0/1	0/0	0/1	0/0	0/0	0/1	0/1	0/0	0/0	0/0	0/0	0/0	0/1	0/0	0/0	./.	./.	0/1	./.	./.	0/0	./.	0/0	0/0	./.	0/0	./.	./.	0/0	./.	./.	./.	./.	0/1	0/0	0/0	./.	./.	0/0	./.	./.	0/0	0/0	0/0	0/0	0/1	./.	0/1	./.	./.	0/1	0/1	./.	0/0	0/0	0/1	0/0	0/1	0/0	./.	0/0	0/1	0/0	0/0	./.	0/0	./.	0/0	0/0	0/0	0/0	0/1	0/1	0/0	0/0	0/0	./.	0/0	0/1	0/0	0/0	0/0	0/0	0/1	0/0	0/0	0/0	0/0	./.	0/0	0/1	0/1	0/0	0/0	0/0	./.	0/0	0/0	./.	0/0	./.	0/0	0/0	./.	0/0	0/0	0/0	./.	0/0	0/0	0/0	0/0	0/0	0/0	0/1	0/0	0/0	0/0	0/1	./.	0/0	./.	0/0	0/1	0/1	0/0	0/0	0/1	0/1	0/0	./.	0/1	0/0	0/0	0/1	0/0	0/0	0/0	0/1	0/1	./.	./.	0/1	0/0	0/0	./.	0/1	0/0	0/0	./.	./.	0/0	0/0	0/0	0/0	0/0	./.	0/0	0/1	0/1	0/1	0/0	0/1	0/1	0/0	0/0	0/0	./.	0/0	1/1	0/1	0/0	0/0	0/0	0/0	0/0	0/0	0/1	0/0	0/0	0/1	0/0	0/1	0/0	./.	./.	1/1	0/0	0/0	0/0	0/0	0/0	0/0	0/0	0/1	0/0	0/0	1/1	0/0	0/0	0/0	0/1	0/1	0/1	0/0	0/0	./.	0/0	0/0	0/0	0/0	0/1	0/0	0/1	0/0	0/1	0/1	0/0	0/0	0/0	0/0	0/0	0/1	0/1	0/0	0/1	0/0	0/0	0/0	0/0	0/1	./.	0/1	1/1	0/1	./.	./.	0/0	0/0	0/0	0/0	0/0	0/1	0/1	0/0	0/1	0/0	./.	0/1	0/0	0/1	0/1	0/0	0/0	0/1	0/0	0/1	0/1	./.	0/0	./.	0/1	0/0	0/1	0/0	0/0	0/0	0/0	0/0	0/0	./.	0/0	0/0	0/0	0/1	0/0	0/0	0/1	0/0	0/0	1/1	0/0	0/0	0/0	0/0	./.	0/0	0/0	0/1	./.	./.	./.	0/0	0/0	0/0	0/0	0/1	0/1	0/0	0/0	./.	0/0	0/0	0/1	./.	0/0	0/0	0/0	0/0	0/0	0/0	0/1	0/0	0/1	0/1	./.	0/0	0/1	0/0	0/0	0/0	0/1	0/0	0/1	0/1	0/0	./.	1/1	0/0	0/1	0/1	0/0	1/1	0/1	./.	0/1	1/1	0/1	1/1	0/1	0/0	0/0	./.	0/1	0/1
contig_10108	41322	1641:9:+	G	T	.	.	PR	GT	0/0	0/0	0/0	0/0	0/1	0/0	0/0	0/0	0/0	0/0	0/0	0/0	0/0	0/0	0/0	0/0	0/0	0/0	0/0	0/0	0/0	0/0	0/0	0/1	0/0	0/0	0/0	0/0	0/0	0/0	0/0	0/0	0/0	0/1	0/0	0/0	0/0	0/0	0/1	0/0	0/0	0/0	0/0	0/1	0/0	0/0	0/0	0/0	0/0	0/1	0/0	1/1	0/1	0/0	0/0	0/0	0/0	0/0	0/0	0/0	0/0	0/0	0/0	0/0	0/0	0/0	0/0	0/0	0/1	0/1	0/0	0/1	0/0	0/0	0/0	0/1	0/1	0/0	1/1	0/0	1/1	0/0	0/1	0/1	0/0	0/0	0/0	0/0	0/0	0/0	0/0	0/0	0/0	./.	0/0	0/0	0/0	0/0	0/0	0/0	0/1	0/0	0/0	0/0	0/1	0/0	0/0	0/0	0/0	0/1	0/0	0/0	0/0	0/0	0/0	0/0	0/0	0/0	0/0	0/0	0/0	0/0	0/0	0/0	0/0	0/0	0/0	0/0	0/0	0/1	0/0	0/0	0/0	0/0	0/0	0/0	0/0	0/0	0/0	0/0	0/0	0/0	0/0	0/0	0/0	0/0	0/0	0/0	0/0	0/0	0/0	0/0	0/0	0/0	0/0	0/0	0/1	0/0	0/0	0/0	0/0	0/0	0/0	0/0	0/0	0/0	0/0	0/0	0/0	0/0	0/0	0/0	0/0	0/0	0/1	0/0	0/0	0/0	0/0	0/0	0/0	0/0	0/0	0/0	0/1	0/0	0/0	0/0	0/0	0/0	./.	0/0	0/0	0/0	0/0	0/0	0/0	0/0	0/0	0/0	0/0	0/0	0/1	0/0	0/0	0/0	0/0	0/0	0/0	0/0	0/0	0/1	0/0	0/0	0/0	0/0	0/0	0/0	0/0	0/0	0/0	0/0	0/0	0/0	0/0	0/0	0/0	0/0	0/1	0/0	0/1	0/0	0/0	0/0	0/1	0/1	0/0	0/1	0/0	1/1	0/1	0/0	0/0	0/0	0/0	0/0	0/0	0/0	0/0	0/0	0/0	0/0	0/0	0/0	0/0	0/0	0/0	0/0	0/0	0/0	0/0	0/0	0/0	0/0	0/0	0/0	0/0	0/0	0/0	0/0	0/0	0/0	0/0	0/0	0/0	0/1	0/0	0/0	0/0	0/0	0/0	0/0	0/0	0/1	0/0	0/0	0/0	0/0	0/0	0/0	0/1	0/0	0/0	0/0	0/0	0/0	0/0	0/0	0/0	0/0	1/1	0/0	0/0	0/0	0/0	0/0	0/0	0/0	0/0	0/0	0/0	0/0	./.	0/1	0/0	0/0	0/0	0/0	0/0	0/0	0/0	0/0	0/0	0/0	0/0	0/0	0/1	0/1	0/0	0/0	0/0	0/0	0/0	0/0	0/0	0/0	0/0	0/0	./.	0/0	0/0	0/0	0/0	0/1	0/0	0/0	0/0	0/0	0/0	0/0	./.	0/0	1/1	0/0	0/0	0/0	0/0	0/0	0/0	0/0	0/0	0/0	0/0	0/1	1/1	1/1	0/0	0/1	0/1	0/1	0/0	0/0	0/1	1/1	0/1	0/0	0/0	./.	0/1	0/1	0/1	0/0	0/0	1/1	0/1	0/0	1/1	0/1	./.	0/1	1/1	1/1	1/1	0/0	0/1	0/1	1/1	1/1
contig_10108	148688	1665:15:+	G	A	.	.	PR	GT	0/0	0/0	0/0	0/0	0/0	0/0	0/1	0/0	0/0	0/0	0/0	./.	0/0	0/0	0/0	0/0	0/0	0/0	0/0	0/0	0/0	0/0	0/0	0/1	0/0	0/0	0/0	0/0	0/0	0/0	0/0	0/1	0/0	0/1	0/0	0/0	0/0	0/0	0/0	0/0	0/0	0/0	0/0	0/0	0/1	0/0	0/0	0/0	0/0	0/0	0/0	0/1	0/0	0/0	0/0	0/0	0/0	0/0	0/0	0/0	0/0	0/0	0/0	0/0	0/0	0/0	0/0	0/0	1/1	0/1	0/0	0/1	0/0	0/0	0/0	0/0	0/1	0/1	0/1	0/1	0/1	0/1	0/1	0/0	0/0	0/1	0/1	0/1	0/0	0/0	0/0	0/0	0/0	0/0	0/0	0/0	0/1	0/0	0/0	0/0	0/0	0/0	0/0	0/0	0/0	0/0	0/0	0/0	0/0	0/1	0/0	0/0	0/0	0/0	0/0	0/0	0/0	0/0	0/0	0/0	0/0	0/0	0/0	0/0	0/0	0/0	0/0	0/0	0/0	0/0	0/0	0/0	0/0	0/0	0/0	0/0	0/0	0/0	0/0	0/0	0/0	0/0	0/0	0/0	0/0	0/0	0/0	0/0	0/0	0/0	0/0	0/0	0/0	0/0	0/0	0/0	0/0	0/0	0/0	0/0	0/0	0/0	0/0	0/0	0/0	0/0	0/0	0/0	0/0	0/0	0/0	0/0	0/0	0/0	0/1	0/0	0/0	0/0	0/0	0/0	0/0	0/0	0/0	0/0	0/0	0/0	0/0	0/0	0/0	0/1	0/0	0/0	0/0	0/0	0/0	0/0	0/0	0/0	0/1	0/0	0/0	0/0	0/0	0/0	0/0	0/0	0/0	0/0	0/0	0/0	0/0	0/1	0/0	0/0	0/0	0/0	0/0	0/0	0/0	0/0	0/0	0/0	0/0	0/0	0/0	0/0	0/0	0/0	0/1	0/0	0/0	0/0	0/0	0/0	0/1	0/1	0/0	0/1	0/0	0/0	0/1	0/0	0/0	0/0	0/0	0/0	0/0	0/0	0/0	0/0	0/0	0/0	0/0	0/0	0/0	0/0	0/0	0/0	0/0	0/0	0/0	0/0	0/0	0/0	0/0	0/0	0/1	0/0	0/0	0/0	0/0	0/0	0/0	0/0	0/0	0/0	0/0	0/0	0/0	0/0	0/0	0/0	0/0	0/0	0/0	0/0	0/0	0/0	0/0	0/0	1/1	0/0	0/0	0/0	0/0	0/0	0/1	0/0	0/0	0/0	1/1	0/0	0/0	0/0	0/0	0/0	0/0	0/0	0/0	0/0	0/0	0/0	0/1	0/1	0/0	0/0	0/0	0/0	0/0	0/0	0/0	0/0	0/0	0/0	0/0	0/0	0/0	0/1	0/0	0/0	0/0	0/0	0/0	0/0	0/0	0/0	0/0	0/0	0/0	0/0	0/0	0/1	0/0	0/0	0/0	0/0	0/0	0/0	0/0	0/0	0/0	0/0	1/1	0/0	0/0	0/0	0/0	0/0	0/0	0/0	0/0	0/0	0/0	0/1	0/1	1/1	0/0	1/1	0/0	0/0	1/1	0/1	0/0	1/1	0/0	0/0	0/1	1/1	0/0	0/1	0/1	0/1	0/0	0/1	0/1	0/1	0/1	1/1	1/1	0/0	0/1	0/1	0/0	0/1	0/0	1/1	0/1	0/1
contig_10108	220568	1685:137:-	C	A	.	.	PR	GT	0/0	0/0	0/0	./.	0/0	./.	./.	0/0	0/0	0/0	./.	0/0	0/0	./.	./.	./.	0/0	0/0	0/0	./.	./.	./.	0/0	./.	./.	0/1	0/0	./.	0/0	0/0	0/0	./.	0/0	0/0	0/0	0/0	0/0	0/1	0/0	0/0	0/0	0/1	0/0	0/0	0/0	0/0	0/0	1/1	0/1	0/0	0/0	0/0	0/0	0/1	0/0	0/1	0/0	0/0	./.	0/0	0/0	./.	0/0	./.	0/0	0/0	0/1	0/0	0/0	0/0	0/0	0/0	0/0	0/0	0/0	./.	0/0	0/0	0/0	0/0	0/0	0/0	0/0	0/0	0/0	0/0	0/0	0/0	0/0	0/0	0/0	0/1	0/0	0/0	0/0	0/0	0/0	0/0	0/0	0/0	0/0	0/1	0/0	0/0	0/0	0/0	0/0	0/0	0/0	0/0	0/0	0/0	0/0	0/1	0/0	0/0	0/1	0/0	0/1	0/0	0/0	0/0	0/0	./.	./.	./.	0/0	0/0	0/0	0/1	0/0	0/0	0/0	0/0	0/0	0/0	0/0	0/1	0/0	1/1	0/0	0/0	0/0	0/1	0/0	0/1	0/0	0/0	0/0	0/0	0/0	0/0	0/0	0/0	./.	0/0	0/0	0/0	0/0	0/1	0/0	0/0	0/0	0/0	./.	0/0	0/0	0/1	0/0	./.	0/0	0/1	0/1	0/1	0/0	0/1	0/0	0/0	0/0	0/0	0/1	0/0	0/0	0/1	0/0	0/0	0/0	0/0	0/0	0/0	0/1	0/1	0/0	0/0	0/0	0/0	0/1	0/0	0/0	0/0	0/0	0/0	0/0	0/0	0/0	0/0	0/0	0/0	0/0	0/0	0/0	0/0	0/0	0/0	0/1	0/0	0/0	0/0	0/1	0/0	0/0	0/0	0/0	0/0	0/1	0/0	0/0	0/1	0/0	0/0	0/0	0/0	0/0	0/0	0/0	0/0	0/0	0/0	0/0	0/0	0/0	0/0	0/1	0/0	0/0	0/0	0/1	./.	0/1	0/0	0/0	./.	0/0	0/0	0/0	0/1	0/0	0/0	0/0	0/0	0/0	0/0	0/0	0/0	./.	./.	./.	0/0	0/0	./.	0/0	./.	0/0	0/0	0/0	./.	./.	./.	0/0	0/0	0/0	./.	0/0	./.	./.	./.	0/0	0/0	0/1	0/0	0/0	0/0	0/0	0/0	./.	0/0	0/0	0/0	0/0	0/0	./.	./.	0/0	./.	0/0	0/0	./.	0/0	0/0	0/1	0/0	./.	0/0	0/0	./.	0/0	0/0	0/0	0/0	0/0	0/0	0/0	0/0	./.	0/0	./.	0/0	0/0	0/0	0/0	0/1	0/1	0/0	0/0	0/1	0/0	0/0	0/1	0/0	0/0	0/1	0/0	0/1	0/0	0/1	0/0	0/1	./.	./.	0/0	0/0	0/0	./.	./.	0/1	0/0	0/0	0/0	0/0	0/0	0/1	./.	./.	0/0	0/0	0/0	0/0	0/0	0/1	0/0	./.	0/0	0/0	./.	0/0	./.	0/0	0/0	./.	0/0	0/0	./.	0/0	0/0	0/0	0/0	0/0	0/0	0/0	0/0	0/0	./.	0/0	0/0	./.	0/0	0/0	0/0
contig_10108	248012	1698:42:+	C	T	.	.	PR	GT	0/0	0/0	0/0	./.	1/1	./.	./.	0/0	0/0	0/0	0/0	0/0	0/0	0/0	0/0	0/0	0/0	0/0	0/0	0/0	0/0	./.	./.	0/0	./.	0/0	0/0	0/0	0/0	0/0	0/1	0/0	0/0	0/0	0/0	0/0	0/1	0/0	0/1	0/0	0/0	0/0	0/0	0/0	0/0	0/0	0/0	0/0	0/0	0/1	0/0	0/0	0/1	0/0	0/0	0/0	0/0	0/0	0/0	0/0	0/0	./.	0/0	0/0	0/0	0/0	0/0	0/0	0/0	0/0	0/0	0/0	0/1	0/0	0/0	0/0	0/0	0/0	0/0	./.	0/0	0/0	0/0	0/0	0/0	0/0	0/0	0/0	0/1	0/0	0/0	0/0	0/0	1/1	0/0	0/0	0/0	0/0	0/0	0/1	0/1	0/0	0/0	0/0	0/1	0/0	0/0	0/0	0/1	0/0	0/0	0/0	0/0	0/0	0/1	0/0	0/0	0/0	0/0	0/0	0/0	0/0	0/0	0/0	0/0	0/0	0/0	0/0	0/0	0/1	0/0	0/1	0/0	0/0	0/0	0/0	./.	0/0	0/0	0/0	0/0	0/0	0/0	0/0	0/0	0/0	0/0	0/0	1/1	0/0	0/0	0/1	0/0	0/0	0/0	0/0	0/0	0/0	0/0	0/0	0/0	0/0	0/0	0/0	0/0	0/0	0/0	0/0	0/0	0/0	0/0	0/0	0/0	0/0	0/0	0/0	0/0	0/0	0/0	0/0	0/0	0/1	0/0	0/0	0/1	0/0	0/0	0/0	0/0	0/0	0/0	0/0	0/0	0/0	0/0	0/1	0/0	0/0	0/0	0/0	0/0	0/0	0/0	0/0	0/0	0/0	0/0	0/0	0/0	0/0	./.	0/0	0/0	0/0	0/0	0/0	0/0	0/0	0/0	0/0	1/1	0/0	0/0	0/0	0/0	0/0	0/0	0/0	0/0	0/0	0/0	0/0	0/0	0/0	0/0	0/0	0/0	0/0	0/1	0/1	0/0	0/0	0/0	0/0	0/0	0/0	0/0	0/0	0/0	0/0	0/1	0/0	0/0	0/0	0/1	./.	0/0	0/0	0/0	0/0	0/0	0/0	0/0	0/0	0/0	0/0	0/0	./.	0/1	0/0	0/0	0/0	0/0	0/0	0/0	0/0	./.	0/0	0/0	0/0	./.	./.	0/0	0/1	0/0	0/0	0/1	0/0	0/0	0/0	0/0	0/0	0/0	0/0	./.	0/0	0/0	0/0	0/0	0/0	0/0	0/0	./.	0/1	0/1	0/0	0/0	0/1	0/0	0/0	0/1	0/0	0/0	0/0	./.	0/0	0/1	0/0	0/0	0/0	0/0	0/0	0/0	0/0	0/0	0/0	0/0	0/0	0/0	0/0	0/0	0/0	0/0	./.	0/0	0/0	0/0	0/0	0/1	0/0	0/0	0/0	0/0	1/1	0/0	0/0	0/0	0/0	0/0	0/0	0/0	0/0	0/0	0/1	0/0	0/0	0/0	0/0	0/0	0/0	0/0	0/0	0/0	0/0	0/0	0/0	0/0	0/0	0/0	0/0	0/0	0/0	0/0	0/0	1/1	0/0	0/0	0/0	./.	0/1	0/0	0/0	0/1	0/0	0/0	0/1	0/0	0/0	0/0	0/1	0/0	0/1	0/1	0/0	0/0	0/0	0/0	0/1
contig_10108	262584	1703:78:-	A	T	.	.	PR	GT	0/0	0/0	0/0	0/0	0/0	0/0	0/0	0/0	0/1	0/1	0/1	0/0	0/0	0/0	0/1	0/0	0/0	0/0	0/0	0/0	0/0	0/0	0/0	0/0	0/1	0/0	0/0	0/1	0/0	0/0	0/0	0/0	0/0	0/0	0/0	0/0	0/1	0/0	0/0	0/0	0/1	0/0	0/1	0/1	0/0	0/0	0/1	0/0	0/0	0/1	0/0	0/0	0/0	0/0	0/1	0/0	0/0	0/0	0/0	0/1	0/0	0/0	0/0	0/1	0/1	0/0	0/0	0/0	0/0	0/0	0/0	0/0	0/0	0/0	0/0	0/0	0/0	0/0	0/0	0/0	0/0	0/1	0/0	0/0	0/0	0/0	0/0	0/0	0/1	0/1	0/1	0/0	0/0	0/0	0/0	1/1	0/0	0/1	0/0	0/0	0/1	0/0	0/0	0/1	0/1	0/1	0/1	0/1	0/0	0/0	0/0	0/0	0/0	0/0	0/0	0/1	0/1	0/0	0/0	0/0	0/0	0/0	0/1	0/1	0/0	0/0	0/0	0/0	0/0	0/0	0/0	0/0	0/0	0/0	0/0	0/0	0/0	0/0	0/0	0/0	0/0	0/0	0/0	0/0	0/0	0/1	0/0	0/0	0/1	0/1	0/0	0/0	0/1	0/0	0/1	0/0	0/0	./.	0/0	0/1	0/1	0/0	0/0	0/0	0/0	0/0	0/0	0/0	0/0	0/0	0/1	0/0	0/1	0/1	0/1	0/0	0/0	0/1	0/1	0/0	0/0	0/0	0/0	0/0	0/1	0/0	0/1	0/0	0/0	0/0	0/0	0/0	0/1	0/0	0/0	0/0	0/0	0/1	0/0	0/1	0/0	0/0	0/0	0/0	0/0	0/1	0/0	0/0	0/0	0/0	0/1	0/0	0/0	0/0	0/0	0/0	0/0	0/0	0/0	0/0	0/0	0/0	0/0	0/1	0/0	0/0	0/1	0/1	0/0	0/1	0/0	0/0	0/1	0/0	0/0	0/0	0/0	0/0	0/0	0/0	0/0	0/1	0/0	0/0	0/0	0/0	0/0	0/0	0/1	0/0	0/0	0/0	0/0	0/1	0/0	0/0	0/0	0/1	0/0	0/0	0/0	0/0	0/0	0/1	0/0	0/0	0/0	0/0	0/0	0/0	0/0	0/0	0/1	0/0	0/0	0/0	0/0	0/0	0/0	0/0	0/0	0/0	0/0	0/0	0/0	0/1	./.	0/0	0/1	0/0	0/0	0/1	0/1	0/0	0/0	0/0	0/0	0/0	0/1	0/0	0/0	0/1	0/0	0/0	0/0	0/0	0/0	0/0	0/0	0/0	0/0	0/1	0/1	0/0	0/0	0/0	0/0	0/0	0/0	0/1	./.	0/0	0/0	0/0	0/1	0/1	0/0	0/0	0/0	0/1	0/0	0/1	0/0	0/0	0/0	0/0	0/0	0/1	0/0	0/0	0/0	0/0	0/0	0/0	0/0	0/0	0/0	0/0	0/0	0/1	0/0	0/0	0/0	0/0	0/0	0/0	0/0	0/1	0/0	0/0	0/0	0/0	0/0	0/0	0/0	0/0	0/0	0/0	0/0	0/1	0/0	0/0	0/0	0/0	0/0	0/0	0/0	0/0	0/0	0/0	0/0	0/0	0/0	0/0	0/0	0/0	0/0	0/0	0/0	0/0	0/0	0/0	0/0	0/0	0/0	0/0	0/0	0/0
contig_10108	343275	1726:301:-	G	T	.	.	PR	GT	./.	0/0	0/0	./.	1/1	0/0	0/0	0/0	0/0	0/0	0/0	0/0	0/0	0/0	0/0	0/0	0/0	0/0	0/0	0/0	0/0	0/0	0/1	0/0	./.	0/0	0/0	0/0	0/0	0/0	0/1	0/0	0/0	0/0	0/0	0/0	0/1	0/0	0/1	0/0	0/0	0/0	0/0	0/1	0/0	0/0	0/0	0/0	0/0	0/1	0/0	0/1	0/1	0/0	0/0	0/0	0/0	0/0	0/0	./.	0/0	./.	0/0	0/0	0/0	0/0	0/0	0/0	0/0	0/1	0/1	0/1	1/1	0/0	0/0	0/1	0/1	./.	0/1	0/1	0/1	0/1	./.	0/0	0/0	0/1	./.	0/1	0/1	0/0	0/0	0/0	0/1	1/1	0/0	0/0	0/0	0/0	0/1	0/1	0/1	0/0	0/0	0/0	0/1	0/0	0/0	0/0	0/1	0/1	0/0	0/0	0/0	0/0	0/1	0/0	0/0	0/0	0/0	0/0	0/0	0/0	0/0	0/0	0/0	./.	0/0	0/0	0/0	0/1	./.	0/1	0/0	0/0	0/0	0/0	0/0	0/0	0/0	0/0	0/0	0/0	0/0	0/0	0/0	0/0	0/0	0/0	0/1	0/0	0/0	0/1	0/0	0/0	0/0	0/0	./.	0/0	0/0	0/0	0/0	0/0	0/0	0/0	0/0	0/0	0/0	0/0	0/0	0/0	0/0	0/0	0/0	0/0	0/0	0/0	0/0	0/0	0/0	0/0	0/0	0/1	0/0	0/0	0/1	0/0	0/0	0/0	0/0	0/1	0/0	0/0	0/0	0/0	0/0	0/1	0/0	0/0	0/0	0/0	0/0	0/0	0/1	0/0	0/0	0/0	0/0	0/0	0/0	0/0	0/0	0/0	0/0	0/0	0/0	0/0	0/0	0/1	0/0	0/0	1/1	0/0	0/0	0/0	0/0	0/0	0/0	0/0	0/0	0/0	0/1	0/0	0/0	0/0	1/1	0/1	0/0	0/1	0/1	0/1	./.	0/0	0/0	0/0	0/0	0/0	0/0	0/0	0/0	0/0	0/1	0/0	0/0	0/0	0/1	0/1	0/0	0/0	0/0	0/0	0/0	0/0	0/0	0/0	0/0	0/0	0/0	./.	0/1	0/0	0/0	0/0	0/0	0/0	0/0	./.	./.	0/0	0/0	0/0	0/0	0/0	0/0	0/1	0/0	0/0	0/1	0/0	./.	0/0	0/1	0/0	0/0	0/0	0/0	0/0	0/1	0/0	./.	0/0	0/1	0/0	0/0	0/1	0/1	0/0	0/0	./.	0/0	0/0	0/1	0/0	0/1	0/1	0/1	0/0	0/1	0/0	0/0	0/0	0/0	0/0	0/0	0/0	0/0	0/0	0/1	0/1	0/0	0/0	0/0	0/0	0/0	./.	0/0	0/0	0/0	0/0	0/1	0/0	0/0	0/0	0/1	1/1	0/0	0/0	0/0	0/0	0/0	0/0	0/1	0/0	0/1	0/1	0/0	0/0	0/0	0/0	0/0	0/0	0/0	0/0	0/0	0/1	0/0	1/1	0/1	0/1	0/0	0/1	0/0	0/1	0/0	0/1	1/1	0/0	0/1	0/1	./.	./.	1/1	./.	0/1	0/1	0/1	0/1	0/1	0/1	0/1	0/1	./.	./.	1/1	0/0	0/1	0/0	0/1	0/1
contig_10108	401433	1755:48:+	T	A	.	.	PR	GT	0/0	0/1	0/1	0/0	0/0	0/0	0/0	0/1	0/0	0/1	0/1	./.	0/1	./.	0/1	0/0	./.	./.	0/1	0/1	0/1	0/1	0/0	0/0	0/1	1/1	1/1	0/1	0/1	0/1	0/1	0/0	1/1	0/0	0/0	1/1	0/1	0/1	0/0	0/1	0/1	0/1	0/1	0/1	0/0	0/1	0/0	1/1	0/1	0/0	1/1	0/0	./.	0/0	0/0	1/1	0/0	0/1	0/0	0/1	0/1	0/1	0/0	0/1	0/1	0/1	./.	0/0	0/0	0/0	0/1	0/0	0/0	1/1	0/1	0/1	0/0	0/0	0/1	0/0	0/0	0/1	0/1	0/0	0/1	./.	0/0	0/0	0/1	./.	0/1	1/1	0/1	0/0	0/1	1/1	0/1	1/1	0/1	0/1	0/0	0/1	./.	0/1	./.	0/1	./.	0/1	0/0	0/1	./.	1/1	0/0	1/1	0/1	0/1	0/1	0/0	0/1	1/1	1/1	0/0	1/1	0/0	./.	./.	1/1	0/1	0/0	0/1	0/1	0/1	0/1	0/1	0/1	0/1	0/0	0/1	0/1	0/1	0/1	./.	0/0	0/0	0/1	0/0	0/1	0/1	0/1	0/1	0/0	0/0	0/0	./.	0/0	1/1	0/1	0/1	0/1	0/1	0/0	0/1	1/1	0/0	0/1	1/1	0/1	0/1	0/1	0/1	1/1	0/1	0/0	0/1	0/1	0/1	1/1	0/1	1/1	0/1	0/0	0/1	0/1	0/1	0/1	0/1	0/0	0/1	0/1	0/0	0/1	0/0	0/1	0/0	0/1	0/1	0/1	1/1	0/0	0/1	1/1	0/1	0/0	0/1	0/1	0/0	1/1	./.	0/0	./.	./.	./.	0/1	0/1	0/0	0/1	0/1	0/1	1/1	1/1	0/0	0/1	0/0	1/1	1/1	0/1	0/1	0/1	0/0	0/1	0/0	0/1	1/1	0/0	./.	0/1	0/1	0/0	0/1	0/0	0/0	0/0	0/1	1/1	0/0	0/1	1/1	./.	0/1	0/1	0/0	0/1	1/1	0/1	0/1	./.	0/1	0/0	0/1	0/1	0/1	1/1	1/1	0/0	0/0	./.	0/1	0/0	0/0	./.	0/0	0/1	0/1	0/1	0/0	0/1	0/1	0/0	./.	0/1	0/0	0/0	0/1	0/0	0/1	0/1	0/0	0/0	1/1	0/1	0/0	0/0	0/1	./.	0/1	./.	0/1	0/1	0/0	./.	0/0	0/1	0/0	0/1	0/0	0/1	1/1	0/0	0/0	0/0	0/0	0/0	0/1	0/1	0/1	0/0	0/1	0/1	0/1	./.	1/1	0/1	0/0	1/1	0/1	1/1	0/1	0/0	./.	0/1	1/1	0/0	0/1	0/0	0/1	0/1	0/1	./.	./.	0/0	0/1	0/1	0/0	0/0	1/1	1/1	0/1	./.	0/1	0/1	0/0	1/1	0/0	0/0	0/1	1/1	0/1	0/1	./.	0/1	0/1	0/1	0/1	0/0	0/0	0/0	0/1	0/0	0/1	0/1	0/1	0/0	./.	0/0	0/0	0/0	0/0	0/0	0/0	0/0	0/0	0/0	0/1	0/0	0/1	0/0	0/0	0/0	0/0	0/1	0/0	0/0	0/0	0/1	0/1	0/0	0/0	0/0
contig_10110	16463	1815:120:-	A	T	.	.	PR	GT	./.	0/0	./.	0/0	0/0	0/0	0/0	0/0	0/0	0/1	0/0	0/0	0/0	0/0	0/1	0/0	0/0	0/1	0/0	0/0	0/0	0/1	0/0	0/0	0/1	1/1	0/0	0/0	0/0	0/0	0/1	0/0	1/1	0/0	0/0	./.	0/0	0/0	0/0	0/0	0/0	0/0	0/0	0/0	0/1	0/1	0/0	0/0	0/0	0/0	0/1	0/0	0/0	0/1	0/1	0/0	0/0	0/0	0/0	0/1	0/1	0/0	0/1	0/1	0/0	0/0	0/0	0/0	./.	0/0	0/0	0/0	0/1	0/0	0/0	0/0	0/0	0/1	0/0	0/0	0/0	0/1	0/0	0/0	0/0	0/0	0/0	0/0	0/0	0/1	0/0	0/0	0/0	0/0	0/1	0/0	0/0	0/0	0/0	./.	0/0	0/0	0/1	0/0	0/0	0/0	0/0	1/1	0/0	0/0	./.	0/0	./.	0/1	0/0	./.	0/1	0/1	0/0	0/1	0/1	0/0	0/0	0/1	0/0	0/0	./.	0/1	0/0	0/1	1/1	0/0	0/0	./.	0/0	0/0	0/0	0/0	0/0	0/0	0/0	0/0	1/1	0/0	0/1	0/0	0/0	0/0	0/0	0/1	0/1	./.	0/0	0/0	./.	0/1	0/0	0/0	0/0	0/0	0/0	0/0	0/0	0/0	0/0	0/0	0/0	0/0	1/1	0/0	0/0	0/0	0/1	0/1	0/0	0/0	0/0	0/0	0/0	0/0	0/0	0/0	0/1	0/0	0/0	0/1	0/0	1/1	0/1	0/0	0/0	0/0	0/0	1/1	0/0	0/1	0/0	0/1	0/1	0/0	0/0	0/0	0/0	0/0	0/0	0/0	0/0	0/1	0/1	0/1	1/1	0/1	0/1	0/0	0/0	0/0	0/1	0/1	0/0	0/0	0/1	0/0	0/0	0/1	0/0	0/0	0/1	0/0	0/0	./.	0/0	./.	0/1	0/1	0/0	0/0	0/0	0/0	0/0	./.	0/0	0/0	0/1	./.	0/1	0/0	0/0	0/0	0/1	0/1	0/0	0/0	0/1	0/1	0/0	0/0	0/0	0/0	0/1	0/0	0/0	./.	0/0	0/1	1/1	0/1	0/1	0/0	0/0	0/0	0/1	./.	0/1	0/0	0/0	0/0	1/1	0/0	0/0	./.	1/1	./.	0/1	0/0	0/1	0/1	0/1	0/0	0/0	0/1	0/0	0/0	0/1	0/0	0/0	0/1	0/1	0/0	0/0	0/1	0/1	0/0	1/1	0/0	0/0	0/1	0/1	0/0	0/0	0/1	0/0	0/0	0/0	0/1	0/1	0/0	0/1	0/1	0/1	0/1	0/0	0/0	0/1	0/1	./.	0/1	0/1	0/0	0/0	0/1	0/1	0/0	0/0	0/1	0/0	0/0	0/0	1/1	0/0	0/1	0/0	0/1	0/0	0/0	0/0	0/0	0/0	0/0	0/0	0/0	0/1	0/0	0/0	0/0	0/1	0/1	0/0	0/1	0/1	1/1	0/1	0/1	0/1	0/0	0/0	0/1	0/0	0/0	0/0	0/1	0/0	./.	0/0	0/0	0/0	0/0	0/0	0/0	0/0	0/0	0/1	0/0	0/0	0/0	0/0	0/0	0/0	0/0	0/1	0/0	0/0	0/0	0/1	0/0	0/1	0/0	0/1	0/0
contig_10110	75571	1833:33:-	G	A	.	.	PR	GT	0/0	0/0	0/1	0/0	./.	0/0	./.	0/0	0/1	0/0	./.	./.	0/0	./.	0/0	0/0	./.	0/0	0/0	0/0	./.	./.	0/0	0/0	0/0	0/0	0/0	0/0	0/0	./.	0/0	0/0	0/0	./.	0/0	./.	0/0	0/0	0/0	0/0	0/1	0/0	0/0	./.	0/0	0/0	0/0	./.	0/0	0/0	0/0	./.	0/0	0/0	0/0	./.	0/0	0/0	0/0	0/1	0/0	./.	0/0	0/0	0/0	0/0	./.	0/0	0/0	0/0	0/1	0/0	./.	0/0	0/0	0/0	1/1	0/0	./.	0/0	./.	0/0	./.	0/0	0/0	0/0	./.	./.	./.	0/0	0/1	0/0	0/0	0/1	0/0	0/0	0/0	0/0	0/0	0/0	0/0	0/0	0/0	0/0	0/0	./.	0/0	0/1	0/0	0/0	./.	./.	0/1	0/0	./.	0/0	0/0	1/1	0/1	0/0	0/0	0/0	0/0	0/0	0/0	0/0	0/0	0/0	0/0	0/0	0/0	0/0	0/0	0/0	0/0	0/0	0/0	0/0	0/0	0/0	0/0	0/0	0/0	0/0	./.	0/0	0/0	./.	0/0	./.	0/0	0/0	0/0	0/0	./.	0/0	0/0	0/0	0/0	0/0	0/0	0/0	0/0	./.	0/0	0/0	0/0	./.	0/0	0/0	0/1	0/0	0/0	0/0	0/0	./.	0/0	0/0	0/0	0/0	0/0	0/0	0/0	0/0	0/0	0/0	0/0	0/0	./.	0/0	0/0	0/0	0/0	0/0	0/0	0/0	./.	0/0	0/0	./.	0/0	0/1	0/0	0/0	0/0	0/0	0/0	0/0	0/0	0/0	0/0	0/0	0/0	./.	0/0	0/0	0/0	0/0	./.	0/0	0/0	0/0	0/0	0/0	0/0	0/0	0/0	./.	0/0	./.	./.	0/0	0/0	0/0	./.	0/0	0/0	0/0	0/0	0/0	0/0	0/0	0/0	0/0	0/0	./.	0/0	0/1	0/0	0/0	0/0	0/0	0/0	0/0	0/0	0/0	0/0	./.	0/0	./.	0/0	0/0	0/0	./.	0/0	0/0	./.	./.	0/0	0/0	0/0	./.	0/0	0/0	./.	./.	0/0	0/1	./.	0/0	0/0	0/0	0/0	0/0	./.	0/0	0/0	0/0	0/0	0/0	0/1	./.	./.	0/0	0/0	0/0	0/0	./.	./.	0/0	./.	0/0	./.	0/0	0/0	0/0	0/0	./.	0/0	0/0	0/0	0/0	0/0	./.	0/0	0/0	0/0	0/0	./.	0/0	0/0	0/0	0/0	0/0	0/0	0/0	./.	0/0	0/0	0/0	./.	0/0	./.	0/0	0/0	0/0	./.	0/0	./.	0/0	0/0	0/0	0/0	./.	0/0	0/0	0/0	0/0	0/0	0/0	0/0	./.	0/0	0/0	0/0	0/0	./.	0/0	0/0	0/0	0/0	./.	./.	0/0	0/0	1/1	0/0	0/1	0/0	./.	0/0	./.	0/0	1/1	0/1	0/0	0/1	0/0	0/0	./.	0/0	0/1	0/1	0/0	0/0	0/1	./.	0/0	0/0	0/0	1/1	0/0	0/0	./.	0/0	0/0	0/0	0/0
contig_10126	47853	1913:139:+	C	A	.	.	PR	GT	0/1	0/0	0/0	0/0	0/0	0/0	0/0	0/0	0/0	0/0	0/0	0/1	0/0	./.	0/0	0/0	0/0	0/0	0/0	0/1	0/0	0/0	0/1	0/0	0/0	0/0	0/0	0/0	0/0	0/0	0/0	0/0	0/0	0/0	0/0	0/0	0/0	0/0	0/0	0/0	0/0	0/0	0/0	0/0	0/1	0/0	0/0	0/0	0/0	0/0	0/0	0/0	./.	0/0	0/0	0/0	0/0	0/1	0/0	0/1	0/0	0/0	0/1	0/0	0/0	0/0	0/0	0/1	0/0	0/0	0/0	0/0	0/0	0/0	0/0	0/0	./.	0/0	0/0	0/0	0/0	./.	0/0	0/0	./.	./.	0/0	0/0	0/0	0/0	0/0	0/0	0/0	0/0	0/0	0/0	0/0	0/1	0/0	0/0	0/0	0/0	0/0	0/0	0/0	0/0	0/0	0/0	0/0	0/1	0/0	0/0	0/0	0/1	0/0	0/0	0/0	0/0	0/0	0/0	0/0	0/0	0/0	0/0	0/0	0/0	0/0	0/0	0/0	0/1	0/0	0/0	0/0	0/0	0/0	0/0	0/1	0/0	0/0	0/0	0/0	0/0	0/0	0/0	0/0	0/1	0/1	0/0	0/0	0/0	0/0	0/0	0/0	0/0	0/0	0/0	0/0	0/0	0/0	0/0	0/0	0/0	0/0	0/0	0/0	0/0	0/0	0/1	0/0	0/0	0/0	0/0	0/1	0/0	0/0	0/0	0/0	0/0	0/0	0/0	0/0	0/0	0/0	1/1	0/0	0/0	0/0	0/0	0/0	0/0	0/0	0/0	0/1	0/1	0/0	0/1	0/0	0/0	0/0	0/1	0/0	0/0	0/1	0/0	0/0	0/0	0/0	0/0	0/0	0/0	0/0	0/0	0/0	0/0	0/0	0/0	0/0	0/0	0/0	0/0	0/0	0/0	0/0	0/0	0/1	0/0	0/0	0/0	0/0	0/0	0/0	0/0	0/0	0/0	./.	0/0	0/0	0/0	0/0	0/0	0/1	0/0	0/0	0/0	0/0	0/0	0/1	0/0	0/0	0/0	0/0	0/1	0/0	0/0	0/0	0/0	1/1	0/0	0/0	0/0	0/0	0/0	0/1	0/1	0/0	0/0	0/0	0/0	0/1	0/0	0/0	0/1	0/0	0/1	0/0	0/0	./.	0/0	0/1	0/0	0/0	0/0	0/0	0/0	0/1	0/0	0/0	0/1	0/0	0/1	0/0	0/0	0/0	0/0	0/0	0/0	0/1	0/0	0/0	0/0	0/1	0/0	0/0	0/0	0/0	0/0	0/0	0/1	0/0	0/0	0/1	0/0	0/0	0/0	0/0	0/0	0/0	0/0	0/0	0/0	0/0	0/0	0/0	0/0	0/0	0/0	0/0	1/1	0/0	0/0	0/0	0/0	0/0	0/0	0/0	0/0	0/0	0/0	0/0	0/0	0/0	0/1	0/0	0/0	0/0	0/0	0/0	0/1	1/1	0/0	0/0	0/0	0/0	0/0	0/0	0/1	0/0	0/0	0/0	0/0	0/0	0/0	0/0	0/0	0/0	0/0	0/0	1/1	0/0	0/0	0/0	./.	0/0	./.	0/0	0/0	./.	0/0	0/0	./.	0/0	./.	0/0	./.	0/0	./.	0/0	0/0	./.	./.	./.	0/0	0/0	0/0	0/0	./.	0/0	./.
contig_10126	48558	1914:86:-	T	C	.	.	PR	GT	0/0	0/0	0/0	0/0	0/0	0/0	0/0	0/0	0/1	0/0	0/0	0/0	0/0	./.	0/0	0/0	0/0	./.	0/0	0/0	0/0	./.	0/0	0/1	0/0	0/0	./.	0/0	0/0	0/0	0/0	0/0	./.	0/0	0/0	0/0	0/0	0/0	0/0	0/0	0/0	0/0	0/0	0/1	0/0	0/0	0/0	0/0	./.	0/0	0/0	0/0	0/1	0/1	0/0	0/0	0/0	./.	0/0	0/0	0/0	0/0	0/0	0/0	0/0	0/0	0/0	0/0	0/1	0/0	0/0	0/1	0/0	0/1	0/1	0/0	0/0	0/0	./.	0/0	0/0	1/1	./.	0/0	1/1	0/1	0/0	./.	./.	0/0	./.	0/0	0/0	0/0	0/0	0/1	0/0	./.	0/0	0/0	0/0	./.	0/0	0/0	0/0	0/0	0/0	0/0	0/0	0/0	0/0	0/0	0/0	0/0	./.	0/0	0/0	0/0	0/0	0/0	0/1	0/0	0/0	0/0	0/0	0/0	0/0	0/0	0/1	0/0	0/0	0/0	0/0	0/0	0/0	0/0	0/0	0/0	0/0	0/0	0/0	./.	0/0	0/0	0/1	0/0	0/0	0/0	0/0	0/0	0/0	0/0	0/0	0/0	0/0	0/0	0/0	./.	./.	0/0	0/0	./.	0/0	0/0	0/0	0/0	0/0	0/0	0/0	./.	0/0	0/0	0/0	0/0	0/0	0/0	0/0	./.	0/0	0/0	0/0	0/0	0/0	0/0	0/0	./.	0/0	0/0	0/0	0/0	0/0	0/0	0/0	0/0	0/0	0/0	0/0	0/0	0/0	0/0	0/0	0/0	0/0	0/0	./.	0/0	0/0	0/0	0/0	0/0	0/0	0/0	0/0	0/0	0/0	0/0	0/0	0/0	0/0	0/0	0/0	0/0	0/0	0/0	0/0	0/0	0/0	0/0	0/0	0/0	0/0	0/0	0/0	0/0	1/1	./.	0/0	0/0	0/0	0/0	./.	0/0	./.	./.	./.	./.	0/0	./.	0/0	./.	./.	./.	0/0	0/0	0/0	0/0	0/0	0/0	0/0	./.	0/0	0/0	0/0	0/0	0/0	0/0	0/0	0/0	0/0	0/0	0/0	0/1	0/0	0/0	0/0	0/0	./.	0/0	0/0	0/0	0/0	0/0	0/0	0/0	0/0	0/0	./.	0/0	0/0	0/0	0/0	0/0	0/0	0/0	0/0	0/0	0/0	0/0	0/0	./.	0/0	0/0	./.	0/0	0/0	0/1	0/0	0/0	0/0	0/0	0/0	0/0	0/0	./.	0/0	0/0	0/0	0/0	0/0	./.	0/0	0/0	./.	0/0	0/0	0/0	0/0	0/0	0/0	0/0	0/0	0/0	./.	0/0	0/0	0/0	0/0	0/0	./.	0/1	0/0	0/0	0/0	0/0	0/0	0/0	0/0	0/0	0/0	0/0	0/1	0/1	0/0	0/0	0/0	0/0	0/0	0/0	./.	0/0	0/0	0/0	0/0	0/1	0/1	0/1	0/0	0/0	0/1	1/1	0/1	1/1	0/0	1/1	0/1	0/0	1/1	0/0	./.	1/1	0/0	1/1	0/0	0/1	0/1	0/0	0/1	0/1	./.	1/1	0/1	0/0	0/1	0/1	0/0	0/1	0/1	0/0
contig_10131	24052	2020:52:-	T	C	.	.	PR	GT	0/1	0/0	0/0	0/0	0/0	0/0	0/1	0/0	0/0	0/0	0/0	./.	0/0	0/1	0/0	0/0	0/0	0/0	0/0	0/0	0/0	0/0	0/0	0/1	0/0	0/1	0/0	0/0	0/0	0/0	0/0	0/1	0/1	0/0	0/0	0/0	0/0	0/0	0/0	0/0	0/0	0/0	0/1	0/0	0/0	0/0	0/0	0/1	0/0	0/1	0/0	0/1	0/1	0/0	0/0	0/1	0/1	0/0	0/0	0/0	0/0	0/0	0/1	0/0	0/1	0/0	0/0	0/1	0/1	0/1	0/1	1/1	0/1	0/0	0/0	0/0	0/1	0/1	1/1	1/1	0/1	0/1	./.	0/1	0/0	1/1	0/1	0/1	0/1	0/1	0/0	0/0	0/0	0/0	0/1	0/1	0/0	0/1	0/0	0/0	0/0	0/0	0/0	0/0	0/0	0/0	0/0	0/0	0/0	0/0	0/0	0/1	0/0	0/0	0/0	0/0	0/1	0/1	0/0	0/1	0/0	0/0	0/0	0/1	0/0	0/0	0/0	0/0	0/0	0/1	0/0	0/0	0/0	0/0	0/1	0/0	0/0	0/0	0/0	0/0	0/1	0/0	0/0	0/0	0/0	0/1	0/0	0/1	0/1	0/0	0/0	0/1	0/1	0/0	0/0	0/0	0/0	0/0	0/0	0/1	0/0	0/1	0/0	0/0	0/0	0/0	0/0	0/0	0/0	0/0	0/0	0/0	0/0	0/1	0/0	0/0	0/0	0/0	0/0	0/0	0/0	0/1	0/0	0/0	0/0	0/1	0/1	0/0	0/1	0/0	0/0	0/0	0/1	0/0	0/0	0/1	0/0	0/0	0/0	0/0	0/0	0/0	0/0	0/0	0/0	0/0	0/1	0/1	0/0	0/0	0/0	0/0	0/0	0/1	0/1	0/0	0/0	0/0	0/1	0/0	0/1	0/1	0/0	0/0	0/0	0/1	0/0	0/1	0/0	0/0	0/0	0/0	0/0	0/1	0/1	0/0	0/0	0/1	0/0	0/1	0/0	0/0	0/0	0/1	0/0	0/0	0/0	0/1	1/1	0/1	0/0	0/1	0/0	0/0	0/0	0/0	0/1	0/0	0/0	0/0	0/0	0/0	0/1	0/1	0/0	0/1	0/1	0/0	0/0	0/0	0/1	0/0	0/0	0/0	0/0	0/0	0/0	0/0	0/1	0/0	0/0	0/0	0/0	0/1	0/0	0/0	0/1	0/1	0/0	0/0	0/0	0/0	0/1	0/0	0/1	0/0	0/0	0/0	0/1	0/0	0/0	0/1	0/0	0/0	0/0	0/1	0/0	0/0	0/1	0/1	0/0	0/0	0/0	0/0	0/0	0/0	0/0	0/0	0/0	0/0	0/0	0/0	0/1	0/0	0/1	0/0	0/0	0/1	0/0	0/1	0/0	0/1	0/0	0/0	0/0	0/0	0/1	0/1	0/1	./.	0/0	./.	0/0	0/0	0/1	0/0	./.	0/0	0/0	0/0	0/0	0/0	0/0	0/1	0/0	0/0	0/0	0/0	0/1	0/0	0/0	0/0	0/0	1/1	0/1	0/1	1/1	0/0	0/0	0/1	0/1	./.	1/1	0/1	1/1	1/1	0/1	0/1	1/1	1/1	0/0	0/0	1/1	0/1	1/1	0/1	0/1	0/1	./.	0/1	1/1	0/0	0/1	0/1	1/1	0/1	1/1	1/1
contig_10131	106079	2038:25:+	G	A	.	.	PR	GT	0/0	0/0	0/0	0/0	0/0	0/0	0/0	0/0	0/0	0/0	0/0	0/1	0/0	0/1	0/0	0/0	0/0	0/0	0/1	0/0	0/0	0/0	0/0	0/1	0/0	0/0	0/0	0/0	0/1	0/0	0/0	0/1	0/1	0/0	0/0	0/1	0/0	0/0	0/0	0/0	0/0	0/0	0/1	0/0	0/0	0/0	0/0	0/1	0/0	0/0	0/0	./.	0/0	0/0	0/0	0/1	0/0	0/0	0/0	0/0	0/0	0/0	0/0	0/0	0/0	0/0	0/1	0/0	./.	./.	1/1	1/1	0/1	0/0	0/0	0/0	0/1	1/1	1/1	1/1	./.	1/1	1/1	1/1	0/1	1/1	0/1	./.	0/1	0/0	0/0	0/0	0/0	0/1	0/1	0/1	0/0	0/1	0/0	0/0	0/0	0/0	0/0	0/1	0/0	0/0	0/0	0/0	0/0	0/0	0/0	0/0	0/0	0/0	0/0	0/0	0/0	0/0	0/0	0/0	0/0	0/0	0/0	0/0	0/0	0/1	0/0	0/0	0/0	0/1	0/0	0/0	0/0	0/0	0/0	0/0	0/0	0/0	0/0	0/0	0/1	0/0	0/0	0/1	0/0	0/0	0/0	0/0	0/1	0/0	0/0	0/1	./.	0/0	0/0	0/1	0/0	0/0	0/0	0/0	0/0	0/1	0/0	0/0	0/0	0/0	0/0	0/0	0/0	0/0	0/1	0/0	0/0	0/0	0/0	0/0	0/0	./.	0/0	0/0	0/0	0/0	0/0	0/1	./.	0/0	0/1	0/0	0/1	0/0	0/0	0/0	0/0	0/0	0/0	0/0	0/0	0/0	0/1	0/0	0/0	./.	0/0	0/0	0/0	0/0	0/0	0/1	0/0	0/0	0/1	0/0	0/0	1/1	0/1	0/0	0/0	0/0	0/0	0/0	0/0	0/0	0/0	0/0	0/1	0/1	0/0	0/0	0/1	0/0	0/0	0/0	./.	0/1	0/1	0/0	0/0	0/1	0/0	1/1	0/1	0/0	0/0	0/1	0/0	0/0	0/0	0/1	./.	0/0	0/0	0/1	0/0	0/0	0/1	0/0	0/1	0/0	0/0	0/0	0/0	0/0	0/1	0/0	0/0	0/0	0/0	0/0	0/0	0/0	0/1	0/0	0/0	0/0	0/0	0/0	0/0	0/0	0/0	0/0	0/0	0/0	0/0	0/0	0/0	0/0	0/1	0/0	0/0	0/0	0/0	0/0	0/1	0/0	./.	0/0	0/0	0/0	0/0	0/0	0/0	0/0	0/0	0/0	0/0	0/0	0/0	0/0	0/1	0/1	0/0	0/0	0/1	0/0	0/0	0/0	0/0	0/0	0/0	0/0	./.	0/0	0/1	0/0	0/0	0/0	0/0	0/0	0/0	0/1	0/0	0/0	0/0	0/0	0/0	0/0	0/1	0/0	0/0	0/1	0/1	0/0	0/0	0/0	0/0	0/0	0/0	0/0	0/0	0/0	0/0	0/0	0/0	1/1	0/0	0/0	0/0	0/0	0/1	0/0	0/0	0/0	0/0	./.	0/1	0/1	1/1	0/0	0/0	0/1	./.	0/0	1/1	1/1	1/1	1/1	0/1	1/1	1/1	1/1	0/0	0/0	0/1	1/1	1/1	./.	./.	0/1	0/0	0/1	1/1	0/0	1/1	0/1	1/1	1/1	1/1	1/1
contig_10136	77248	2089:43:+	G	T	.	.	PR	GT	0/0	./.	1/1	0/0	0/0	1/1	0/0	./.	0/0	./.	0/0	0/0	0/0	0/0	./.	0/0	0/0	0/0	0/0	0/0	0/1	0/0	0/0	0/0	./.	0/0	1/1	0/0	./.	0/0	0/0	0/1	0/0	./.	1/1	./.	0/0	0/0	0/0	0/0	0/0	0/0	0/0	0/0	./.	0/0	0/0	0/0	0/0	0/0	0/0	0/0	0/0	0/1	./.	0/0	./.	0/0	./.	0/0	./.	./.	./.	0/0	0/0	0/0	0/0	0/0	0/0	0/0	0/0	0/0	0/0	./.	0/0	0/0	0/0	0/0	0/0	0/0	0/0	./.	0/0	0/0	0/0	./.	0/0	0/0	0/0	./.	./.	0/0	0/0	./.	0/0	0/0	0/0	./.	0/0	0/0	0/0	./.	0/0	0/0	0/0	0/1	0/0	./.	0/0	0/0	1/1	0/0	0/0	0/0	0/0	0/1	0/0	./.	0/0	1/1	0/1	0/1	0/0	0/0	0/0	0/0	0/0	0/0	0/0	0/0	0/0	0/0	0/0	0/0	0/0	0/0	0/0	0/0	./.	0/0	./.	0/0	./.	0/0	0/0	0/0	0/0	0/0	0/0	1/1	0/0	./.	0/0	0/0	0/0	0/0	0/0	./.	0/1	0/0	0/0	0/0	0/0	0/0	0/1	0/0	./.	0/0	0/1	0/0	0/0	./.	0/0	0/0	0/0	0/0	0/1	0/0	./.	./.	./.	0/0	0/0	0/1	0/0	./.	0/0	./.	0/0	0/0	0/0	0/0	0/0	1/1	0/0	./.	0/0	0/1	0/0	0/0	0/0	0/0	./.	0/0	1/1	0/0	0/0	0/0	./.	0/0	0/0	0/0	./.	0/0	./.	0/0	./.	0/0	0/0	0/0	0/0	0/0	./.	0/1	0/0	0/0	1/1	0/0	0/0	./.	0/0	0/0	0/0	0/0	1/1	0/0	0/0	0/0	0/0	0/0	0/0	0/0	0/0	0/0	0/0	0/1	0/1	./.	0/0	1/1	0/0	0/0	0/0	0/0	0/0	0/0	0/0	./.	1/1	1/1	0/0	1/1	0/0	0/0	0/0	0/0	0/1	0/0	0/0	./.	0/0	0/0	0/0	0/0	0/0	0/0	0/0	0/0	0/1	./.	0/0	0/0	0/0	0/0	0/0	./.	./.	0/0	0/0	0/0	0/0	0/0	0/0	0/0	0/0	0/0	0/0	0/0	./.	0/0	./.	0/0	./.	0/0	1/1	1/1	0/0	0/0	0/0	./.	./.	./.	0/0	0/0	0/0	0/0	0/0	0/0	./.	0/0	0/0	0/0	0/0	./.	./.	0/0	0/0	./.	0/0	./.	./.	0/1	0/0	./.	0/0	0/1	0/1	0/0	./.	./.	./.	0/1	0/0	0/1	./.	0/0	0/0	./.	0/0	0/0	0/0	0/0	0/0	0/0	0/0	./.	0/1	0/0	0/0	0/0	0/0	0/0	0/0	0/0	0/1	0/0	./.	0/0	0/0	0/0	0/0	0/0	0/0	0/0	0/0	./.	0/0	0/0	./.	0/0	0/0	0/0	0/0	0/0	0/0	0/0	0/0	0/0	./.	0/0	0/0	0/0	0/0	0/0	0/0	0/0	0/0	0/0
contig_10136	77538	2093:119:-	C	A	.	.	PR	GT	0/1	0/0	0/1	1/1	1/1	0/1	0/1	0/0	0/0	0/0	0/0	./.	0/0	0/1	0/0	0/1	1/1	0/1	0/1	0/1	1/1	0/1	0/0	./.	0/0	0/1	1/1	1/1	0/0	0/1	0/1	1/1	0/0	0/0	./.	0/0	0/0	0/1	0/0	1/1	0/1	0/0	0/0	0/1	0/0	0/0	0/0	1/1	0/1	0/0	0/1	0/0	0/1	./.	0/0	0/0	0/0	0/1	0/0	0/0	0/0	0/0	1/1	0/1	0/1	0/1	0/0	0/0	0/1	1/1	./.	1/1	./.	0/1	1/1	0/1	./.	./.	./.	./.	./.	0/0	0/1	0/0	0/0	0/0	0/0	./.	./.	./.	0/0	0/1	0/1	0/0	0/0	1/1	./.	0/0	0/1	0/0	0/1	0/0	0/0	0/1	./.	1/1	0/1	0/0	0/1	0/1	0/1	0/1	0/1	1/1	0/0	0/1	0/0	0/0	./.	0/1	1/1	0/1	1/1	0/0	0/1	./.	0/0	0/1	0/1	0/0	0/1	0/0	0/0	0/1	./.	0/0	0/0	0/0	0/0	./.	0/0	./.	0/0	./.	0/0	0/1	1/1	0/1	./.	0/1	0/0	0/0	0/0	0/1	./.	0/1	0/1	0/0	1/1	0/0	1/1	0/1	./.	1/1	1/1	0/1	0/0	0/1	1/1	0/0	0/0	0/0	1/1	./.	0/1	0/1	0/0	./.	0/1	0/0	0/0	0/0	0/0	1/1	./.	0/0	0/1	0/0	0/1	0/1	0/0	0/0	0/0	0/1	0/1	0/0	0/0	0/1	0/1	0/0	0/1	0/1	0/0	0/0	0/1	0/0	0/0	0/1	0/0	0/1	0/0	0/1	0/0	0/1	./.	0/1	0/0	0/0	0/1	0/1	0/0	./.	0/0	0/1	0/1	0/1	0/1	0/0	0/1	0/0	1/1	0/0	0/0	0/0	1/1	0/1	0/0	1/1	1/1	0/0	0/0	./.	0/1	0/1	0/0	1/1	1/1	0/0	0/0	0/1	0/0	0/0	./.	0/1	0/1	./.	0/1	0/0	./.	0/1	0/0	./.	0/1	1/1	0/1	0/1	0/1	0/1	0/1	./.	0/1	0/0	0/0	0/0	0/1	0/1	0/1	0/1	0/1	0/0	0/1	0/1	0/0	0/1	0/0	0/0	0/0	0/1	0/1	0/0	1/1	0/1	0/0	0/0	0/0	0/0	0/1	0/0	0/0	0/0	0/0	0/1	0/0	0/0	0/1	0/1	0/0	./.	./.	0/0	0/0	0/0	0/1	./.	0/0	0/1	0/0	0/1	0/0	0/1	0/0	0/1	./.	0/0	0/0	0/1	1/1	0/0	0/0	./.	0/0	./.	1/1	0/0	0/0	1/1	0/1	0/1	./.	0/0	0/1	1/1	0/0	1/1	0/0	0/0	./.	0/0	0/0	0/1	0/0	0/0	0/0	0/1	0/1	0/1	0/1	0/1	0/0	0/1	0/1	0/0	0/1	0/0	1/1	0/0	0/0	1/1	0/0	1/1	0/0	1/1	0/0	0/1	0/0	0/0	0/0	0/1	./.	0/1	0/0	0/1	1/1	0/1	0/1	0/0	./.	0/0	0/0	./.	1/1	./.	0/0	0/0	1/1	1/1	./.	0/1
contig_10136	84883	2095:30:+	T	G	.	.	PR	GT	0/0	1/1	0/0	0/1	0/0	0/0	0/0	0/1	0/0	0/0	0/0	0/1	0/0	0/0	0/0	0/0	0/0	0/0	0/1	0/0	0/0	0/0	0/0	0/0	0/1	0/0	0/0	0/1	0/0	0/0	0/0	0/0	./.	0/0	0/0	0/1	0/0	0/0	0/0	0/1	0/0	0/0	0/0	0/1	0/0	0/0	0/0	0/1	0/0	0/1	0/1	0/1	0/0	0/0	0/1	0/0	0/0	0/0	./.	0/0	0/0	./.	0/0	0/0	0/0	0/0	0/0	0/1	0/0	0/0	0/0	0/0	0/0	0/0	0/1	0/0	0/0	0/1	0/0	0/0	0/0	0/0	0/0	0/1	0/0	0/0	0/0	0/0	0/0	0/0	0/0	0/1	0/0	0/0	0/0	0/0	0/0	0/0	0/0	0/0	0/1	1/1	0/1	0/0	0/0	0/0	0/0	0/0	0/0	0/0	0/0	0/0	0/0	0/0	0/0	0/0	0/0	0/0	0/0	0/0	0/0	0/0	0/0	0/1	0/0	0/0	0/0	1/1	0/0	0/0	0/0	0/0	0/0	0/0	0/0	0/1	0/0	0/0	0/0	0/0	1/1	0/0	0/1	0/1	0/1	0/0	0/0	0/1	0/0	1/1	0/0	0/0	0/0	0/0	0/0	0/0	0/0	0/1	0/0	0/0	0/1	0/0	0/0	0/1	0/0	0/1	0/1	0/0	0/0	0/0	0/0	0/0	0/0	0/1	0/0	0/0	0/0	0/0	0/0	0/0	1/1	0/0	0/0	0/0	0/0	0/0	0/0	0/0	0/1	0/1	0/0	0/0	0/0	0/0	0/0	0/0	1/1	1/1	0/0	0/1	0/0	0/0	0/0	0/0	0/0	0/1	0/0	0/1	0/0	0/0	0/1	0/0	0/0	0/0	0/0	0/0	0/0	1/1	0/0	0/0	0/0	0/0	0/1	0/1	0/0	0/0	0/0	0/0	0/0	0/0	0/1	0/0	0/0	0/1	0/0	0/0	0/0	0/0	0/0	0/0	0/1	0/0	0/0	0/0	0/0	0/0	0/0	0/0	0/0	0/0	0/0	0/1	0/0	0/0	0/1	0/0	0/0	0/1	0/0	0/0	0/0	0/0	0/0	0/0	1/1	0/0	0/0	0/0	0/1	0/0	0/1	0/0	0/0	0/0	0/0	0/1	0/0	0/1	0/0	0/0	0/0	0/0	0/0	0/0	0/0	0/1	0/0	0/0	0/0	0/0	0/0	0/0	0/0	0/0	0/0	0/0	0/0	0/0	0/0	0/1	0/0	./.	0/1	0/0	1/1	0/0	0/0	0/0	0/0	0/0	0/0	0/1	0/0	0/0	1/1	0/0	0/0	0/1	0/0	0/0	0/0	0/0	0/0	0/1	0/0	0/0	0/0	0/0	0/0	0/0	0/0	0/0	0/0	0/1	0/1	0/0	0/0	0/0	0/0	0/1	0/1	0/0	0/0	0/0	0/0	0/0	0/0	0/0	0/1	0/1	0/0	0/0	0/0	0/0	0/0	0/0	0/0	0/0	0/1	0/0	0/0	0/0	0/0	0/0	0/0	0/0	0/0	0/0	0/0	0/0	0/0	0/0	0/0	0/0	0/1	0/0	0/0	0/1	0/0	0/0	0/0	0/0	0/0	0/0	0/1	0/0	0/0	0/0	0/1	0/0	0/0	0/0	0/0	0/0	0/0	0/0	0/0	0/0
contig_10136	99969	2100:105:-	T	G	.	.	PR	GT	0/0	0/0	0/0	0/1	0/0	./.	0/0	0/0	0/1	0/1	0/0	0/0	0/0	0/0	0/0	1/1	0/0	1/1	0/0	0/0	0/1	0/0	0/1	1/1	0/0	0/0	0/0	0/0	0/0	0/1	1/1	0/1	./.	0/1	0/1	0/1	0/0	1/1	0/1	./.	0/0	0/0	0/0	0/1	0/0	1/1	0/0	0/0	0/0	0/0	0/1	0/0	0/0	0/0	0/1	0/1	0/0	0/1	0/0	1/1	0/0	0/0	0/0	0/0	0/0	0/0	1/1	0/0	./.	0/0	0/0	./.	./.	0/0	0/0	0/0	0/0	0/0	./.	0/0	1/1	0/0	./.	0/1	./.	0/0	0/0	./.	0/0	0/0	0/0	0/0	0/0	0/1	1/1	1/1	./.	0/1	0/0	0/1	0/1	0/1	0/0	0/0	0/0	0/1	0/1	0/1	0/1	0/1	0/1	0/0	0/0	0/0	0/1	0/0	0/1	0/1	0/1	0/0	0/1	0/1	0/0	0/0	./.	1/1	0/0	1/1	0/0	0/0	0/1	0/0	1/1	1/1	0/0	0/1	0/1	1/1	0/1	0/1	0/0	1/1	0/0	0/0	0/1	0/0	0/1	0/0	0/0	0/1	0/0	0/0	1/1	1/1	0/0	0/1	0/0	0/0	1/1	1/1	0/0	0/0	1/1	1/1	0/1	0/0	./.	0/1	0/0	0/0	0/1	0/0	0/0	0/0	./.	0/0	0/1	0/0	1/1	0/1	0/1	1/1	1/1	0/1	1/1	1/1	0/0	0/1	0/1	0/0	0/0	1/1	0/0	1/1	0/1	1/1	0/0	0/1	0/0	1/1	0/0	0/1	1/1	1/1	0/1	0/0	0/0	0/0	1/1	0/0	1/1	0/0	./.	0/0	0/1	0/1	0/1	0/0	./.	0/0	0/1	0/1	0/1	1/1	0/0	0/0	0/0	0/1	1/1	0/1	0/1	0/0	0/1	0/1	0/0	0/0	1/1	./.	0/0	1/1	0/1	0/1	0/0	0/0	./.	0/0	0/0	0/1	0/1	./.	0/1	0/0	0/0	0/0	0/0	0/0	0/0	0/0	0/1	0/0	0/0	0/0	0/0	0/1	0/0	0/0	0/0	0/0	./.	0/0	0/0	0/0	0/0	1/1	0/0	0/1	0/0	0/0	0/1	0/1	1/1	1/1	0/0	0/1	0/1	0/0	0/0	0/1	0/1	1/1	0/1	0/0	0/1	0/1	0/0	0/1	0/1	0/1	1/1	0/1	1/1	0/0	0/0	0/0	0/0	1/1	0/0	0/0	0/1	0/0	0/0	0/1	0/1	0/0	0/0	1/1	0/0	0/0	0/0	1/1	0/1	0/0	0/1	0/1	0/0	0/0	1/1	0/1	1/1	0/0	0/0	0/0	0/0	0/0	./.	0/0	0/0	0/0	./.	0/0	0/0	0/0	0/1	0/1	0/0	0/0	0/0	0/0	./.	0/0	1/1	0/1	0/0	0/0	0/1	0/1	1/1	1/1	0/1	0/0	0/1	0/0	0/0	0/0	1/1	0/0	0/0	0/0	./.	./.	0/0	./.	0/0	0/0	0/0	0/1	./.	0/0	./.	1/1	0/1	0/0	0/0	0/0	0/0	0/0	0/0	0/0	0/0	./.	0/0	0/0	1/1	0/0	./.	./.	0/0	0/1
contig_10149	36479	2154:14:+	A	G	.	.	PR	GT	0/0	0/0	0/0	0/0	./.	./.	./.	0/0	0/0	0/0	0/1	./.	1/1	./.	0/0	0/0	./.	./.	0/0	0/0	0/0	0/0	0/0	0/0	0/0	0/0	0/0	0/0	./.	./.	0/0	./.	0/0	0/0	0/0	0/0	0/0	0/0	./.	0/0	0/0	0/0	./.	0/0	0/0	0/0	0/0	0/0	0/0	0/0	0/0	0/0	0/0	./.	0/0	./.	0/0	0/0	./.	0/0	0/0	./.	0/0	./.	0/0	0/0	0/0	0/0	0/0	0/0	0/0	0/0	0/0	0/0	0/1	0/0	0/1	0/1	./.	./.	./.	0/0	0/0	0/0	0/1	./.	0/0	0/1	0/0	0/0	./.	0/0	0/0	0/1	0/0	./.	0/1	0/0	0/0	0/0	0/0	0/0	0/0	0/1	0/0	./.	0/0	0/0	0/0	0/1	0/0	0/0	0/0	0/0	0/0	0/0	0/0	0/0	0/0	0/0	0/0	./.	0/0	0/0	0/0	0/0	1/1	0/0	0/0	0/0	1/1	0/0	0/0	0/0	0/0	0/0	0/0	0/0	0/0	0/0	0/0	./.	./.	0/0	0/0	0/0	0/0	0/0	0/0	0/0	0/0	0/0	0/0	0/0	0/0	./.	0/0	0/0	0/0	0/0	0/0	0/0	0/0	0/0	0/0	0/0	0/0	0/0	0/0	0/0	0/0	./.	0/0	0/0	0/0	0/0	0/0	0/0	0/0	0/0	0/0	./.	0/0	./.	0/0	./.	0/0	0/0	0/0	0/0	0/0	0/0	0/0	0/0	0/0	0/0	./.	0/0	0/1	0/0	0/0	0/0	0/0	0/0	0/0	0/0	0/0	0/0	0/0	0/0	0/0	0/0	./.	0/1	0/0	0/0	0/0	0/0	0/0	0/0	0/0	0/0	0/0	0/0	0/0	0/0	0/0	0/0	0/0	0/0	0/0	0/0	0/0	0/0	0/0	./.	0/0	0/1	0/0	0/1	./.	0/0	0/1	./.	0/0	0/0	0/0	0/0	0/0	./.	0/0	0/1	0/0	0/0	0/0	0/0	0/1	0/0	0/0	0/0	0/0	0/0	./.	0/0	0/0	0/0	0/1	0/0	./.	0/0	0/0	./.	0/0	0/0	./.	0/0	./.	0/1	0/0	0/0	0/1	0/1	0/0	0/0	0/0	0/0	0/0	0/0	0/0	0/0	0/0	./.	0/0	0/0	./.	0/0	0/0	0/0	0/0	0/0	./.	0/0	0/0	0/0	0/0	0/1	0/0	./.	0/0	0/0	0/0	./.	0/0	0/0	0/0	0/0	0/1	0/0	0/0	0/0	0/1	0/0	0/0	0/0	0/0	0/0	0/0	0/0	0/0	0/0	0/0	0/1	./.	0/0	0/0	0/0	0/0	0/0	0/0	0/0	./.	0/0	0/0	0/0	0/0	0/0	0/0	0/0	0/0	0/0	./.	0/0	0/0	0/0	./.	./.	0/0	0/0	0/0	0/0	0/0	0/0	0/0	1/1	0/0	0/1	0/0	0/0	0/0	0/0	0/1	1/1	./.	./.	./.	0/0	0/0	0/0	0/0	0/0	0/0	./.	0/0	0/0	0/0	0/0	0/0	0/1	0/1	0/0	0/0	0/0	0/1	0/0	./.	0/0	./.	0/1
contig_10159	37871	2208:212:+	A	C	.	.	PR	GT	0/0	0/1	0/0	0/0	0/0	0/0	0/0	./.	0/0	./.	0/0	0/0	0/0	./.	./.	0/0	0/0	0/0	0/0	0/0	0/0	./.	0/0	0/0	0/0	0/0	./.	0/0	0/0	0/0	0/0	0/0	./.	0/0	0/0	0/0	0/0	0/1	0/0	0/0	0/0	0/0	0/0	0/0	0/0	0/1	0/0	0/0	0/0	0/0	0/0	0/0	0/0	0/0	0/0	0/0	0/0	./.	0/0	0/0	0/0	0/1	0/0	0/0	0/0	0/0	0/0	0/0	./.	0/0	0/0	0/0	0/0	0/0	0/0	0/0	0/0	0/0	0/0	0/0	0/0	0/1	0/0	0/0	1/1	1/1	0/0	0/0	0/0	0/0	0/0	0/0	0/0	./.	./.	0/0	0/0	0/0	./.	0/0	0/0	0/0	0/0	0/0	0/1	0/0	0/0	0/1	0/0	0/0	1/1	0/1	0/0	0/0	0/0	0/1	0/0	0/0	0/0	0/0	1/1	./.	0/0	0/1	0/0	0/0	1/1	0/0	0/1	0/0	0/0	0/1	./.	0/0	0/0	0/0	0/0	0/0	0/0	0/0	0/0	0/0	0/0	0/0	1/1	0/0	0/1	0/0	0/1	0/0	0/0	0/0	0/0	0/0	./.	0/0	0/0	0/0	./.	0/0	0/0	0/0	0/0	0/0	0/0	0/0	0/0	0/1	0/1	0/0	0/0	1/1	0/0	0/0	0/1	0/0	0/0	0/1	0/0	0/0	0/1	0/0	./.	./.	0/0	0/0	0/0	0/0	0/1	0/0	1/1	0/0	0/0	0/0	0/0	0/0	0/0	0/0	./.	0/0	0/1	0/0	0/0	0/0	0/0	0/0	0/0	0/0	0/0	0/0	0/0	0/0	0/0	0/1	0/0	./.	./.	0/0	0/0	./.	0/0	0/0	0/0	0/0	0/0	0/0	0/0	./.	0/1	0/0	./.	0/0	0/0	0/0	0/0	1/1	0/0	0/0	0/0	0/0	0/0	0/0	0/0	0/0	0/0	0/0	0/0	0/0	0/0	./.	0/0	0/0	0/0	0/0	./.	0/0	0/0	0/1	0/0	0/1	0/0	0/0	./.	0/0	./.	0/0	0/0	0/0	0/0	0/0	0/0	0/0	0/0	0/0	0/0	0/0	./.	0/0	0/0	0/1	0/0	0/0	0/0	./.	./.	0/0	./.	./.	0/0	0/1	0/1	0/0	0/1	0/0	0/0	0/0	0/0	0/1	0/0	0/0	0/0	0/0	0/0	1/1	0/0	0/0	0/1	0/0	./.	0/0	0/0	1/1	0/0	0/0	0/0	0/1	0/0	./.	0/0	0/0	0/0	0/0	0/0	0/0	0/0	0/0	0/0	0/0	0/0	0/0	0/0	./.	0/0	0/0	0/0	0/0	0/0	0/0	0/1	0/0	0/0	0/0	0/0	0/0	0/0	0/0	0/0	0/0	./.	0/0	0/0	0/0	0/1	./.	0/0	0/0	./.	0/1	0/0	0/1	0/0	0/0	0/0	0/0	0/1	./.	0/0	0/0	0/0	0/0	0/0	0/1	./.	./.	0/0	0/0	./.	0/0	0/0	./.	0/0	0/0	./.	1/1	0/0	0/0	./.	0/0	0/0	0/0	0/0	0/0	0/0	0/0	0/0	0/0	0/0	0/0
contig_10162	47661	2232:99:+	G	A	.	.	PR	GT	0/0	0/0	0/1	./.	0/1	./.	0/0	0/0	0/0	0/0	0/0	0/0	0/0	./.	0/0	0/1	0/0	0/0	0/0	0/1	0/0	0/0	0/0	0/0	0/0	0/1	./.	0/0	0/0	0/0	0/0	0/0	0/1	./.	./.	0/0	0/0	./.	0/1	0/1	./.	./.	0/0	./.	0/0	0/1	0/0	0/1	0/0	0/0	./.	0/0	0/0	0/0	./.	0/0	0/0	0/0	0/0	0/0	0/0	0/0	0/0	0/0	./.	0/0	0/0	0/0	0/0	0/0	0/0	0/1	0/0	0/0	0/0	0/0	0/0	0/0	./.	0/0	0/0	0/0	0/1	0/0	0/0	0/0	./.	0/1	0/0	0/0	0/0	./.	0/0	0/0	1/1	0/0	0/0	0/0	0/0	./.	./.	0/1	0/1	0/0	0/0	0/0	0/0	0/0	0/0	0/0	0/0	0/0	0/1	0/0	./.	0/0	0/0	0/0	0/0	0/0	1/1	0/0	0/0	0/0	0/0	0/0	0/0	0/0	0/0	0/1	0/0	0/0	0/1	./.	0/0	0/0	0/0	0/0	0/0	0/0	0/0	0/0	0/0	0/1	0/0	1/1	0/0	0/1	./.	0/0	0/0	0/0	0/0	0/0	0/0	0/0	0/1	0/0	./.	0/0	./.	0/0	0/0	0/0	0/1	0/1	0/0	0/0	0/0	0/0	./.	0/0	0/0	0/0	./.	./.	0/0	0/0	0/0	0/0	0/0	1/1	0/0	0/0	0/0	0/0	0/1	0/1	0/0	0/0	0/0	0/1	0/1	0/0	0/0	0/0	0/1	./.	0/0	0/0	0/0	0/0	0/0	0/0	0/1	0/1	0/0	0/0	0/0	0/0	0/1	0/1	0/0	./.	0/0	0/0	0/1	0/0	0/1	0/0	0/0	0/0	./.	0/0	0/0	./.	0/0	0/0	0/0	0/0	./.	0/0	0/0	1/1	0/0	0/0	0/0	0/0	./.	0/0	0/0	./.	0/1	0/0	0/0	./.	./.	0/0	0/0	0/0	0/0	./.	0/0	0/0	0/0	0/0	0/0	0/1	0/0	0/1	0/0	0/0	0/0	0/0	0/0	0/0	0/0	0/0	0/0	0/0	0/1	0/0	0/0	0/0	0/0	./.	0/0	0/0	0/0	1/1	0/0	0/0	0/0	0/0	0/0	0/0	0/0	0/1	0/0	0/0	./.	0/1	0/0	0/0	0/0	0/1	0/0	0/0	0/0	0/0	0/0	0/0	0/0	0/0	0/0	0/0	0/1	./.	0/0	0/0	0/0	./.	./.	0/0	0/0	0/0	0/0	0/0	0/0	0/0	0/0	0/0	0/0	0/0	0/0	0/0	0/1	0/0	1/1	0/0	./.	0/0	0/0	0/0	0/0	1/1	0/0	0/1	0/0	0/0	./.	0/0	0/1	0/0	0/0	0/1	0/0	0/1	0/0	0/0	0/0	0/0	0/0	0/0	0/0	./.	0/0	0/0	./.	./.	0/0	0/0	0/0	0/0	0/0	0/0	0/0	0/0	0/0	0/1	1/1	./.	./.	0/0	0/0	0/0	0/0	0/1	0/0	0/0	./.	0/0	0/0	0/0	0/0	0/1	0/0	0/0	0/0	1/1	0/0	0/0	0/0	0/0	0/1	0/0	0/0	0/0
contig_10173	65738	2312:123:-	T	C	.	.	PR	GT	./.	0/0	./.	0/0	0/0	0/0	0/0	0/0	0/0	1/1	0/0	0/0	0/0	0/0	0/0	0/0	./.	./.	0/0	0/0	0/0	0/0	0/0	0/0	0/0	0/0	0/0	0/1	0/0	0/0	0/0	0/0	0/0	0/0	0/0	0/0	0/0	0/0	./.	0/0	0/0	0/0	0/0	0/0	0/0	0/1	0/0	1/1	./.	0/0	1/1	0/0	./.	0/0	0/0	0/0	1/1	0/0	0/0	0/0	0/0	0/0	0/0	0/0	0/0	0/0	0/0	0/0	0/1	0/0	0/0	0/0	0/0	0/0	0/0	0/0	0/0	0/0	0/0	./.	0/0	0/0	0/0	0/0	0/0	0/0	0/1	0/0	./.	0/0	0/0	0/0	0/0	0/0	0/0	0/0	0/0	0/0	0/0	0/0	0/0	./.	0/0	0/0	0/0	0/0	./.	0/0	0/0	0/0	0/1	0/0	0/0	0/0	0/0	0/0	0/0	./.	0/0	0/0	0/0	0/0	0/0	0/0	0/0	0/0	0/0	0/0	0/0	0/0	0/0	0/0	1/1	0/0	0/0	0/0	0/0	0/0	0/1	0/0	0/0	0/0	0/0	0/0	0/0	0/1	0/0	0/0	0/0	0/0	0/0	0/0	0/0	0/0	0/0	./.	0/0	./.	0/0	./.	./.	./.	0/0	0/1	0/0	0/0	0/0	1/1	./.	0/0	0/0	0/0	0/0	0/0	0/0	0/0	0/0	0/0	./.	0/1	1/1	0/0	0/0	0/0	0/0	0/0	./.	0/0	0/0	0/0	0/0	0/0	0/1	1/1	0/0	0/0	./.	0/0	./.	0/0	0/0	0/0	0/0	0/0	0/0	0/0	./.	0/0	0/0	0/0	0/0	0/0	0/0	0/0	0/0	0/0	0/0	0/0	0/0	./.	0/0	0/0	0/0	0/0	0/0	0/0	0/0	0/0	0/0	0/0	./.	0/0	0/1	0/1	./.	0/0	0/0	0/0	./.	0/0	0/0	0/0	./.	./.	./.	./.	0/0	0/0	0/0	./.	./.	./.	./.	0/0	./.	0/0	./.	0/0	0/0	0/0	./.	./.	0/0	0/0	0/0	0/0	0/0	0/0	0/0	0/0	0/0	0/0	0/0	0/0	0/0	0/1	0/0	0/0	0/0	0/0	0/0	0/0	1/1	0/0	0/0	0/0	./.	0/0	./.	0/0	0/0	0/0	0/0	0/0	0/0	0/0	./.	0/0	0/0	0/0	0/0	0/0	0/0	0/0	0/0	1/1	0/0	0/0	0/0	0/0	./.	0/0	0/0	0/0	0/0	0/0	0/0	0/0	0/0	0/0	0/0	./.	0/0	0/0	0/0	0/0	0/0	./.	0/0	0/0	0/0	./.	./.	0/0	./.	0/0	0/0	0/0	0/0	0/0	0/0	0/0	0/0	0/0	0/0	./.	0/0	./.	0/0	0/0	0/0	0/0	./.	0/0	0/0	0/1	0/0	./.	0/0	0/0	0/0	./.	0/0	0/0	./.	0/0	0/0	0/0	0/1	0/0	0/0	0/0	0/0	0/0	0/0	0/1	0/0	0/0	0/1	0/0	0/0	0/0	0/0	0/0	0/0	./.	0/0	0/0	0/0	0/0	0/0	0/0	0/0	0/0	0/0	0/0	0/0	0/0
contig_10185	55075	2388:57:-	C	T	.	.	PR	GT	0/1	0/0	0/0	0/0	0/0	0/0	0/0	0/0	0/1	0/0	0/0	0/1	0/0	0/0	0/0	0/0	0/0	0/0	0/0	0/0	0/0	0/0	0/0	0/0	0/0	0/0	0/0	0/0	0/0	0/0	0/0	0/0	0/0	0/0	0/1	0/0	0/0	0/0	0/0	0/0	0/0	0/0	0/0	0/0	0/0	./.	0/1	0/0	0/1	0/1	0/0	0/0	0/0	0/1	0/0	0/0	0/0	0/0	0/0	0/1	0/1	0/0	0/1	0/0	0/0	0/0	0/0	0/0	0/0	0/0	0/0	0/0	0/0	0/0	0/0	0/0	0/0	0/0	0/0	0/0	0/0	0/1	0/0	0/0	0/0	0/0	0/0	0/1	0/0	0/0	0/0	0/0	0/1	0/0	0/1	0/0	0/0	0/1	0/0	0/0	0/0	0/0	0/0	0/1	0/0	0/0	0/1	0/0	0/0	0/0	0/0	0/1	0/0	0/0	0/0	0/1	0/0	0/0	0/0	0/0	0/0	1/1	0/0	0/1	0/0	0/1	0/0	0/0	0/0	0/0	0/1	0/0	0/0	0/0	0/0	0/0	0/1	0/0	0/0	0/0	0/1	0/1	0/1	0/1	0/0	0/0	1/1	0/0	0/0	0/0	0/0	0/0	0/1	0/0	0/0	0/0	0/0	0/0	0/0	0/0	0/0	0/0	0/0	0/1	0/0	0/1	0/0	0/0	0/0	0/1	0/0	0/0	0/0	0/0	0/0	0/1	0/0	0/0	0/0	0/0	0/0	0/0	0/0	1/1	0/1	0/0	0/0	0/0	0/0	0/0	0/0	0/0	0/0	0/0	0/0	0/1	0/0	0/0	0/0	0/0	0/0	0/0	0/0	0/1	0/0	0/0	0/0	0/0	0/0	0/1	0/0	0/0	0/0	0/0	0/0	0/1	0/0	0/1	0/0	0/0	0/0	0/0	0/0	0/0	0/0	0/1	0/1	0/0	0/0	0/0	0/1	0/0	0/1	0/1	0/0	0/0	0/1	0/0	0/0	0/0	0/0	0/1	0/0	0/0	0/0	0/0	0/0	0/0	0/0	0/0	0/0	0/0	0/0	0/0	0/0	0/0	0/1	0/0	0/1	0/1	0/0	0/1	0/1	0/0	0/1	0/0	0/0	0/0	0/1	0/1	0/0	0/0	0/1	0/0	0/1	0/0	0/0	0/0	0/0	0/0	0/0	0/0	0/0	0/0	0/0	0/0	0/0	0/0	0/0	./.	0/0	0/1	0/0	0/0	0/0	0/1	0/0	0/0	0/0	0/1	0/0	0/1	0/0	0/0	0/0	0/0	0/0	0/0	0/0	0/0	0/0	0/0	0/0	0/0	0/1	0/0	0/0	0/0	0/0	0/0	0/0	./.	0/0	0/1	0/1	0/0	0/0	0/1	0/1	0/0	0/0	0/0	0/1	0/0	0/0	0/0	0/0	0/1	0/0	0/0	0/1	0/0	0/0	0/0	0/0	0/0	./.	./.	0/0	0/0	0/0	0/0	0/0	0/0	0/1	0/0	0/0	0/0	0/1	0/1	0/0	1/1	0/0	0/0	0/0	0/0	0/0	0/0	0/0	./.	0/0	0/0	0/0	0/0	0/0	0/0	0/0	0/0	0/0	0/0	0/0	0/0	0/0	0/0	0/0	0/0	0/0	0/0	0/0	0/0	0/0	0/0	0/0	0/0	0/0	0/0	0/0	./.
contig_10185	91999	2401:51:-	G	T	.	.	PR	GT	0/0	0/0	0/0	0/0	./.	0/0	0/0	0/0	0/0	0/0	0/0	0/0	0/0	0/0	0/0	0/0	./.	0/0	0/0	0/0	0/0	0/0	0/0	./.	0/0	0/0	0/0	0/0	0/0	0/0	0/0	0/1	0/0	0/0	0/0	0/0	0/0	./.	0/0	0/0	0/0	0/0	0/0	0/0	0/1	0/0	0/0	0/0	0/0	0/0	./.	0/0	0/0	0/0	0/0	0/0	0/0	0/0	0/0	0/0	0/0	./.	0/0	0/0	0/0	0/1	0/0	0/0	0/0	./.	0/1	0/1	0/0	0/0	1/1	0/1	0/0	0/1	0/0	0/0	0/0	./.	./.	0/0	0/1	0/0	./.	0/0	0/0	0/0	0/0	0/0	0/0	0/0	0/0	0/0	0/0	0/0	0/0	0/0	0/0	0/0	0/0	0/0	0/0	./.	0/0	0/0	0/0	0/1	./.	0/0	0/0	0/0	0/0	0/0	./.	0/0	0/0	0/0	0/0	0/0	0/0	0/0	0/0	0/0	0/0	./.	0/0	0/0	0/0	0/0	0/0	0/0	0/0	0/0	0/0	0/0	./.	0/0	0/0	0/0	0/0	0/0	0/0	0/0	0/0	0/0	0/0	./.	0/0	0/1	0/0	0/0	0/0	0/0	0/0	0/0	0/0	0/0	0/0	0/0	0/1	0/0	0/0	0/0	0/0	0/0	0/0	0/0	0/0	0/0	0/0	0/0	0/0	0/0	0/0	0/0	0/0	0/0	0/0	0/0	0/0	0/0	0/0	0/0	0/0	0/0	0/0	0/0	0/0	0/0	0/0	0/0	0/0	0/0	0/0	0/0	0/0	0/0	0/0	0/0	0/0	0/0	0/0	0/0	./.	./.	0/0	0/0	0/0	0/0	0/0	0/0	0/0	0/1	0/0	0/1	0/0	0/0	0/0	0/0	0/0	0/0	./.	0/0	0/0	0/0	0/1	0/0	0/1	0/0	0/0	0/0	0/0	0/0	0/0	1/1	0/0	./.	./.	0/0	0/0	0/0	0/0	0/0	0/0	0/0	./.	0/0	0/0	0/0	0/0	0/0	0/0	0/0	0/0	0/0	0/0	0/0	0/0	0/0	0/0	0/0	0/0	0/0	0/1	0/0	0/0	0/0	0/1	0/0	0/0	0/0	./.	0/0	0/0	0/0	0/0	0/0	0/0	0/0	0/0	0/0	./.	0/0	0/0	0/0	0/1	0/0	0/0	0/0	0/0	0/0	0/0	0/0	0/1	0/1	0/0	0/0	0/1	0/0	0/0	0/0	0/0	0/0	./.	0/0	0/0	0/0	0/0	0/0	0/1	0/0	0/0	0/0	0/0	0/0	0/0	0/0	0/0	0/0	0/0	0/0	0/1	0/0	1/1	0/0	./.	./.	./.	./.	./.	0/0	0/0	0/0	0/0	./.	0/0	0/0	0/0	0/0	0/0	0/0	0/0	./.	0/0	0/0	0/0	0/0	0/1	0/0	0/0	0/0	./.	0/0	0/0	0/0	./.	0/0	0/0	0/0	./.	0/1	0/1	./.	1/1	0/1	0/1	0/0	0/1	0/1	0/0	0/0	0/0	./.	0/1	0/1	0/1	0/0	0/1	0/1	./.	0/0	0/1	0/0	0/1	1/1	0/1	0/1	0/0	0/1	0/0	./.	0/0	0/1	0/1	0/1
contig_10185	100078	2403:102:+	A	C	.	.	PR	GT	0/0	0/0	0/0	0/0	0/0	0/0	0/1	0/0	0/0	0/0	0/0	0/1	0/0	0/0	0/0	0/1	0/0	0/1	0/0	0/0	1/1	0/0	0/0	0/0	0/0	0/0	0/1	0/1	0/0	0/0	0/0	0/0	0/0	0/0	0/0	0/0	0/0	0/1	0/0	0/0	0/0	0/0	0/0	0/0	0/0	0/0	0/0	0/0	0/0	0/1	0/0	0/0	0/0	0/0	0/0	0/0	0/0	0/1	0/0	0/0	0/0	0/0	0/0	0/0	0/0	0/0	0/0	0/0	0/0	0/0	0/0	0/0	0/0	0/0	0/0	0/0	0/0	0/0	0/0	0/0	0/0	0/1	0/0	0/0	0/0	0/0	0/0	0/0	0/1	0/0	0/0	0/0	0/0	0/0	0/0	0/1	0/0	0/0	0/1	0/0	0/0	0/0	0/0	0/0	0/1	0/0	0/1	0/1	0/0	0/1	0/0	0/0	0/1	0/1	0/0	0/0	0/0	0/0	0/1	0/0	0/0	0/0	0/0	0/0	0/1	0/0	0/0	0/0	0/0	0/0	0/0	0/0	0/1	0/0	0/1	0/0	0/1	0/0	0/0	0/0	0/0	0/0	0/0	0/0	0/0	0/0	0/0	0/0	0/0	0/0	0/0	0/0	0/0	0/0	0/0	0/0	0/1	0/1	0/0	0/0	0/0	0/0	0/0	0/1	0/0	0/0	0/0	0/0	0/0	0/0	0/0	0/0	0/0	0/0	0/0	0/0	0/1	0/0	0/0	0/0	0/1	0/0	0/0	0/0	0/0	./.	0/0	0/0	0/0	0/0	0/1	0/0	0/0	0/0	0/0	0/1	0/0	0/0	0/0	0/0	0/0	0/0	0/0	0/0	0/0	0/0	0/0	0/0	0/0	0/0	0/0	0/0	0/0	0/0	0/0	0/1	0/0	0/0	0/0	0/0	0/0	0/0	0/0	0/1	0/0	0/0	0/0	0/0	0/0	0/0	0/0	1/1	0/0	0/0	0/0	0/0	0/0	0/0	0/0	1/1	0/0	0/0	0/0	0/0	0/0	0/0	0/1	0/0	0/0	0/0	0/0	0/0	0/0	0/0	0/0	0/0	0/0	0/0	0/0	0/0	0/0	0/0	0/0	0/0	0/0	0/1	0/0	0/0	0/0	0/0	0/1	0/0	0/0	0/1	0/0	0/0	0/0	0/1	0/1	0/0	0/0	0/0	0/0	0/0	0/0	0/0	0/0	0/0	0/0	0/0	0/0	0/1	0/0	0/0	0/0	0/0	0/0	0/0	0/0	0/0	0/0	0/0	0/0	0/0	0/1	0/0	0/0	0/0	0/0	0/0	0/0	0/1	0/0	0/1	0/0	0/0	0/0	0/0	0/0	0/0	0/0	0/0	0/0	0/0	0/0	0/0	0/0	0/0	0/1	0/0	0/0	0/0	0/0	0/0	0/0	0/0	0/0	0/1	0/0	0/0	0/1	0/0	0/0	0/0	0/0	0/1	0/0	0/0	0/0	0/0	0/1	0/0	0/0	0/0	0/0	0/0	0/0	0/0	0/0	0/0	0/0	0/0	0/0	0/0	0/1	0/0	0/0	0/0	0/0	0/1	0/1	0/0	0/0	0/0	0/0	0/0	0/0	0/0	0/0	0/0	0/0	0/0	0/1	0/0	0/0	0/0	0/0	0/0	0/1	0/1	0/1	0/0	0/1	0/0	0/0	0/0	0/0	0/1
contig_10185	115249	2406:69:-	C	A	.	.	PR	GT	0/0	0/0	0/0	0/0	0/0	./.	0/1	0/1	0/0	0/0	0/0	./.	0/1	./.	./.	0/1	./.	0/0	0/0	0/0	./.	./.	0/0	0/0	./.	0/1	0/0	0/0	0/0	0/1	./.	0/0	0/1	0/0	0/0	0/1	0/0	./.	0/0	0/0	0/0	0/0	0/0	0/0	0/0	./.	0/1	0/0	0/0	0/0	0/0	0/0	0/0	0/0	0/1	0/1	./.	./.	0/0	0/0	0/0	0/1	0/1	0/0	0/0	0/0	0/1	0/0	0/0	0/0	0/1	./.	0/0	0/0	0/0	0/0	0/0	./.	0/0	0/0	0/0	0/0	./.	0/0	0/0	0/0	./.	0/1	0/0	./.	0/0	0/0	0/0	0/0	0/0	0/1	0/0	0/1	0/0	0/0	./.	0/0	./.	0/1	0/0	0/0	./.	0/0	0/0	0/0	0/0	./.	0/0	0/0	0/0	0/1	0/0	0/0	0/1	0/0	./.	0/1	0/0	./.	0/1	0/1	0/1	0/0	0/0	0/0	0/0	0/0	0/1	0/1	0/0	1/1	0/1	0/0	./.	0/0	1/1	0/1	0/0	0/0	0/1	0/0	0/1	0/0	0/0	0/0	0/0	0/0	./.	0/0	0/1	0/0	0/0	0/0	0/0	./.	0/1	0/0	0/0	0/0	./.	./.	0/0	0/1	0/0	./.	0/0	0/1	0/0	0/0	0/0	0/0	./.	0/0	0/0	0/1	0/0	0/1	0/0	0/1	0/0	./.	0/1	0/1	0/0	0/1	0/1	0/0	0/1	0/0	./.	0/1	0/0	0/0	0/1	0/0	0/0	0/0	0/1	0/0	0/0	0/0	0/0	0/0	0/0	./.	0/0	0/0	0/0	0/0	0/1	0/0	0/1	0/0	0/0	0/1	0/0	0/0	0/0	0/1	./.	0/0	0/0	0/0	0/0	0/0	0/0	0/1	0/1	0/0	0/0	0/1	0/0	0/0	0/0	0/0	0/1	0/0	0/1	0/1	0/1	0/0	0/1	0/1	0/0	0/0	0/0	0/0	0/0	./.	0/1	./.	0/0	0/0	0/0	0/0	0/1	./.	./.	0/0	0/0	0/1	0/0	0/0	0/0	0/0	0/0	./.	0/0	0/1	./.	./.	0/1	0/0	./.	0/0	./.	0/0	./.	0/0	0/0	0/0	0/1	0/0	0/1	0/0	0/0	0/1	0/0	0/1	0/0	./.	./.	0/0	./.	./.	0/0	0/0	./.	0/1	./.	0/0	0/0	./.	0/0	0/0	0/0	0/0	0/0	./.	./.	./.	0/1	0/0	0/0	./.	0/1	./.	0/0	0/0	0/0	0/0	0/0	0/0	0/0	0/0	0/0	0/1	0/1	0/0	./.	0/1	0/0	0/1	0/0	0/0	0/0	0/1	0/0	0/0	0/0	0/0	0/0	./.	0/1	0/0	0/0	0/0	0/0	./.	./.	0/1	0/0	./.	0/0	0/1	0/0	0/0	./.	0/0	0/0	0/0	0/1	./.	0/0	0/0	0/0	0/0	0/0	0/0	0/0	0/0	0/0	0/0	0/0	0/0	0/0	0/0	0/0	0/0	0/1	0/0	0/0	0/0	0/0	0/0	0/0	0/0	0/0	0/0	0/0	0/0	0/0	0/0
contig_10185	156394	2424:151:+	G	T	.	.	PR	GT	0/0	0/0	0/1	0/1	0/0	./.	0/1	0/1	./.	./.	1/1	0/1	0/0	0/1	0/0	0/1	0/0	0/1	0/0	1/1	0/1	0/1	0/0	1/1	0/0	0/0	./.	./.	1/1	0/0	0/1	0/0	0/1	0/0	./.	./.	0/0	0/1	0/0	0/0	1/1	1/1	0/1	0/0	0/0	0/1	0/0	0/1	0/1	0/0	0/0	0/1	0/0	./.	1/1	./.	0/1	0/0	1/1	0/1	0/1	./.	0/0	0/1	0/0	0/0	0/1	0/1	0/0	0/0	0/0	0/0	0/0	0/0	./.	0/0	0/1	0/0	0/0	0/0	0/0	./.	./.	./.	0/0	0/1	0/1	0/0	0/0	0/1	1/1	./.	0/0	0/0	0/1	./.	0/1	0/0	0/1	0/1	./.	1/1	0/0	0/1	0/1	1/1	./.	./.	./.	0/1	0/0	0/1	0/1	1/1	0/1	0/1	0/1	0/0	0/0	./.	1/1	0/0	./.	1/1	0/0	0/1	0/1	0/0	0/0	0/0	1/1	0/0	1/1	0/1	0/1	0/1	0/1	0/0	1/1	./.	./.	1/1	./.	./.	0/1	./.	0/1	0/1	0/0	0/0	0/0	0/1	0/1	0/0	1/1	0/1	0/1	1/1	0/1	1/1	0/1	0/0	0/0	0/1	0/0	0/0	0/1	0/1	0/0	0/1	0/0	0/0	0/0	0/1	0/0	./.	0/1	./.	1/1	0/1	0/1	0/0	0/1	0/0	0/0	0/1	1/1	0/1	0/0	0/0	0/1	1/1	0/1	0/1	0/0	./.	./.	0/0	0/0	./.	0/1	./.	0/1	0/0	0/0	1/1	0/0	0/0	1/1	0/1	0/0	1/1	0/0	0/0	0/1	1/1	0/0	0/0	0/0	0/1	0/0	0/0	0/0	0/0	0/1	1/1	./.	0/0	0/0	0/0	0/0	0/1	0/1	0/1	./.	0/1	0/0	0/0	0/1	./.	0/0	1/1	0/0	0/1	0/1	1/1	0/0	0/0	0/1	0/0	0/0	0/1	0/0	0/1	0/1	0/0	0/0	1/1	0/1	0/1	./.	1/1	0/0	./.	0/0	1/1	0/0	0/0	0/1	0/1	./.	0/1	1/1	0/0	0/1	./.	0/0	1/1	1/1	0/0	./.	1/1	0/1	0/1	0/1	0/1	0/1	0/1	0/1	0/1	0/0	0/1	0/0	0/1	1/1	0/1	0/0	0/1	0/1	1/1	0/0	0/1	0/0	0/1	0/0	0/1	0/0	0/1	1/1	0/0	0/1	0/1	./.	0/0	0/1	0/1	0/1	0/0	0/1	0/0	0/1	0/1	./.	0/1	1/1	0/0	./.	0/1	0/1	1/1	1/1	0/0	0/0	./.	./.	./.	0/0	0/1	0/0	0/1	0/0	./.	0/1	./.	0/1	./.	./.	./.	1/1	0/1	0/1	0/1	0/0	0/0	0/0	./.	0/0	1/1	0/1	0/1	./.	1/1	1/1	0/0	0/0	0/1	0/0	./.	0/0	0/1	0/0	0/0	./.	./.	0/0	0/0	0/0	0/0	0/0	./.	0/0	0/0	0/0	0/0	0/1	./.	./.	0/0	0/0	0/0	0/0	0/1	0/0	0/0	0/1	0/0	./.	0/0
contig_10185	163312	2427:60:+	T	G	.	.	PR	GT	0/0	0/1	0/0	0/0	./.	0/1	0/0	0/0	0/0	0/0	0/0	0/0	0/1	0/0	0/1	0/0	0/0	0/1	0/0	0/0	0/0	0/1	0/0	0/0	0/0	0/1	0/0	0/0	0/0	0/0	0/0	0/0	0/0	0/0	0/0	0/0	1/1	0/0	0/0	0/0	0/0	0/0	0/1	0/0	0/0	0/0	0/0	0/0	0/0	./.	0/0	./.	0/0	0/0	0/0	0/0	0/1	0/0	0/0	0/0	0/0	0/1	0/0	0/0	0/0	0/0	0/0	0/1	0/0	0/0	0/0	0/0	0/0	0/0	0/0	0/1	0/0	0/0	0/0	0/0	0/0	0/0	0/0	0/0	0/0	0/1	0/0	0/1	./.	0/1	0/0	0/1	0/0	0/0	0/0	0/0	1/1	0/0	1/1	0/0	0/0	0/1	0/0	0/0	0/0	0/1	0/0	0/0	0/0	0/0	0/0	0/0	0/0	0/0	0/1	0/1	0/0	1/1	0/0	0/0	0/0	0/1	0/0	0/0	0/0	0/0	0/1	0/0	0/0	0/0	0/1	0/0	0/0	0/0	0/1	0/0	./.	0/0	0/0	0/0	0/0	0/0	0/0	0/0	0/0	0/1	0/0	0/0	0/0	0/0	0/0	0/0	0/0	0/0	0/0	0/0	1/1	0/0	./.	0/0	1/1	0/0	0/0	0/0	./.	0/1	0/0	0/0	0/0	0/0	0/1	0/0	0/0	0/0	0/1	0/0	0/0	0/1	0/0	0/0	0/0	0/0	0/1	0/0	0/0	0/1	0/0	0/0	0/0	1/1	0/1	0/1	0/0	0/1	0/0	0/0	0/0	1/1	0/0	0/0	0/0	0/0	0/0	0/0	0/0	0/0	0/0	0/0	0/0	0/1	0/1	./.	0/0	0/0	0/1	0/1	0/0	0/0	0/1	0/0	0/0	0/0	0/0	0/1	0/0	0/0	0/0	0/1	0/1	./.	0/0	./.	0/0	0/0	0/0	0/0	1/1	0/0	0/0	0/0	0/0	0/0	0/0	0/0	./.	0/0	0/1	0/0	0/0	./.	./.	0/0	0/0	0/0	0/0	0/0	0/0	0/0	0/0	0/0	0/0	0/0	0/0	0/0	0/0	0/0	0/0	0/0	0/0	0/1	0/0	0/1	0/1	0/1	0/0	0/0	0/1	0/0	0/0	0/0	0/0	0/0	0/0	1/1	0/0	0/1	0/0	0/0	0/1	0/0	0/0	0/0	0/1	0/0	0/0	0/1	./.	0/0	0/1	0/0	0/0	0/1	0/0	0/0	0/0	0/0	0/0	0/0	0/0	0/0	0/0	0/0	0/0	0/1	0/0	0/0	0/0	0/0	0/0	0/0	0/1	0/0	0/1	0/1	1/1	0/0	0/0	0/0	0/1	0/0	0/0	0/0	0/0	0/0	0/0	0/0	0/1	0/0	0/0	0/0	0/0	0/0	0/0	0/0	0/0	0/1	0/0	0/0	0/0	0/0	0/0	0/0	0/0	1/1	0/0	0/1	0/0	0/0	0/0	0/0	0/0	0/0	0/0	0/0	0/0	0/0	0/0	0/0	0/1	0/0	0/0	0/0	0/0	0/0	0/0	0/1	0/0	0/0	0/0	0/0	0/0	0/0	0/0	0/0	0/0	0/0	0/0	0/0	0/0	0/0	0/0	0/0	0/0	0/1	0/0	0/0	0/0	0/0
contig_10185	185392	2436:119:-	A	G	.	.	PR	GT	0/1	0/1	0/0	0/1	./.	./.	0/0	0/0	0/1	./.	0/1	./.	0/1	./.	0/0	0/0	./.	./.	0/0	./.	0/1	./.	0/0	./.	./.	0/1	./.	0/0	0/0	0/0	0/0	0/0	0/0	0/0	0/1	0/0	0/0	0/0	0/0	1/1	0/0	0/1	0/0	0/0	./.	0/0	1/1	0/0	./.	0/0	0/1	0/0	./.	0/1	0/1	0/0	0/0	0/0	0/0	0/1	0/0	0/1	0/0	0/0	0/1	0/0	0/0	./.	0/0	0/0	0/1	0/0	0/0	0/0	./.	0/0	0/0	0/0	0/1	0/0	0/0	./.	0/0	0/0	0/0	0/1	0/0	0/1	0/0	0/1	0/0	0/0	0/0	0/0	0/1	./.	./.	0/1	0/1	0/1	0/0	0/1	0/0	./.	0/1	0/0	0/0	./.	0/0	./.	./.	0/0	0/0	0/0	0/1	0/1	0/1	./.	1/1	./.	0/0	0/1	0/1	0/1	0/1	0/0	0/0	0/0	0/1	0/0	0/0	0/0	0/1	./.	0/0	0/0	0/0	0/0	0/0	./.	1/1	./.	0/0	0/0	0/0	1/1	0/0	0/0	0/0	0/0	0/0	0/0	0/1	0/0	0/0	0/0	0/0	./.	./.	0/1	0/0	./.	0/0	0/0	0/0	0/1	0/0	0/0	./.	0/0	0/0	0/0	0/0	0/0	0/0	0/0	0/1	0/0	0/1	0/0	0/0	0/0	0/0	0/1	0/0	0/0	0/1	0/0	0/1	0/1	0/1	0/0	./.	0/1	0/0	0/0	0/1	0/0	0/0	0/1	0/0	0/1	0/1	0/0	0/0	0/0	0/1	0/0	0/1	0/0	0/0	0/0	0/1	0/1	0/0	0/1	0/0	0/0	0/0	0/0	0/0	0/0	0/1	0/1	0/1	0/0	0/0	0/0	0/1	./.	./.	0/0	0/1	0/0	0/0	0/0	0/1	0/0	0/0	0/0	0/1	0/1	./.	./.	./.	./.	1/1	./.	0/0	./.	./.	./.	1/1	0/0	0/0	0/1	0/1	0/0	0/1	0/1	0/0	0/1	0/0	0/1	0/1	./.	0/1	0/0	0/0	0/0	./.	0/1	0/0	./.	1/1	./.	1/1	0/1	0/0	./.	0/1	1/1	./.	0/0	./.	./.	./.	0/1	0/1	0/0	0/1	0/1	0/1	0/0	0/1	./.	0/0	0/0	1/1	1/1	0/0	1/1	0/0	0/0	./.	0/0	0/0	0/1	0/0	./.	0/0	./.	./.	0/0	0/0	0/1	0/0	0/1	./.	0/1	./.	0/1	0/1	0/0	0/0	0/1	0/1	0/0	0/1	0/0	0/0	./.	./.	0/0	0/0	0/0	./.	./.	0/1	0/1	0/0	0/1	./.	0/0	0/1	0/0	0/1	0/0	0/1	0/0	0/0	0/0	0/0	0/1	0/1	./.	0/0	0/0	0/0	./.	./.	./.	0/0	0/1	0/0	0/0	0/0	0/0	0/0	0/0	0/0	0/0	0/0	0/0	0/0	0/0	0/0	0/0	0/0	0/0	0/0	0/0	0/0	0/0	0/0	0/0	0/0	0/0	0/0	0/0	0/0	./.	0/0	0/0	0/0	0/0	0/0	0/0
contig_10185	185689	2435:181:+	G	T	.	.	PR	GT	./.	0/0	0/0	0/0	0/0	0/0	0/0	0/0	0/1	0/0	0/0	./.	0/1	0/0	0/0	0/0	./.	0/0	./.	0/0	0/0	0/0	0/0	0/0	0/0	0/0	0/0	./.	0/0	0/0	0/0	0/0	./.	0/0	0/0	0/0	0/0	0/0	0/0	0/1	0/1	0/0	0/1	0/0	0/0	0/0	0/0	0/0	./.	0/0	0/0	0/0	0/0	0/0	0/0	0/0	0/0	0/0	0/0	0/0	0/0	0/0	0/0	0/0	0/0	0/1	0/0	0/1	0/0	./.	./.	0/0	0/0	0/0	0/0	0/0	0/0	./.	./.	0/0	0/0	0/0	0/0	0/0	0/0	0/0	0/0	./.	0/0	0/0	./.	0/0	0/0	0/0	0/0	0/0	./.	./.	0/0	./.	0/0	0/0	0/0	0/1	0/0	./.	0/0	0/0	0/0	0/0	0/0	0/0	0/0	0/0	0/0	0/0	./.	0/0	./.	0/1	0/0	0/0	0/0	0/0	0/0	0/0	0/0	0/1	0/0	0/0	0/0	0/0	0/0	0/0	0/0	0/0	0/0	0/0	0/0	0/0	0/0	0/0	0/1	0/0	0/0	0/0	0/0	0/0	0/0	0/0	0/0	0/0	0/0	0/0	0/0	0/0	0/1	0/0	./.	0/0	0/0	./.	0/0	0/0	0/1	./.	0/0	0/0	0/0	0/1	0/0	0/1	0/0	0/0	0/0	0/0	0/0	0/0	0/0	0/1	0/0	0/0	0/0	0/0	0/0	0/0	./.	0/0	0/0	0/0	0/0	0/0	0/0	0/0	0/1	0/0	0/0	0/0	0/0	0/0	0/0	0/1	0/0	0/0	0/0	0/0	0/0	0/0	0/1	./.	0/0	0/1	0/1	0/0	0/0	0/0	./.	0/0	0/0	0/1	0/0	0/0	0/0	0/0	0/1	0/0	0/0	0/1	0/0	0/0	0/0	0/0	0/0	0/0	0/0	0/0	0/0	0/0	0/0	0/0	0/0	0/0	./.	./.	./.	0/0	0/0	0/0	1/1	./.	./.	0/0	0/0	0/0	0/0	0/0	0/0	0/0	0/0	0/0	0/1	0/0	0/0	0/0	0/0	0/0	./.	0/0	0/0	0/0	0/0	0/0	0/0	0/1	0/0	0/0	0/0	0/0	0/0	0/0	0/0	./.	0/0	0/0	0/1	0/0	0/0	0/0	0/0	0/0	0/0	./.	0/0	./.	0/0	0/0	0/0	0/1	0/1	0/0	./.	0/0	0/1	0/0	0/0	0/0	0/0	./.	0/0	0/1	./.	0/0	0/0	0/0	0/0	0/0	0/0	0/0	0/0	0/0	./.	0/0	./.	0/0	0/0	0/0	0/0	0/0	0/0	0/0	0/0	0/1	0/0	0/0	0/0	0/0	0/0	0/0	./.	0/0	0/0	./.	./.	0/0	0/0	0/0	./.	0/0	0/0	0/0	0/0	0/0	0/0	0/0	0/0	0/0	0/0	0/0	./.	0/0	0/0	0/0	0/0	0/0	0/0	0/0	0/0	0/0	1/1	0/0	0/0	0/0	0/0	0/0	0/0	0/0	0/0	0/0	0/0	0/0	0/0	0/0	0/0	0/0	0/0	0/0	0/0	0/0	0/0	0/0	0/0	0/0	0/0	0/0	0/0	0/0	0/0	0/0
contig_10185	281856	2453:81:-	T	C	.	.	PR	GT	0/0	0/0	0/0	0/0	0/0	0/0	0/1	./.	0/0	0/0	0/0	0/0	0/1	0/1	0/0	./.	0/0	0/1	0/1	0/0	0/0	0/0	0/0	0/0	0/0	0/0	./.	0/1	0/0	0/0	0/0	0/0	0/0	0/0	0/0	0/0	0/0	./.	0/0	0/0	0/0	0/0	0/0	0/0	0/0	0/1	0/1	0/0	./.	0/0	0/0	0/0	0/0	0/0	0/1	0/0	./.	0/0	./.	0/1	0/1	0/0	0/0	0/0	0/1	0/0	0/0	0/0	0/0	0/0	0/0	0/0	0/0	1/1	0/0	0/0	0/0	0/0	0/0	0/0	0/0	0/0	0/0	0/0	0/0	0/0	0/0	0/0	0/1	0/0	0/0	0/1	0/0	0/0	0/0	0/0	0/0	0/0	0/1	0/0	0/0	0/1	0/0	0/0	0/0	./.	0/0	0/1	0/0	0/0	./.	0/0	0/0	0/0	0/0	0/0	0/0	0/1	./.	0/0	./.	0/1	0/0	0/0	0/0	0/0	0/1	0/0	0/0	0/0	0/0	0/0	0/0	0/0	0/1	0/0	0/1	0/1	0/0	0/0	0/1	0/0	0/1	0/1	0/0	0/0	0/0	0/0	0/0	0/0	0/0	0/0	0/0	0/0	0/0	1/1	0/1	./.	0/0	./.	0/0	0/0	0/0	0/0	0/0	0/0	0/0	0/0	0/0	0/1	0/0	0/0	0/0	0/1	0/0	./.	0/1	0/0	0/0	0/0	0/1	0/1	0/1	0/1	0/0	0/0	0/0	0/0	0/0	0/0	0/0	0/0	0/0	0/0	0/0	./.	0/1	./.	0/0	0/1	0/1	./.	0/0	0/0	0/0	0/0	./.	0/0	0/0	0/0	0/0	0/0	0/0	0/0	0/0	0/0	0/1	0/0	0/0	0/0	0/0	0/0	0/0	0/0	0/0	0/1	0/0	0/0	0/0	./.	0/0	0/0	0/0	0/0	0/0	0/0	0/0	0/0	0/0	0/0	0/0	0/0	0/1	./.	./.	./.	0/0	./.	0/0	./.	0/0	0/1	0/0	0/0	0/0	0/0	0/0	0/0	0/0	0/0	0/0	0/0	0/0	0/0	0/0	0/0	0/0	0/0	0/0	0/0	0/1	0/1	0/0	0/0	0/0	0/0	0/1	0/0	0/0	0/0	0/1	0/0	0/1	0/0	0/0	1/1	0/0	0/0	0/0	0/0	0/0	0/0	0/1	0/0	0/0	0/0	0/0	0/0	0/0	0/0	0/0	0/0	0/0	0/0	0/0	0/0	0/0	0/0	0/1	0/0	0/0	0/1	0/0	0/0	0/0	0/0	0/0	0/0	0/0	0/0	0/0	0/0	0/0	0/0	0/0	0/0	0/0	0/0	0/0	0/0	./.	0/0	0/0	0/0	0/0	0/0	0/0	0/1	0/0	./.	./.	0/0	0/0	0/0	0/0	0/0	0/0	0/0	0/0	0/0	0/0	0/0	0/0	0/0	0/0	0/0	0/0	0/0	0/0	0/1	0/0	0/0	0/0	0/0	0/0	0/0	0/0	0/0	0/0	0/0	0/0	0/0	0/0	0/0	0/0	0/1	0/0	0/0	0/0	0/0	0/0	0/0	0/0	0/0	0/0	0/0	0/0	0/0	0/0	0/0	0/0	0/0	0/0	0/0	0/0	0/0	0/0	0/0
contig_10185	282750	2454:82:-	G	A	.	.	PR	GT	0/0	0/0	0/0	0/0	0/0	0/0	0/1	0/0	0/0	0/0	0/0	0/0	0/0	0/0	0/0	0/0	0/0	0/0	0/0	0/0	0/0	0/0	0/0	0/1	0/0	0/0	0/0	0/0	0/0	0/0	0/0	0/1	0/0	0/1	0/0	0/0	0/0	0/0	0/0	0/0	0/0	0/0	0/0	0/0	0/1	0/0	0/0	0/0	0/0	0/0	0/0	0/1	0/0	0/0	0/0	0/0	0/0	0/0	0/0	0/0	0/0	0/0	0/0	0/0	0/0	0/0	0/0	0/0	0/1	1/1	0/1	1/1	0/1	0/1	./.	0/1	0/1	0/1	0/1	./.	1/1	0/1	1/1	1/1	0/1	0/1	1/1	0/1	0/0	0/0	0/1	0/0	0/0	0/0	0/0	0/0	0/1	0/0	0/0	0/0	0/1	0/0	0/0	0/0	0/0	0/0	0/0	0/0	0/0	0/1	0/0	0/0	0/0	0/0	0/0	0/0	0/0	0/0	0/0	0/0	0/0	0/0	0/0	0/0	0/0	0/0	0/0	0/0	0/0	0/0	0/0	0/0	0/0	0/0	0/0	0/0	0/0	0/0	0/0	0/0	0/0	0/0	0/0	0/0	0/0	0/0	0/0	0/0	0/0	0/0	0/0	0/1	0/0	0/0	0/0	0/0	0/1	0/0	0/0	0/0	0/0	0/0	0/0	0/0	0/0	0/0	0/0	0/0	0/0	0/0	0/0	0/0	0/0	0/0	0/1	0/0	0/0	0/0	0/0	0/0	0/0	0/0	0/0	0/0	0/0	0/0	0/0	0/0	0/0	0/1	0/0	0/0	0/0	0/0	0/0	0/0	0/0	0/0	0/0	0/0	0/0	0/0	0/0	0/0	0/0	0/0	0/0	0/0	0/0	0/0	0/0	0/1	0/0	0/0	0/0	0/1	0/0	0/1	0/0	0/0	0/0	0/0	0/0	0/0	0/0	0/0	0/0	0/0	0/1	0/0	0/1	0/0	0/0	0/0	0/1	0/1	0/0	1/1	0/0	0/1	0/1	0/0	0/0	0/0	0/0	0/0	0/0	0/0	0/0	0/0	0/0	0/0	0/0	0/0	0/0	0/0	0/0	0/0	0/0	0/0	0/0	0/0	0/0	0/0	0/0	0/0	0/1	0/0	0/0	0/0	0/1	0/0	0/0	0/0	0/0	0/1	0/0	0/0	0/0	0/0	0/0	0/0	0/0	0/0	0/0	0/0	0/0	0/0	0/0	0/0	1/1	0/0	0/0	0/0	0/0	0/0	0/0	0/1	0/0	0/0	1/1	0/0	0/0	0/0	0/0	0/0	0/0	0/0	0/0	0/0	0/0	0/0	0/1	./.	0/0	0/0	0/0	0/0	0/0	0/0	0/0	0/0	0/0	0/0	0/0	0/0	0/1	0/1	0/0	0/0	0/0	0/0	0/0	0/0	0/0	0/0	0/0	0/0	0/0	0/0	0/0	0/1	0/1	0/1	0/0	0/0	0/0	0/0	0/0	0/0	0/1	0/0	0/1	0/0	0/0	0/0	0/0	0/0	0/0	0/0	0/0	0/0	0/0	0/1	1/1	1/1	0/1	1/1	1/1	0/0	1/1	./.	1/1	1/1	0/0	0/0	1/1	1/1	0/0	0/1	1/1	1/1	0/1	0/1	0/1	0/0	1/1	1/1	1/1	1/1	0/1	1/1	0/1	0/1	0/1	1/1	0/1	./.
contig_10185	310308	2463:39:+	C	A	.	.	PR	GT	0/0	./.	0/0	0/0	0/0	0/0	0/0	./.	0/0	0/0	0/0	0/0	0/0	./.	./.	0/0	0/0	./.	0/0	0/0	0/0	./.	0/0	0/1	./.	0/0	0/0	./.	0/0	0/0	0/0	0/1	0/0	0/0	0/0	0/0	0/0	0/0	0/0	0/0	0/0	0/0	0/0	0/0	0/0	./.	0/0	./.	./.	0/0	0/0	0/0	0/0	0/0	0/0	0/0	0/0	0/0	0/0	0/0	0/0	0/0	0/0	0/0	0/0	0/0	0/0	0/0	0/1	0/0	0/0	1/1	0/0	0/0	0/0	0/0	1/1	0/0	0/0	./.	0/0	0/0	0/0	0/1	0/1	1/1	0/1	0/1	./.	0/0	0/1	./.	0/0	0/0	0/0	0/0	0/0	0/0	0/0	0/0	0/0	0/0	0/0	0/0	0/0	0/0	0/0	0/0	0/0	0/0	0/0	0/0	0/0	0/0	./.	0/0	0/0	0/0	0/0	0/0	0/0	0/0	0/0	0/0	0/0	0/0	0/0	0/0	0/0	0/0	0/0	0/0	0/0	0/0	0/0	0/0	0/0	0/0	0/0	0/0	0/0	0/0	0/0	0/0	0/0	0/0	0/0	0/0	0/0	0/0	0/0	0/0	0/0	./.	0/0	0/0	0/0	./.	0/0	0/0	0/0	./.	0/0	0/0	0/0	0/0	0/0	0/0	0/0	0/0	0/0	0/0	0/0	0/0	0/0	0/0	0/0	0/0	0/0	0/0	0/0	0/0	0/0	0/0	0/0	0/0	./.	0/0	0/0	0/1	0/0	0/0	0/0	0/0	0/0	0/0	0/0	0/0	0/0	0/0	0/0	0/0	0/0	0/0	0/0	0/0	0/0	0/0	0/0	0/0	0/0	0/0	0/0	./.	0/0	./.	0/0	0/1	0/0	0/0	./.	0/0	0/0	0/0	0/0	0/0	0/0	0/0	./.	0/0	1/1	0/0	0/0	0/0	0/1	0/0	0/0	./.	0/0	1/1	0/0	0/1	0/0	./.	0/0	0/0	./.	./.	0/0	0/0	0/0	./.	0/0	0/0	0/0	0/0	0/0	0/0	./.	0/1	0/0	0/0	0/0	0/0	0/0	./.	./.	0/0	0/0	0/0	0/0	0/0	0/0	0/0	./.	0/0	./.	0/0	0/0	0/0	0/0	0/0	0/0	0/0	0/0	./.	./.	0/0	0/0	0/0	./.	0/0	0/0	./.	0/0	0/0	0/0	0/0	./.	0/0	./.	0/0	0/0	0/0	./.	0/0	./.	0/0	0/0	./.	0/0	0/0	1/1	0/0	0/0	0/0	0/0	0/0	0/0	0/0	0/0	0/0	0/0	0/0	0/0	0/0	1/1	0/0	0/0	0/0	0/0	0/0	0/0	0/0	0/0	0/0	0/0	./.	./.	0/0	0/0	./.	1/1	0/0	0/0	0/0	./.	./.	0/0	0/0	./.	./.	1/1	./.	0/0	0/0	0/0	0/0	0/0	./.	./.	0/0	0/0	0/1	0/0	0/0	0/0	1/1	0/1	0/0	./.	./.	0/1	0/0	0/0	0/0	./.	0/0	0/1	0/1	0/1	0/0	0/0	1/1	0/0	./.	0/1	1/1	0/1	1/1	0/0	0/1	0/0	0/0	0/0	0/0	0/0	1/1
contig_10185	310570	2464:73:-	C	A	.	.	PR	GT	0/1	0/0	1/1	0/0	0/0	0/0	0/0	1/1	0/1	0/1	./.	./.	./.	0/1	0/0	0/0	0/1	./.	0/1	./.	1/1	0/0	0/0	0/1	./.	1/1	0/1	0/1	1/1	1/1	0/0	./.	0/1	0/0	./.	1/1	0/0	0/0	0/0	0/1	0/0	1/1	0/0	./.	0/0	0/1	./.	1/1	0/1	0/0	0/1	0/0	0/1	1/1	0/0	0/1	0/0	0/1	0/0	0/1	0/0	1/1	1/1	0/0	0/0	0/1	0/0	0/1	0/1	0/0	0/1	1/1	0/0	0/0	0/0	0/0	0/1	0/0	0/0	0/0	0/0	0/1	0/0	0/1	1/1	0/1	0/1	0/1	0/0	0/0	1/1	0/1	0/1	0/0	0/0	0/0	0/0	0/1	0/0	0/1	0/1	0/1	0/0	0/0	0/1	0/1	0/1	0/0	0/1	./.	0/0	0/1	0/1	1/1	0/0	0/1	0/1	./.	0/0	0/1	0/0	0/0	0/1	1/1	0/0	0/0	0/0	0/1	0/1	0/0	0/1	0/0	0/1	0/0	0/0	0/1	0/1	0/0	0/0	0/1	0/0	./.	./.	0/1	0/1	0/1	1/1	0/1	0/0	0/1	0/0	0/0	0/0	1/1	0/0	0/0	0/0	0/0	./.	0/0	0/1	0/0	0/1	1/1	0/0	0/1	1/1	0/1	0/1	0/0	0/1	0/1	0/1	0/0	0/0	0/1	1/1	0/0	0/0	1/1	0/0	0/0	0/0	0/0	0/0	0/1	0/1	0/0	./.	0/0	0/0	./.	./.	0/0	0/1	0/1	1/1	0/0	0/0	1/1	0/1	0/1	0/0	0/0	0/1	0/1	0/1	1/1	0/1	0/0	0/1	0/1	0/1	0/0	1/1	0/1	0/1	0/1	0/0	1/1	0/0	0/0	./.	0/1	0/1	0/0	0/1	0/1	0/0	./.	1/1	1/1	0/1	0/1	0/0	0/0	0/0	0/0	0/0	0/1	0/0	0/1	0/0	1/1	0/0	0/1	1/1	0/0	1/1	0/1	0/0	0/0	0/1	0/1	0/0	0/1	0/0	0/1	0/1	0/0	0/0	0/1	1/1	0/1	0/1	./.	./.	0/0	0/0	./.	0/0	./.	0/1	./.	./.	./.	./.	0/0	0/1	./.	0/0	1/1	./.	0/0	./.	./.	0/0	0/1	0/0	0/0	0/0	0/1	0/0	1/1	0/0	./.	0/1	0/1	0/1	0/0	0/1	0/0	1/1	0/1	0/0	0/0	0/1	0/1	0/0	1/1	0/0	0/0	./.	0/0	./.	0/0	0/1	0/0	0/0	0/0	./.	./.	0/1	1/1	0/1	0/1	1/1	0/0	1/1	0/0	0/0	0/1	0/1	0/0	0/1	0/0	0/0	1/1	0/1	1/1	0/1	0/0	0/0	0/0	./.	1/1	0/1	./.	0/1	0/1	0/1	0/1	0/1	0/0	1/1	./.	0/1	0/1	0/0	0/0	0/0	./.	1/1	0/1	0/0	0/0	0/1	0/1	0/0	0/0	0/1	0/0	0/0	0/0	0/0	0/0	0/0	0/0	0/0	0/1	0/1	0/0	0/0	0/1	0/0	0/0	./.	1/1	0/0	0/1	0/0	0/1	0/0	0/1	0/1	0/0	0/0	0/0
contig_10185	335048	2479:41:-	G	A	.	.	PR	GT	./.	0/0	./.	1/1	0/0	./.	0/0	1/1	0/0	1/1	0/0	0/0	1/1	./.	./.	./.	0/1	0/0	0/0	1/1	1/1	1/1	0/0	0/1	0/1	0/1	0/0	0/0	1/1	0/1	0/0	0/1	0/0	0/1	0/0	1/1	0/0	0/0	0/0	1/1	1/1	0/0	0/0	0/0	0/0	1/1	0/1	1/1	./.	0/0	0/0	0/1	0/1	0/0	0/0	0/1	0/0	0/0	1/1	./.	0/0	1/1	0/0	./.	0/0	1/1	0/0	1/1	0/0	0/0	0/0	0/0	0/0	0/0	0/0	./.	0/1	0/0	0/0	0/0	0/0	1/1	0/0	0/0	0/0	0/1	0/0	./.	0/0	./.	0/0	0/0	0/0	0/0	0/1	./.	0/0	0/0	0/0	0/0	0/0	0/1	0/0	1/1	0/0	./.	./.	0/0	0/0	0/0	1/1	1/1	./.	1/1	0/0	1/1	0/0	./.	0/0	0/0	1/1	0/0	0/0	./.	0/0	1/1	1/1	1/1	1/1	0/1	./.	0/0	0/0	./.	1/1	0/1	1/1	0/0	0/0	1/1	0/0	1/1	1/1	0/1	./.	1/1	1/1	0/1	0/1	0/0	1/1	0/0	1/1	./.	0/0	./.	0/1	0/0	0/0	1/1	0/1	0/1	0/0	1/1	0/0	./.	0/0	./.	1/1	0/1	0/0	./.	0/0	1/1	0/0	0/1	1/1	0/0	0/0	0/0	0/0	0/0	1/1	1/1	0/0	0/0	0/0	0/1	1/1	0/1	0/0	0/0	1/1	0/0	0/0	0/1	0/0	1/1	0/0	0/0	0/0	0/0	0/1	0/0	./.	1/1	1/1	1/1	0/0	0/0	1/1	0/0	1/1	0/0	1/1	0/0	0/1	0/1	0/0	0/0	0/0	1/1	0/0	0/0	1/1	1/1	1/1	0/0	0/0	0/1	0/1	1/1	1/1	0/0	0/0	0/0	1/1	0/0	0/0	0/0	./.	0/0	0/0	0/1	0/0	0/0	./.	1/1	0/0	0/1	0/1	0/0	./.	0/0	0/1	1/1	./.	0/0	0/0	0/1	1/1	1/1	0/1	0/0	1/1	0/0	0/1	0/0	0/1	0/1	1/1	0/0	0/1	1/1	./.	0/0	0/1	1/1	./.	./.	0/1	1/1	./.	0/1	./.	./.	0/0	1/1	1/1	0/0	0/0	./.	0/0	./.	1/1	0/0	0/0	./.	1/1	0/1	0/0	0/1	0/0	0/0	0/1	0/1	0/0	0/0	1/1	0/1	0/0	./.	0/1	0/0	0/0	0/1	0/0	./.	1/1	1/1	1/1	0/0	1/1	1/1	1/1	0/0	0/0	0/0	1/1	./.	0/0	1/1	0/1	0/0	1/1	0/0	1/1	1/1	0/0	./.	1/1	0/1	0/0	0/0	0/0	0/0	1/1	0/0	0/0	0/1	0/0	./.	0/0	0/0	0/1	1/1	0/0	0/0	1/1	0/1	0/0	0/0	0/0	0/0	0/0	0/0	0/0	0/0	0/1	0/1	0/0	./.	0/0	0/0	0/0	0/0	0/0	0/0	0/0	0/0	0/0	0/0	0/0	0/0	0/0	0/0	0/0	0/0	0/0	0/0	0/0	0/0	0/0	0/1	0/0	0/0	0/0	0/0
contig_10186	101513	2515:17:+	G	T	.	.	PR	GT	0/0	0/0	0/0	0/0	0/0	0/0	0/0	0/0	0/0	0/0	0/1	0/0	0/0	0/1	0/1	0/0	0/0	0/0	0/0	0/0	0/0	0/0	./.	0/0	0/1	0/0	0/0	0/0	0/0	0/0	0/0	0/1	0/0	0/0	0/0	0/0	0/0	0/0	0/0	0/0	0/0	0/0	0/0	0/0	0/0	0/0	0/1	0/0	0/0	0/0	0/0	0/0	0/0	0/0	0/0	0/0	0/0	0/0	0/0	0/0	0/0	0/0	0/1	0/0	0/0	0/0	0/0	0/0	0/0	0/0	0/0	0/1	0/0	0/0	0/0	0/0	0/0	0/0	0/0	0/0	0/0	0/0	0/0	0/1	0/0	0/0	0/0	0/0	0/0	0/1	0/0	0/0	0/0	0/0	0/0	0/0	0/0	0/0	0/1	0/0	0/0	0/0	0/0	0/1	0/0	0/0	0/0	0/0	0/0	0/1	0/0	0/0	0/0	0/0	0/0	0/1	0/0	0/0	0/0	0/0	0/1	0/0	0/0	0/1	0/0	0/0	0/1	0/0	0/1	0/0	0/1	0/1	./.	0/0	0/0	0/0	0/1	0/0	0/0	0/0	0/0	0/0	0/0	0/0	0/1	0/0	0/0	0/0	0/0	0/0	0/1	0/0	0/1	0/0	0/0	0/0	0/0	0/0	0/0	0/0	0/0	0/0	0/0	0/1	0/0	0/1	0/0	0/0	0/0	0/0	0/0	0/0	0/0	0/1	0/0	0/0	0/0	0/0	./.	0/0	0/0	0/0	0/0	0/1	0/0	0/0	0/1	0/1	0/0	0/0	0/0	0/0	0/0	0/0	0/0	0/0	0/0	0/0	0/1	0/1	0/1	0/0	0/0	0/1	0/0	0/0	0/0	0/0	0/0	0/0	0/0	0/0	1/1	0/0	0/0	0/0	0/0	0/0	0/0	0/1	0/0	0/0	0/0	0/1	0/0	0/0	0/0	0/0	0/1	0/0	0/1	0/0	0/0	0/0	0/0	0/1	0/0	0/0	0/0	0/0	0/1	0/0	0/0	0/0	0/0	0/0	0/1	0/0	0/1	0/0	0/1	1/1	0/0	0/0	0/0	0/0	0/0	0/0	0/1	0/0	0/0	0/0	0/0	0/0	0/0	0/0	1/1	0/0	0/1	0/0	0/1	0/0	0/1	0/1	0/0	0/0	0/0	0/0	0/0	0/0	0/0	0/0	0/1	0/0	0/0	0/0	0/0	0/0	0/0	0/1	0/0	0/0	0/1	0/1	0/0	0/0	0/0	0/1	0/0	0/0	0/0	0/1	0/1	0/0	0/0	0/0	0/0	0/1	0/0	0/0	0/1	0/0	0/0	0/0	0/0	0/0	0/1	0/0	0/0	0/0	0/0	0/0	0/0	0/0	0/0	0/0	0/0	0/0	0/1	0/0	0/0	0/1	0/0	0/0	0/0	0/0	0/0	0/0	0/1	0/0	0/0	0/0	0/0	0/0	0/0	0/0	0/0	0/0	0/0	0/0	0/0	0/0	0/0	0/1	0/1	0/1	0/0	0/1	0/0	0/1	0/0	0/1	0/0	0/0	0/0	0/0	0/0	0/0	0/0	0/0	0/0	0/0	0/0	0/0	0/0	0/0	0/0	0/0	0/0	0/0	0/0	1/1	0/0	0/0	0/0	0/0	0/0	0/0	0/0	0/0	0/0	0/1	0/0	0/0	0/0	0/0	0/0	0/0
contig_10186	178940	2544:55:+	G	C	.	.	PR	GT	0/0	0/0	0/0	0/0	0/1	0/0	./.	0/0	0/1	0/0	./.	0/1	0/0	0/0	0/0	0/0	0/0	0/0	0/0	0/0	0/0	0/0	0/0	./.	0/0	0/0	0/1	0/0	0/0	0/0	0/0	0/0	0/1	0/0	0/0	0/0	./.	0/0	0/0	./.	0/0	0/0	./.	0/1	0/0	0/0	0/0	0/0	0/0	0/0	0/0	0/0	0/0	0/0	0/1	0/0	0/0	0/0	0/0	0/1	0/0	0/0	0/0	0/1	0/0	0/0	0/0	0/0	0/0	0/0	0/0	0/0	0/0	0/0	0/0	0/0	./.	0/0	0/0	./.	./.	./.	0/0	0/0	0/0	0/0	0/0	0/0	0/0	0/0	0/0	0/0	./.	0/0	0/0	0/0	0/0	0/0	0/0	0/0	0/0	0/0	0/0	0/0	0/0	0/0	0/0	0/0	0/0	0/0	0/0	0/0	0/0	0/0	0/0	1/1	0/0	0/0	0/0	0/0	0/0	0/0	0/0	0/0	./.	0/0	0/0	0/0	0/0	0/0	0/0	0/0	./.	0/0	0/0	0/0	0/0	0/0	0/1	0/0	0/0	0/0	0/0	0/0	0/0	0/0	0/0	0/0	0/0	0/0	0/0	0/0	0/0	0/1	0/0	0/0	0/0	0/0	0/0	0/0	0/1	0/1	0/0	0/0	0/0	0/0	0/0	0/0	0/0	0/1	0/0	0/0	0/0	0/0	0/0	./.	0/0	0/0	0/0	0/1	0/0	0/0	0/0	0/0	0/0	0/0	0/1	0/1	0/0	0/0	0/0	0/1	0/0	0/0	0/0	0/0	0/1	0/0	0/0	0/0	0/0	0/0	0/0	0/0	0/0	0/0	0/0	0/0	./.	0/0	0/0	0/0	0/0	0/1	0/1	0/0	0/0	0/0	0/0	./.	0/0	0/0	0/0	0/0	0/0	0/1	0/0	0/0	0/0	0/0	0/1	0/0	0/0	./.	0/0	0/0	0/0	./.	0/1	./.	0/0	0/0	0/1	0/0	0/0	./.	0/1	0/1	0/0	0/1	0/0	1/1	0/0	0/1	0/0	0/0	0/0	0/1	./.	0/0	0/0	0/1	0/1	0/0	0/0	./.	0/0	./.	0/0	./.	0/0	0/0	0/1	0/0	0/0	0/0	0/0	0/0	0/0	0/0	0/0	0/0	0/1	0/0	0/0	0/0	0/0	0/0	0/0	./.	0/0	0/0	0/0	0/0	0/0	0/0	0/0	0/0	0/0	0/0	0/0	0/0	0/0	0/0	0/1	0/0	./.	0/0	0/0	0/1	0/0	0/0	0/0	0/0	0/1	./.	0/1	0/0	0/0	0/0	0/0	0/0	0/1	0/0	0/0	./.	0/0	0/0	0/0	0/0	0/0	0/0	0/0	0/0	0/0	0/0	0/0	0/0	0/0	./.	0/0	0/0	./.	./.	0/0	./.	0/0	0/0	0/0	0/0	0/0	0/0	./.	0/0	./.	0/0	0/1	0/0	0/0	0/0	0/0	0/0	0/0	0/0	0/0	0/0	./.	0/0	0/0	./.	./.	0/0	0/0	./.	./.	./.	./.	0/0	./.	0/0	0/0	0/0	./.	0/0	0/0	./.	0/0	./.	0/0	0/0	./.	0/0	./.	0/0	0/0	0/0	0/0	./.
contig_10193	12642	2560:154:+	A	G	.	.	PR	GT	0/0	1/1	0/0	0/0	0/0	0/0	0/0	0/0	0/0	0/0	0/0	0/0	0/0	0/0	./.	0/0	0/0	0/1	0/0	0/0	0/0	0/0	0/0	0/0	0/1	0/0	0/0	0/1	0/0	0/0	0/0	0/0	0/0	0/0	0/0	./.	0/0	0/0	0/0	0/0	0/1	0/0	0/0	0/0	0/0	1/1	0/1	0/0	./.	./.	0/1	0/0	0/0	0/0	0/0	0/0	0/0	0/0	0/1	0/0	0/0	0/0	0/0	0/0	1/1	0/0	0/0	0/0	0/0	0/0	0/0	0/0	0/0	0/0	0/0	0/0	0/0	0/1	0/0	0/0	0/0	0/0	./.	0/0	0/0	0/0	0/0	1/1	0/0	0/0	0/1	0/0	0/0	0/0	0/0	0/0	0/0	0/0	0/0	0/0	0/0	0/0	0/0	0/0	0/0	./.	0/0	0/0	0/0	0/0	0/0	0/0	0/0	0/0	0/0	0/0	./.	0/0	0/0	0/0	0/0	0/0	0/0	0/0	0/0	0/0	0/1	0/0	0/0	0/0	0/0	0/0	0/0	0/0	0/0	0/0	0/1	./.	0/1	0/0	0/0	0/0	0/0	1/1	0/0	0/0	0/0	0/0	0/0	0/0	0/0	0/0	0/0	0/0	./.	1/1	0/0	./.	./.	0/0	0/0	0/1	0/0	0/0	0/0	0/1	./.	1/1	0/0	0/0	0/0	0/0	0/0	0/0	0/0	0/0	./.	0/0	0/0	0/0	0/0	0/0	0/0	0/0	0/0	0/0	1/1	0/0	0/0	0/0	0/0	0/1	0/0	0/0	0/0	0/0	0/0	0/0	0/0	0/1	0/0	0/0	0/0	0/0	0/0	0/0	0/0	./.	0/0	0/0	0/0	0/0	0/0	0/0	0/0	0/0	0/0	0/0	0/0	0/0	./.	0/0	0/0	./.	./.	0/0	0/0	0/0	0/0	0/0	0/0	0/0	./.	0/0	0/0	0/0	0/0	0/0	0/0	1/1	0/0	./.	0/0	0/0	0/0	0/0	0/0	0/0	0/1	0/0	0/1	0/0	0/0	0/0	0/0	0/0	0/0	0/0	0/0	0/1	0/0	0/0	0/0	0/0	./.	1/1	0/0	0/1	0/0	./.	0/0	./.	0/0	0/0	0/0	0/0	./.	0/0	0/0	0/0	0/0	0/0	0/0	0/1	0/0	0/0	0/0	0/0	0/0	0/0	0/0	0/0	./.	./.	0/0	./.	0/0	0/0	./.	0/0	0/0	0/0	0/0	0/0	0/0	0/0	0/0	0/0	0/0	0/0	./.	0/0	0/0	0/0	0/0	0/0	0/0	0/0	0/0	0/0	0/0	0/0	0/0	0/0	0/0	0/0	0/0	0/0	0/1	0/0	0/0	0/0	0/0	0/1	1/1	0/0	0/0	./.	0/0	./.	0/0	0/0	0/0	0/0	0/0	0/0	0/0	0/0	0/0	0/0	0/0	0/0	0/0	0/0	0/0	0/0	0/0	0/0	0/0	0/0	0/0	0/0	0/0	0/0	0/0	0/0	./.	0/0	0/0	0/0	0/0	0/0	0/0	./.	0/0	0/0	0/0	0/0	0/0	0/1	0/0	0/0	0/0	0/0	0/0	0/0	0/0	0/0	0/0	1/1	0/0	0/0	1/1	./.	0/0	0/0	0/0	0/0
contig_10203	31136	2669:32:+	C	T	.	.	PR	GT	0/1	./.	0/0	1/1	0/0	0/0	0/0	0/0	0/0	0/0	0/0	0/0	1/1	0/0	0/0	0/0	0/0	0/0	0/0	0/0	0/0	0/0	0/0	0/0	0/0	0/1	0/0	0/1	0/0	0/0	./.	0/0	0/0	0/0	0/0	0/0	./.	0/0	0/0	0/0	0/0	0/0	0/0	0/0	0/0	0/0	0/0	0/0	./.	0/0	0/1	1/1	0/0	./.	0/1	0/0	0/0	0/0	0/0	0/0	0/0	0/0	0/0	0/0	0/0	./.	0/0	0/0	0/0	./.	./.	0/0	0/0	0/0	0/0	0/0	0/0	0/0	0/0	0/0	0/0	0/0	./.	0/0	0/0	0/1	0/0	./.	./.	0/1	0/0	0/0	0/0	0/0	0/0	0/0	0/0	0/0	0/0	0/0	./.	0/0	0/0	0/0	0/0	0/1	0/0	1/1	0/0	0/0	./.	0/1	0/0	0/0	0/0	0/0	0/0	0/0	0/0	0/0	0/0	./.	./.	0/0	0/0	0/0	0/0	0/0	0/0	0/0	0/0	0/0	0/0	0/0	0/0	1/1	0/0	0/1	0/0	./.	0/0	0/0	0/0	0/0	./.	./.	0/0	./.	0/0	0/0	0/0	0/0	0/0	0/0	0/0	0/0	0/0	0/0	./.	0/0	0/0	0/0	0/0	0/0	0/0	0/0	0/0	./.	0/0	0/0	0/0	0/0	./.	0/0	0/0	0/0	0/0	0/0	0/0	0/0	0/0	0/0	0/0	0/0	1/1	0/0	0/0	0/0	0/0	0/0	0/0	0/0	0/0	0/0	0/0	0/0	0/0	./.	1/1	0/0	0/0	0/0	./.	0/0	0/0	0/0	0/0	0/0	0/0	./.	0/0	0/0	0/0	0/0	0/0	./.	0/0	0/0	0/0	0/0	0/0	./.	0/0	0/0	0/0	0/0	0/0	1/1	0/0	./.	0/0	0/0	./.	0/1	0/0	0/0	0/0	0/0	0/0	0/0	0/0	./.	0/0	0/0	./.	0/0	0/0	0/0	0/0	0/0	0/0	./.	./.	0/0	0/0	0/0	./.	0/0	0/0	0/0	0/0	0/0	./.	0/0	0/0	0/0	0/0	0/0	0/0	0/0	0/0	0/0	0/0	0/0	0/1	0/0	./.	0/0	0/0	0/0	0/0	0/0	./.	./.	0/0	0/1	0/0	0/0	0/1	0/1	0/0	0/0	0/0	0/0	0/0	0/0	0/0	0/0	0/0	0/1	0/0	0/0	./.	0/0	0/1	0/0	0/0	0/0	0/0	0/0	0/0	0/0	./.	./.	0/0	1/1	0/0	0/0	0/0	1/1	./.	0/0	0/0	0/0	0/0	./.	0/0	0/0	0/0	0/0	0/0	1/1	./.	0/0	0/0	./.	0/0	./.	0/0	0/0	0/0	0/0	0/0	0/0	0/0	0/0	0/0	0/0	0/0	0/0	0/0	0/0	0/0	0/0	0/0	0/0	0/0	0/0	0/0	0/0	0/1	0/0	1/1	0/0	0/0	0/0	0/0	0/0	0/1	0/0	0/0	0/0	0/0	0/0	./.	0/0	0/0	./.	0/0	0/0	0/0	0/0	0/0	0/0	0/0	./.	./.	0/0	0/0	0/1	0/0	0/0	0/0	0/0	1/1	./.	0/0	./.
contig_10203	31462	2671:28:-	T	C	.	.	PR	GT	0/0	./.	0/0	1/1	0/0	./.	0/0	0/0	0/0	0/0	0/0	0/0	0/0	0/0	0/0	./.	0/0	./.	0/0	0/0	0/0	0/0	0/1	0/0	0/0	0/0	0/0	0/1	0/1	0/0	./.	0/0	./.	0/0	0/1	0/1	0/0	0/0	0/1	0/0	0/0	0/0	0/0	0/1	0/0	./.	0/0	0/0	./.	./.	0/0	0/0	./.	0/0	0/0	./.	0/0	0/0	./.	0/1	0/0	0/0	0/0	0/0	0/0	./.	0/0	0/0	./.	./.	./.	0/0	0/0	0/1	0/0	0/0	0/0	0/0	0/0	0/0	0/0	0/0	./.	0/0	0/0	0/0	0/0	./.	./.	0/0	0/0	./.	0/1	0/0	0/0	./.	0/0	0/1	./.	0/0	./.	0/0	0/0	0/0	0/0	0/1	./.	1/1	0/0	0/0	0/1	0/0	0/0	0/0	0/0	0/0	0/0	0/1	0/0	0/0	0/0	./.	./.	0/0	0/0	0/0	0/0	0/0	0/0	0/0	0/0	0/0	0/0	1/1	0/0	0/0	0/0	0/0	0/0	./.	./.	./.	0/0	0/0	0/0	./.	0/0	./.	0/0	0/0	0/0	0/0	0/0	0/0	0/0	0/0	0/0	0/0	0/0	./.	0/0	0/0	0/0	0/0	./.	0/0	0/0	0/0	0/0	0/0	0/0	0/0	./.	0/0	0/0	./.	0/0	0/0	0/0	0/0	0/0	0/0	0/0	0/0	0/0	0/0	0/0	0/0	0/0	0/0	0/0	1/1	0/0	0/0	0/0	0/0	0/0	0/0	./.	0/0	0/0	1/1	./.	0/0	0/1	0/0	0/0	0/0	0/0	./.	0/0	0/0	0/0	1/1	0/0	./.	0/0	0/0	0/0	0/0	0/0	./.	0/0	0/0	0/0	0/0	1/1	0/0	0/0	./.	0/0	0/0	0/1	0/0	0/0	0/1	0/0	0/0	0/1	0/0	0/0	./.	0/0	0/0	0/0	./.	0/0	0/0	0/0	0/0	0/0	0/0	./.	0/0	0/0	0/0	0/0	./.	0/0	0/0	0/0	0/1	0/0	0/0	0/1	0/0	0/0	0/0	0/0	0/0	./.	0/0	0/0	0/0	0/1	0/0	./.	0/0	0/0	0/1	0/0	0/1	./.	./.	0/0	0/0	0/0	0/0	0/0	0/0	0/0	0/0	0/0	0/0	./.	0/0	0/0	0/0	0/0	0/0	./.	0/0	./.	1/1	0/1	0/0	0/0	0/0	0/0	0/0	0/0	0/0	./.	0/0	0/0	./.	0/0	0/0	0/0	0/0	0/0	0/0	0/0	0/0	0/0	./.	0/0	0/0	0/0	0/0	0/0	0/0	./.	0/0	0/0	0/0	0/0	0/0	0/0	0/0	0/0	0/0	1/1	0/1	./.	./.	0/0	0/0	0/0	0/0	0/0	0/0	0/0	0/0	0/0	0/0	0/0	0/0	0/0	0/0	0/0	./.	./.	0/0	0/0	0/0	0/0	0/0	0/0	0/0	0/0	0/0	0/0	./.	./.	0/0	0/0	0/0	0/0	0/0	0/0	0/0	0/0	0/0	0/0	0/0	0/0	0/0	0/0	0/0	./.	0/0	0/0	0/0	0/0	0/0	0/0	./.
contig_10210	46602	2777:69:-	C	T	.	.	PR	GT	0/0	0/0	0/1	./.	0/0	./.	./.	0/0	./.	0/1	0/0	0/0	0/0	0/0	0/0	0/0	0/0	0/0	0/0	./.	./.	./.	0/0	0/1	0/0	0/0	0/0	0/1	0/0	./.	0/1	./.	./.	0/0	0/0	0/0	1/1	0/1	0/0	0/0	0/0	0/0	0/0	0/0	0/1	0/0	0/0	0/0	./.	0/0	0/0	0/0	0/0	0/0	0/0	0/0	0/0	0/0	0/0	0/0	./.	./.	0/0	0/0	0/0	0/0	0/0	0/1	0/0	0/1	0/0	0/0	./.	0/0	0/1	0/0	1/1	./.	0/0	./.	0/1	./.	0/1	0/0	0/0	0/1	0/0	0/0	0/1	0/1	0/0	0/0	0/0	0/0	0/0	0/0	0/0	0/1	0/0	0/1	0/1	0/0	0/1	0/0	0/0	0/0	0/0	0/0	0/0	0/0	0/1	0/1	0/0	0/0	0/0	0/0	0/0	0/0	0/0	0/0	0/0	0/0	0/1	0/0	0/1	0/0	0/1	0/0	0/0	0/0	0/0	0/0	0/0	0/0	0/0	0/0	./.	0/1	0/0	0/0	0/0	0/0	0/0	0/1	0/1	0/1	0/0	0/0	0/0	0/1	0/0	0/0	0/0	0/0	0/0	0/0	0/0	./.	./.	0/0	0/0	0/0	0/1	0/0	0/0	0/1	0/1	0/0	0/0	0/0	0/0	0/0	0/0	0/0	0/0	0/0	0/0	0/0	0/0	0/0	0/0	0/1	0/0	0/1	0/0	0/0	0/0	0/1	0/0	0/0	0/0	0/0	0/0	0/0	0/0	0/0	0/0	0/0	0/0	0/0	0/0	0/0	0/0	0/0	0/0	0/1	0/1	0/0	0/1	0/0	0/0	0/1	0/1	0/0	0/0	0/0	0/0	0/0	0/0	0/0	0/0	0/1	0/0	0/0	0/0	0/0	0/0	0/0	0/0	0/0	0/0	0/0	0/0	1/1	0/1	0/0	0/0	1/1	0/0	./.	0/0	0/0	0/1	0/0	./.	0/0	0/0	0/0	0/1	./.	0/0	0/0	0/0	0/0	0/0	0/0	0/0	0/1	0/0	0/1	0/0	0/0	./.	0/0	./.	0/0	./.	./.	0/0	0/1	./.	0/0	0/1	0/0	0/0	./.	0/0	0/0	0/0	0/0	./.	./.	0/0	0/0	0/0	./.	0/0	0/0	0/0	0/0	1/1	0/0	0/1	0/0	./.	0/0	./.	0/0	0/0	0/0	0/0	0/0	0/0	0/0	0/0	0/0	0/0	0/0	0/0	0/0	0/0	0/0	0/0	0/0	0/0	0/1	0/0	0/1	0/1	0/0	./.	0/0	0/0	0/0	0/0	./.	0/0	0/0	0/0	0/0	0/0	0/0	0/0	0/1	0/0	0/0	0/0	0/1	0/0	0/0	0/0	0/0	0/0	0/1	0/0	0/1	0/0	0/0	0/0	0/0	0/0	0/0	0/1	0/0	0/1	0/0	0/0	0/1	0/0	0/0	0/0	0/0	0/0	0/0	0/1	0/1	1/1	0/0	0/1	0/0	0/1	0/0	0/0	0/1	./.	0/0	1/1	0/1	./.	./.	0/0	0/0	1/1	0/1	./.	0/1	0/0	0/1	0/1	0/1	0/0	0/1	1/1	./.	./.	0/1	1/1	0/0
contig_10210	57777	2783:86:-	T	C	.	.	PR	GT	0/0	0/0	0/0	0/0	0/0	./.	0/0	0/0	0/0	0/0	0/0	0/0	0/0	0/0	0/0	0/0	0/0	0/0	0/1	0/0	0/1	0/0	0/0	0/1	0/0	0/0	0/0	0/1	0/0	0/1	0/1	0/0	0/0	0/0	0/0	0/0	1/1	0/1	0/0	0/0	0/0	0/0	0/0	0/0	0/0	0/0	0/0	0/0	0/0	0/0	0/0	0/0	0/0	0/0	0/0	0/0	0/0	0/0	0/0	0/0	0/0	0/0	0/0	0/0	0/0	0/0	0/0	0/1	0/0	./.	0/0	0/0	./.	0/0	0/0	0/0	./.	./.	0/0	./.	0/0	./.	0/1	0/0	0/0	0/0	0/0	0/0	0/0	0/0	0/0	0/0	0/0	0/0	0/0	./.	0/0	0/0	0/0	./.	./.	0/0	0/1	0/0	0/0	0/0	0/0	0/0	0/0	0/0	0/1	./.	0/0	0/0	0/0	0/0	./.	0/0	0/0	0/0	0/0	0/0	0/1	0/0	0/1	./.	0/0	0/1	0/0	0/0	0/0	0/0	0/0	0/0	0/0	0/0	0/0	0/1	0/0	0/0	0/0	0/0	0/0	0/1	1/1	0/1	0/0	0/0	0/1	0/1	0/0	0/0	0/0	0/0	0/0	0/0	0/0	0/0	./.	0/0	0/0	0/0	0/0	0/0	0/0	./.	0/1	0/0	0/0	./.	0/0	0/0	./.	0/0	0/0	0/0	0/0	0/0	0/0	0/0	0/0	0/1	0/0	0/0	0/0	0/0	./.	0/0	0/0	0/0	0/0	0/0	0/0	0/0	0/0	0/0	0/0	0/0	0/0	0/0	0/0	0/0	0/0	0/0	0/0	./.	0/0	0/0	0/1	0/0	0/0	0/1	0/0	0/0	0/0	0/0	0/0	./.	0/0	0/0	0/0	0/1	0/0	0/0	0/0	0/0	0/0	0/0	0/0	./.	0/0	0/0	0/0	1/1	./.	0/0	0/0	1/1	0/0	1/1	0/0	0/0	./.	./.	0/0	0/0	0/0	0/0	0/0	./.	./.	0/0	0/0	0/0	0/0	0/0	0/0	0/1	0/0	0/0	./.	0/0	0/0	0/0	./.	0/0	0/0	0/0	./.	0/0	0/0	0/0	0/0	0/0	0/0	0/0	0/0	0/0	0/0	0/0	0/0	0/0	0/0	0/0	0/0	0/0	./.	0/0	0/0	0/0	./.	0/0	0/0	0/0	0/0	0/0	0/0	0/0	0/0	0/0	0/0	0/0	0/0	0/0	0/0	0/0	0/1	0/0	0/0	0/0	0/0	0/0	0/0	0/0	0/0	0/1	0/0	0/0	0/0	0/0	0/0	0/0	0/0	0/0	0/0	0/0	0/0	0/0	0/0	0/0	0/0	0/0	0/0	0/0	0/0	0/0	0/0	0/0	./.	0/0	./.	0/0	0/0	./.	0/0	./.	0/0	0/0	0/0	0/0	0/0	0/0	0/0	./.	0/1	0/0	0/0	./.	0/0	0/0	0/0	0/0	./.	0/0	0/0	./.	./.	0/0	0/0	0/0	1/1	0/0	0/0	./.	./.	0/0	./.	0/0	1/1	./.	./.	0/0	./.	0/0	0/0	./.	./.	./.	0/0	0/0	0/0	0/0	0/0	./.	0/0	0/0	0/0	./.
contig_10210	64001	2791:94:+	C	A	.	.	PR	GT	0/0	0/1	0/1	0/0	0/0	0/0	0/0	1/1	0/1	0/0	0/1	0/0	0/0	0/0	0/0	0/0	0/1	0/0	0/0	0/1	0/0	0/0	0/0	0/0	0/0	0/0	0/0	0/0	0/0	0/0	0/0	0/0	0/0	0/0	0/0	0/1	0/0	0/0	0/0	0/1	0/0	0/1	0/0	0/0	0/0	0/1	./.	0/1	0/0	0/0	0/0	0/0	1/1	0/0	0/0	0/0	0/0	0/0	0/0	0/0	0/0	0/0	0/0	0/0	0/1	0/0	0/0	0/0	0/1	0/0	1/1	0/0	./.	0/0	0/0	0/0	0/0	0/0	./.	0/0	./.	./.	0/0	./.	1/1	0/0	./.	0/1	./.	0/0	0/0	0/1	0/1	0/0	0/1	0/1	0/0	0/1	0/0	./.	0/0	0/0	0/0	./.	0/0	0/0	0/1	0/0	0/0	0/0	0/0	0/0	0/0	0/1	0/1	0/0	0/0	1/1	0/0	0/0	0/0	0/1	0/0	0/0	0/0	0/0	0/0	0/0	0/0	0/0	0/0	0/0	0/0	0/0	0/0	0/1	0/0	0/0	0/0	0/0	0/1	0/1	0/0	0/0	./.	0/0	1/1	0/1	0/1	0/0	0/0	0/0	1/1	0/1	0/0	0/0	0/1	0/0	0/0	0/0	0/0	0/1	0/0	0/0	0/1	1/1	0/0	0/1	0/0	0/0	0/0	0/0	./.	0/0	0/0	0/0	0/0	0/0	0/0	0/0	0/0	0/0	0/1	0/0	0/0	0/0	0/0	0/0	0/0	0/1	0/0	0/0	0/0	0/0	0/0	0/0	0/0	0/0	0/0	0/1	0/0	0/0	0/0	0/0	0/0	0/0	0/0	0/0	0/0	0/1	0/0	0/0	0/0	0/1	0/0	0/0	1/1	0/0	0/0	0/1	0/0	0/0	0/1	0/0	0/0	1/1	0/0	0/0	0/1	0/0	0/0	0/0	0/1	0/0	./.	0/0	0/0	0/0	0/0	./.	0/0	0/0	0/0	0/0	0/0	0/0	0/1	0/0	0/0	0/0	0/0	0/0	0/0	0/1	0/1	0/0	0/0	./.	0/0	0/1	0/0	0/0	0/0	./.	0/0	./.	0/0	1/1	0/1	0/0	0/1	0/0	0/0	0/0	1/1	0/0	0/0	0/0	0/0	0/0	0/0	0/1	0/0	0/1	0/0	0/0	0/0	0/1	0/0	0/0	./.	0/0	0/0	0/0	0/0	0/0	0/0	0/1	0/1	0/0	0/0	./.	0/0	0/0	0/0	0/1	0/0	0/1	0/1	0/0	0/0	0/0	0/0	0/0	0/1	0/0	0/0	0/0	0/0	0/0	./.	0/0	0/0	0/0	0/0	0/0	0/0	0/0	0/0	0/0	0/0	0/0	0/0	0/0	0/0	0/0	0/0	0/0	./.	0/1	0/0	0/0	0/1	0/0	0/0	0/0	0/0	0/0	0/0	0/0	0/0	0/0	0/0	0/0	0/0	0/0	0/0	0/0	0/0	0/1	0/1	0/0	0/0	0/0	0/0	./.	./.	0/0	0/0	./.	0/0	0/0	0/0	./.	./.	./.	./.	0/0	./.	./.	./.	1/1	./.	./.	./.	./.	1/1	./.	0/0	0/0	./.	0/0	./.	0/0	./.	0/0	./.	./.
contig_10210	75592	2805:298:+	A	T	.	.	PR	GT	0/0	0/0	0/0	0/0	0/0	./.	0/0	0/0	0/0	0/0	0/0	0/0	0/0	0/0	0/0	0/0	0/0	0/0	0/1	0/1	0/0	0/0	0/0	0/0	0/0	0/0	0/0	0/0	0/0	0/1	0/0	0/0	0/0	0/1	0/0	0/0	0/0	0/1	0/0	0/0	0/0	0/0	0/0	0/0	0/0	0/0	0/0	0/0	0/0	0/0	0/0	0/0	0/0	0/0	0/0	0/0	0/0	0/0	0/0	0/0	0/0	0/0	0/0	0/0	0/0	0/0	0/0	0/0	0/0	0/1	0/0	0/1	0/0	0/1	0/1	0/0	1/1	./.	./.	1/1	1/1	1/1	0/0	0/0	0/0	0/1	1/1	0/0	0/1	./.	0/1	0/0	0/0	0/0	0/0	0/0	0/0	0/0	0/0	0/1	0/0	0/0	0/1	0/0	0/0	0/0	0/0	0/0	0/0	0/0	0/0	0/0	0/0	0/0	0/0	0/0	0/0	0/0	0/0	0/0	0/0	0/0	0/0	0/0	0/0	0/1	0/1	0/0	0/0	0/0	0/0	0/0	0/0	0/0	0/0	0/0	0/1	0/0	0/0	0/0	0/0	0/0	0/0	0/0	0/1	0/0	0/0	0/0	0/0	0/0	0/0	0/0	0/0	0/0	./.	0/1	0/0	0/0	0/0	0/0	0/0	0/0	0/1	0/0	0/0	0/1	0/0	0/0	0/0	./.	0/0	0/0	1/1	0/0	0/0	0/0	0/0	0/0	0/0	0/0	0/0	0/0	0/0	0/1	0/0	0/0	0/0	0/1	0/1	0/0	0/1	0/0	0/0	0/1	0/0	0/0	0/0	0/0	0/0	0/0	0/0	0/0	0/0	0/0	0/0	0/1	0/1	0/0	0/0	0/0	0/0	0/0	0/0	0/0	0/0	0/0	0/0	0/0	0/1	0/0	0/0	0/0	0/0	0/0	0/0	0/0	0/0	0/0	0/0	0/0	0/0	0/0	0/0	./.	1/1	0/0	0/0	0/1	0/0	1/1	0/0	0/1	0/1	0/0	0/0	./.	0/0	0/0	0/0	0/0	0/0	0/1	0/0	0/0	0/0	0/0	0/1	0/1	0/0	0/0	0/0	0/0	0/0	0/0	0/1	./.	0/0	0/0	0/0	0/0	0/0	0/0	./.	0/0	0/0	./.	0/0	0/0	0/0	0/0	0/0	0/1	0/0	0/0	0/0	0/0	0/0	0/0	0/0	0/0	1/1	0/1	0/0	0/0	0/0	0/0	0/0	0/0	0/0	0/0	0/0	0/1	0/0	0/0	0/0	0/0	0/1	0/0	0/0	0/0	0/0	0/0	0/0	0/0	0/0	0/0	0/0	0/0	0/0	0/0	0/0	0/0	0/0	0/0	0/0	0/0	0/0	0/0	0/0	0/0	0/0	0/0	0/0	0/0	0/0	0/0	0/0	0/0	0/0	0/0	0/0	0/0	0/0	0/1	0/0	0/0	0/0	0/0	0/0	0/0	0/1	0/0	0/0	0/0	0/1	0/0	0/0	0/1	0/0	0/0	0/0	0/0	0/1	0/0	0/1	0/1	1/1	0/0	0/0	1/1	0/1	0/1	0/0	1/1	./.	./.	0/0	0/0	./.	./.	1/1	./.	./.	1/1	./.	1/1	0/0	0/1	0/0	0/0	0/0	0/1	1/1	./.	./.	0/1	./.	0/0
contig_10220	47758	2872:158:-	C	T	.	.	PR	GT	0/1	0/0	0/0	0/1	./.	0/0	1/1	0/0	0/0	0/1	0/0	0/0	0/1	0/0	0/0	0/0	0/0	./.	0/0	0/0	0/0	0/0	0/0	0/0	0/0	0/1	0/0	0/1	0/0	0/0	0/0	0/1	0/0	0/0	0/0	./.	0/0	0/0	0/0	0/0	0/0	0/1	0/0	0/0	0/1	0/0	0/0	0/0	0/0	0/0	0/0	0/0	0/1	0/0	0/0	0/0	0/0	0/0	0/0	0/0	0/0	0/0	1/1	1/1	0/0	0/0	0/0	./.	0/0	0/0	0/0	0/1	0/0	0/0	0/0	0/0	0/0	0/0	0/0	0/0	0/0	0/0	1/1	0/0	0/0	0/1	0/1	0/0	0/0	0/1	0/0	0/0	0/0	0/0	0/0	0/0	0/0	0/1	0/0	0/0	0/0	0/0	0/0	1/1	0/0	1/1	0/0	1/1	0/0	0/0	./.	0/1	0/0	./.	0/0	0/0	0/0	0/0	0/0	0/1	0/0	0/0	0/0	0/0	0/1	0/0	0/0	0/0	0/1	0/0	0/0	0/0	0/0	0/0	0/1	0/0	0/0	0/1	0/0	0/0	0/1	0/0	0/0	0/0	0/0	0/0	0/0	0/0	0/0	0/0	./.	0/0	0/0	0/0	0/1	0/0	./.	./.	0/1	0/0	0/0	0/1	0/0	0/0	0/0	0/0	0/0	0/0	0/0	0/0	0/0	0/0	0/0	0/0	0/1	0/0	0/1	0/0	0/1	0/0	./.	0/1	0/0	0/1	0/0	0/0	0/0	0/0	0/0	0/1	./.	0/0	0/0	0/0	0/0	0/0	0/0	0/0	0/0	0/0	0/0	0/0	0/0	0/0	0/0	0/0	0/0	0/0	0/0	0/1	0/1	0/0	0/0	0/0	0/0	0/0	0/0	0/0	0/0	0/0	0/0	0/0	0/0	0/1	0/0	0/0	0/0	./.	0/0	./.	0/0	0/0	0/1	0/0	0/0	0/0	0/0	0/0	0/0	0/0	0/1	0/0	0/1	./.	0/0	0/0	0/0	0/0	0/0	0/0	0/1	0/0	0/0	0/0	0/0	0/0	0/0	0/0	0/0	0/1	0/0	0/0	0/0	1/1	0/0	0/0	0/0	0/0	0/0	./.	0/0	0/0	0/1	0/0	0/0	0/1	0/0	0/0	0/0	0/0	./.	./.	0/0	0/0	0/0	0/0	0/0	0/0	0/0	0/0	0/0	0/1	0/0	0/1	0/0	0/0	0/0	0/0	0/1	0/0	0/0	0/0	0/0	0/0	0/0	0/0	0/0	0/0	0/0	0/0	0/1	0/0	0/0	0/0	0/0	0/1	0/0	0/0	./.	0/0	1/1	0/0	0/0	./.	0/0	0/0	0/0	0/0	0/1	0/0	0/0	0/0	0/0	0/0	./.	0/0	0/0	0/0	0/1	0/0	0/0	0/0	0/0	0/1	0/0	0/0	0/0	0/0	1/1	0/1	0/0	0/0	0/1	0/0	0/1	0/0	0/0	0/0	0/0	0/0	0/0	0/0	0/0	0/0	0/0	0/0	0/1	./.	0/0	0/0	0/0	0/0	0/1	0/0	0/0	0/0	0/0	0/0	0/1	0/0	0/0	0/0	0/0	0/0	0/0	0/0	0/0	0/1	0/0	0/0	0/0	0/0	0/1	0/0	0/0	0/0	0/0	0/0
contig_10232	15881	2946:67:+	G	A	.	.	PR	GT	0/1	0/1	0/0	0/0	0/0	0/0	0/0	0/0	0/0	0/0	0/0	0/0	0/0	0/0	0/0	./.	0/0	0/0	0/0	0/0	0/0	0/0	0/0	0/0	0/0	0/0	0/0	0/1	0/1	0/0	0/0	0/0	0/1	0/0	0/0	0/0	0/1	0/0	0/0	0/0	0/1	./.	0/0	0/0	0/0	0/0	0/0	0/0	0/0	0/0	0/0	0/0	0/0	0/0	0/0	0/0	0/0	0/0	0/1	0/0	0/0	0/0	0/0	0/0	0/0	0/0	0/0	0/0	0/0	0/1	0/0	0/0	0/1	./.	0/0	0/0	./.	0/0	./.	0/0	0/0	./.	0/0	0/0	0/0	0/0	0/0	0/0	0/0	0/0	./.	0/0	0/0	0/0	0/0	0/0	0/0	0/0	0/1	0/0	0/0	./.	0/0	0/0	./.	0/1	0/0	0/0	./.	0/0	0/0	0/0	0/0	0/0	0/0	0/0	0/0	0/1	./.	./.	0/0	0/0	0/0	0/0	0/0	0/1	0/0	0/0	0/0	0/0	0/0	0/1	0/0	0/0	0/0	0/0	0/1	0/0	0/0	0/0	0/1	0/0	./.	0/0	0/0	0/0	0/0	0/0	0/0	0/0	0/0	0/0	0/1	0/0	0/0	0/0	0/0	./.	./.	0/0	0/0	0/0	0/0	0/0	0/0	0/0	0/0	./.	0/0	0/0	0/0	0/0	0/0	0/0	0/0	0/0	0/0	./.	0/0	0/0	0/0	0/0	0/0	0/1	0/0	./.	0/0	0/1	0/1	0/0	0/0	0/0	./.	0/0	0/0	0/0	0/0	0/0	0/0	0/0	0/0	0/0	0/0	0/0	0/0	0/0	0/0	0/0	0/0	0/1	0/0	0/0	./.	./.	0/0	0/0	0/0	0/0	0/0	0/0	0/0	0/0	0/0	0/0	0/0	0/0	0/0	0/0	0/0	0/0	0/0	./.	0/0	0/0	0/0	0/0	0/0	0/1	0/0	0/0	0/0	0/0	./.	0/1	0/0	0/0	0/0	0/0	0/0	0/0	0/0	0/1	0/0	0/0	0/0	0/0	0/0	0/0	0/0	0/0	0/1	0/0	0/0	0/0	0/0	0/1	0/0	0/0	./.	0/0	0/0	0/0	0/0	0/0	./.	0/0	0/0	./.	0/0	0/0	0/0	0/0	./.	./.	0/0	0/0	0/0	0/0	0/0	0/0	0/0	0/0	0/0	0/0	0/0	0/0	./.	0/0	0/0	0/0	0/0	0/0	./.	./.	0/0	0/1	0/0	0/0	0/0	0/0	0/0	0/0	0/0	0/0	0/0	0/0	0/0	0/0	0/0	./.	0/0	0/0	0/0	0/0	./.	0/0	./.	0/0	0/0	./.	0/0	0/0	./.	0/1	0/0	0/0	0/0	0/0	0/0	0/0	0/0	0/0	0/0	0/1	0/0	0/0	0/0	0/0	0/0	0/0	0/0	0/1	0/0	0/0	0/0	0/0	0/0	./.	0/1	0/0	0/0	0/0	0/0	0/1	0/0	./.	0/0	0/0	0/0	0/0	0/1	0/0	0/0	0/0	0/0	0/0	0/0	0/0	0/1	0/0	0/0	./.	0/0	0/0	0/0	./.	0/0	0/0	0/0	0/0	0/0	0/0	0/0	0/0	0/0	0/1	0/0	0/0
contig_10238	114003	3073:48:-	T	C	.	.	PR	GT	0/0	0/0	0/0	0/0	0/0	0/0	0/0	0/0	0/0	0/0	0/0	0/0	0/0	0/0	0/0	0/0	0/0	0/0	0/0	0/0	0/0	0/0	0/0	0/0	0/0	0/0	0/1	0/0	0/0	0/0	0/0	0/0	0/0	0/0	0/0	0/0	0/0	0/0	0/0	0/0	0/0	0/0	0/0	0/0	0/0	0/0	0/0	0/0	0/0	0/0	0/0	0/0	0/0	0/0	0/0	0/0	0/0	0/1	0/0	0/0	0/0	0/0	0/0	0/0	1/1	0/0	0/1	0/0	0/1	0/0	./.	0/0	0/1	0/0	0/0	0/0	0/0	0/0	0/0	0/0	0/0	0/0	0/0	0/0	0/0	0/0	0/0	0/0	0/0	0/0	0/0	0/0	0/0	0/0	0/0	0/1	0/0	0/0	0/0	0/0	0/0	0/0	0/0	0/0	0/0	0/0	0/0	0/0	0/0	0/0	0/0	0/0	0/0	0/1	0/0	0/0	0/1	0/0	0/0	./.	0/0	0/0	0/0	0/0	0/0	0/0	0/0	0/0	0/0	0/0	0/0	0/0	0/0	0/0	0/0	0/0	0/0	0/0	0/0	0/0	0/0	0/0	0/0	0/0	0/0	0/1	0/1	0/0	0/0	0/0	0/0	0/0	0/0	0/0	0/0	0/0	0/0	0/0	0/0	0/0	0/0	0/0	0/1	0/0	0/0	0/0	0/0	0/0	0/0	0/0	0/0	0/0	0/0	0/0	0/0	0/0	0/0	0/0	0/0	0/0	0/0	0/1	0/0	0/0	0/0	0/0	0/0	0/0	0/0	0/1	0/0	0/1	0/0	0/0	0/0	0/0	0/0	0/1	0/0	0/0	0/0	0/1	0/0	0/0	0/0	0/0	0/0	0/0	1/1	0/0	0/0	0/0	0/0	0/0	0/0	0/0	0/0	0/0	0/0	0/0	0/0	0/0	0/0	0/0	0/0	0/0	0/0	0/0	0/0	0/0	0/0	0/0	0/0	0/0	0/0	0/1	0/0	0/0	0/0	0/0	0/0	0/0	0/0	0/0	0/0	0/0	0/0	0/1	0/0	0/0	0/0	0/1	0/0	./.	0/0	0/0	0/0	0/0	0/1	0/0	0/0	0/0	0/0	0/0	0/0	0/0	0/0	0/1	0/1	0/0	0/0	0/0	0/0	0/0	0/1	0/0	0/0	0/0	0/1	./.	0/0	0/0	1/1	0/0	0/0	0/0	0/1	0/0	0/0	0/0	0/0	0/0	0/0	0/0	0/1	0/0	0/0	0/0	0/0	0/0	0/0	0/1	0/0	0/0	0/0	0/0	0/0	0/0	0/0	0/0	0/0	0/0	1/1	0/0	0/0	0/0	./.	0/1	0/0	0/0	0/0	0/1	0/0	0/0	0/0	0/0	0/0	1/1	0/0	0/0	0/0	0/0	0/0	0/0	0/0	0/0	0/1	0/0	0/1	0/0	0/0	0/0	0/0	0/0	0/0	0/0	0/0	0/0	0/0	0/0	0/0	0/0	0/0	0/0	0/0	0/0	0/0	0/0	0/0	0/1	0/0	0/0	0/0	0/0	0/0	0/0	0/0	0/0	0/0	0/0	0/0	0/0	0/0	0/0	0/0	0/0	0/0	0/0	0/0	0/1	0/0	0/0	0/0	0/0	0/0	0/0	0/0	0/0	0/0	0/0	0/0	0/0	1/1	0/0	0/0	0/0	0/0	0/0
contig_10238	114379	3072:331:+	G	T	.	.	PR	GT	0/0	0/0	0/1	./.	0/0	./.	0/0	0/1	0/0	1/1	0/0	./.	./.	0/0	0/0	0/0	./.	0/0	0/0	0/0	./.	./.	./.	./.	0/1	0/0	0/0	0/1	0/1	0/0	0/0	0/0	./.	0/0	0/0	0/0	0/0	0/0	0/0	0/0	0/0	0/0	0/0	0/1	0/1	0/0	./.	./.	0/0	0/0	1/1	1/1	0/0	0/0	0/0	0/1	0/1	0/0	./.	./.	0/0	./.	0/0	0/0	0/0	0/0	0/0	0/0	0/0	0/0	0/1	0/0	0/0	./.	./.	0/1	0/0	./.	0/0	0/0	0/0	0/0	0/0	0/0	0/0	0/1	0/0	0/1	0/1	0/0	0/1	0/1	0/0	1/1	0/1	0/0	0/0	0/1	0/0	./.	0/1	0/0	0/0	./.	1/1	0/0	0/1	0/1	./.	0/0	./.	0/0	./.	0/0	0/0	0/0	0/0	0/1	0/0	./.	0/0	0/0	0/0	0/0	0/0	0/1	1/1	0/1	0/1	1/1	0/0	1/1	0/1	0/0	0/1	0/0	./.	0/1	0/1	0/1	0/1	0/0	0/0	0/0	0/0	0/0	0/0	0/1	0/1	0/1	1/1	1/1	0/0	0/0	0/1	0/0	0/1	0/0	0/0	0/1	0/0	./.	0/0	0/1	0/0	./.	0/0	0/0	0/0	0/0	0/0	0/0	0/0	0/1	0/1	0/1	0/0	0/1	0/0	0/0	0/0	0/0	0/1	0/0	./.	0/0	./.	1/1	0/1	0/0	0/0	0/0	0/0	0/0	0/0	0/0	0/0	0/0	0/0	0/0	./.	0/0	0/0	0/0	0/1	0/1	0/0	0/0	0/0	0/0	0/0	1/1	0/1	0/0	0/1	0/0	./.	0/1	0/1	0/1	0/0	0/0	0/0	0/1	0/1	0/1	0/0	0/0	0/0	0/1	0/0	0/0	0/0	0/1	0/0	0/0	0/1	0/1	./.	0/0	0/1	1/1	0/1	0/0	0/0	0/0	0/0	0/0	0/1	0/0	0/1	0/1	0/0	./.	0/1	0/0	0/0	0/1	0/0	0/0	0/0	0/0	0/0	./.	./.	./.	./.	0/0	0/0	0/0	./.	0/1	./.	0/1	0/0	./.	./.	1/1	0/0	0/0	./.	0/0	0/0	0/0	0/0	0/1	0/0	./.	./.	0/0	./.	0/1	0/0	0/0	./.	0/0	0/0	0/1	0/0	./.	0/0	0/0	0/1	0/0	0/0	0/0	0/1	0/0	./.	0/0	0/1	0/1	0/0	./.	./.	0/0	0/0	0/0	0/0	./.	0/0	0/0	0/1	0/0	0/0	0/0	0/1	0/0	./.	0/0	0/0	0/0	0/0	0/0	0/0	0/0	0/0	0/0	./.	0/0	0/0	0/0	./.	0/0	0/0	0/1	0/0	0/0	0/1	0/0	./.	./.	./.	./.	./.	0/0	0/0	0/1	0/0	0/0	0/1	0/0	0/0	0/0	0/0	0/1	0/0	0/0	./.	0/1	0/0	0/1	0/0	0/0	0/0	0/1	0/0	0/1	./.	0/0	0/1	0/0	0/0	0/0	./.	0/0	0/0	0/0	1/1	0/0	0/0	./.	0/0	0/1	./.	0/1	0/0	0/0
contig_10238	160070	3094:98:+	C	T	.	.	PR	GT	0/1	0/0	0/1	1/1	0/0	0/1	0/0	0/0	0/1	0/1	0/1	0/1	0/1	0/0	0/1	0/0	1/1	0/1	0/0	0/0	0/0	0/0	0/0	0/1	0/1	0/0	0/0	0/0	1/1	0/0	0/0	0/0	0/0	0/0	0/0	0/1	0/0	0/1	0/1	0/0	0/1	./.	0/0	0/1	0/0	./.	0/0	0/0	0/0	0/0	0/0	0/0	0/1	0/1	0/0	1/1	1/1	0/1	0/0	0/1	0/1	0/0	0/0	1/1	0/1	0/0	1/1	0/0	0/1	0/0	0/0	0/0	0/1	0/1	0/0	0/1	0/0	0/1	0/0	0/0	0/0	0/0	./.	1/1	0/1	0/0	0/1	1/1	0/1	0/1	0/0	0/0	./.	0/0	0/0	1/1	0/0	1/1	0/1	1/1	0/1	0/0	0/0	0/0	0/0	0/1	0/1	0/0	0/0	0/1	0/0	0/0	0/1	0/0	0/0	0/1	0/1	0/1	1/1	0/0	0/0	1/1	0/1	1/1	0/1	0/1	0/1	0/1	0/1	0/0	0/0	0/0	1/1	0/0	0/0	0/1	0/1	0/1	0/0	0/1	0/1	1/1	0/1	0/1	0/1	./.	0/1	0/0	1/1	1/1	0/0	0/1	0/1	1/1	0/1	0/1	0/1	0/1	0/0	0/0	0/1	0/1	0/1	0/1	0/1	0/0	0/0	0/1	1/1	1/1	0/1	0/1	0/1	0/1	1/1	0/0	1/1	0/0	0/0	0/0	0/0	0/0	0/0	0/1	0/0	0/0	0/1	1/1	./.	0/1	./.	0/0	0/1	0/1	1/1	0/0	0/0	0/1	0/0	0/1	0/1	0/1	1/1	0/0	1/1	0/1	0/1	0/1	0/0	0/1	1/1	0/0	1/1	0/0	0/1	0/1	0/1	0/1	0/0	0/1	1/1	0/0	0/1	0/1	0/1	0/1	0/1	0/0	0/0	0/0	1/1	0/0	0/1	0/0	0/0	0/0	0/0	0/0	1/1	./.	0/1	0/0	0/1	0/1	0/0	0/1	0/0	0/1	0/0	0/0	0/0	0/1	0/1	0/0	0/1	1/1	0/0	0/0	0/1	0/0	0/0	0/0	0/1	0/0	0/1	./.	0/0	0/1	0/1	0/1	0/1	0/0	1/1	0/0	0/1	0/0	0/1	1/1	0/1	1/1	0/0	0/0	0/0	0/1	0/1	0/1	0/1	0/1	0/1	0/1	1/1	0/0	0/0	0/1	0/0	1/1	0/1	0/1	1/1	0/0	0/0	0/0	0/1	0/1	0/0	0/0	1/1	0/1	0/0	0/0	1/1	0/0	0/1	0/0	0/1	0/1	1/1	1/1	0/1	0/1	0/0	0/1	./.	0/1	0/1	0/0	0/0	1/1	0/0	0/1	0/1	0/0	0/0	0/0	0/0	0/0	0/1	0/1	0/1	1/1	0/0	0/0	0/0	0/0	0/1	0/1	0/1	0/1	0/1	0/1	0/1	0/0	0/1	0/1	0/1	0/0	0/0	0/0	0/1	0/1	0/0	0/0	1/1	0/1	0/0	1/1	0/1	0/1	./.	0/1	0/1	0/1	0/0	0/0	0/1	./.	0/0	0/1	0/0	0/0	0/0	0/0	0/0	0/0	0/1	0/0	0/1	0/0	0/1	0/0	0/0	0/1	0/1	0/1	1/1	0/1	0/0	0/0
contig_10243	177865	3159:173:-	G	A	.	.	PR	GT	0/1	1/1	1/1	0/1	0/1	0/1	0/0	0/0	0/1	1/1	0/1	0/1	0/1	0/0	1/1	0/1	0/0	1/1	0/1	1/1	0/0	0/0	0/1	0/1	0/1	0/1	0/0	1/1	0/1	0/1	0/1	0/1	0/1	0/1	0/1	1/1	0/1	0/1	1/1	0/1	0/0	1/1	1/1	0/1	0/1	0/1	1/1	1/1	./.	0/1	0/0	0/0	0/0	0/1	0/1	0/1	1/1	0/1	1/1	0/0	0/1	0/0	0/1	0/1	0/1	0/1	0/1	0/1	1/1	0/0	0/0	0/0	0/0	1/1	1/1	1/1	0/1	1/1	1/1	0/1	0/1	1/1	0/1	1/1	1/1	0/1	0/0	0/1	0/0	0/0	0/0	1/1	1/1	0/1	0/1	1/1	1/1	0/0	0/1	1/1	1/1	0/0	1/1	0/1	0/1	1/1	0/1	0/1	1/1	0/1	0/0	1/1	0/0	0/1	1/1	0/0	1/1	0/1	1/1	1/1	1/1	0/1	1/1	0/1	0/1	./.	0/1	0/0	0/1	0/1	0/1	0/1	0/0	0/1	0/0	1/1	0/1	0/1	0/1	0/0	0/1	1/1	1/1	0/1	0/0	1/1	0/0	0/1	0/0	1/1	0/0	0/0	0/0	0/0	0/1	0/1	0/1	./.	./.	0/1	0/1	0/0	0/1	0/1	1/1	0/0	0/0	0/1	0/0	0/1	0/1	1/1	0/0	0/1	0/0	0/1	0/1	0/1	1/1	0/0	1/1	1/1	0/1	0/0	0/1	1/1	0/0	0/1	0/0	0/0	0/0	0/0	0/1	0/0	1/1	0/0	0/1	1/1	1/1	0/0	0/0	0/1	0/0	1/1	0/1	0/0	0/1	0/0	0/0	0/1	0/1	0/0	0/0	0/1	1/1	0/1	0/0	1/1	0/0	0/1	1/1	1/1	0/1	0/1	0/0	0/1	0/1	1/1	1/1	./.	0/1	0/1	0/0	0/0	0/1	1/1	0/1	1/1	1/1	0/1	1/1	./.	./.	./.	./.	0/1	1/1	1/1	0/0	./.	./.	./.	0/1	1/1	0/0	./.	0/0	0/0	1/1	0/0	0/0	0/1	0/0	0/0	0/0	1/1	0/1	0/1	0/1	0/0	0/0	0/0	1/1	0/1	./.	0/0	1/1	1/1	0/1	0/1	0/1	1/1	1/1	0/0	1/1	0/1	0/0	1/1	0/1	0/1	0/1	1/1	0/0	0/1	0/0	0/0	0/1	1/1	0/1	0/0	0/1	0/0	0/0	1/1	0/0	0/1	0/0	0/1	0/0	0/1	0/1	0/1	0/1	0/0	0/1	0/1	0/1	1/1	0/1	0/0	0/0	0/1	0/1	0/1	0/1	0/0	0/1	0/0	0/1	0/0	0/1	0/1	0/1	0/1	0/0	1/1	1/1	0/1	1/1	0/1	0/1	0/1	0/0	0/1	1/1	0/1	0/0	0/1	0/1	0/1	1/1	0/0	1/1	0/0	0/0	0/0	1/1	1/1	./.	1/1	1/1	0/0	0/1	0/1	0/1	1/1	1/1	0/0	0/1	1/1	0/0	0/1	0/1	0/0	0/1	0/0	0/1	0/1	1/1	0/1	0/1	0/0	0/0	0/0	0/0	0/0	./.	0/0	0/1	./.	1/1	0/1	0/1	0/1	0/0	0/0	0/0	1/1
contig_10246	32484	3203:58:+	G	A	.	.	PR	GT	0/1	0/1	0/0	0/0	0/0	0/1	0/0	0/0	0/1	0/0	0/0	0/0	0/0	0/0	0/0	0/0	0/0	0/0	0/0	0/0	0/0	0/1	0/0	0/0	0/0	1/1	0/0	0/0	0/0	0/0	0/0	0/0	0/0	0/0	0/0	0/0	0/0	0/0	0/0	0/0	0/0	0/0	0/0	0/0	0/0	0/0	0/0	0/0	0/0	0/0	0/0	0/0	0/0	0/0	0/0	0/0	0/0	./.	./.	0/1	0/0	0/0	0/0	0/0	0/0	0/0	0/0	0/1	0/0	0/0	0/0	0/0	./.	0/1	0/0	0/0	0/1	0/0	0/0	0/0	0/0	0/0	0/0	0/0	./.	0/1	0/0	0/0	./.	./.	0/0	0/0	0/0	0/0	0/0	0/0	0/0	0/0	0/0	0/0	0/0	1/1	0/0	1/1	0/0	0/0	0/0	0/0	0/0	0/0	./.	0/0	0/0	0/0	0/0	0/0	0/0	0/0	0/0	0/0	0/0	0/0	0/0	0/0	0/0	0/0	0/0	0/0	0/0	0/0	0/0	0/1	0/0	0/0	0/0	0/0	0/0	0/0	0/0	0/0	0/0	0/0	0/0	0/1	0/0	0/0	0/1	0/0	0/0	0/0	0/0	0/0	0/0	0/0	0/1	0/0	0/0	0/1	0/0	0/0	0/0	0/0	0/0	0/0	0/0	0/0	0/0	0/0	0/0	0/1	0/0	0/0	0/0	0/0	0/0	0/0	0/0	0/0	0/0	0/0	0/0	0/1	0/0	0/0	0/0	./.	0/0	0/0	0/0	0/0	0/0	0/0	0/1	0/1	0/0	0/0	0/0	0/0	0/0	0/0	0/0	0/0	0/0	0/0	0/0	0/0	0/0	0/1	1/1	0/1	0/0	0/1	0/1	0/0	0/0	0/0	0/0	0/0	0/0	0/1	0/0	0/0	0/0	0/0	0/0	0/0	0/0	0/0	0/0	0/1	0/0	0/0	0/0	0/0	./.	0/0	0/0	0/0	0/0	0/1	0/0	0/0	0/0	./.	0/0	0/0	0/0	0/0	0/0	0/1	0/0	0/0	0/0	0/0	0/0	0/0	0/0	0/1	0/0	0/0	0/0	0/0	0/0	0/1	0/0	0/0	0/0	0/0	0/0	0/0	./.	0/0	0/1	0/0	0/0	0/1	./.	0/1	0/0	0/0	1/1	./.	0/1	0/0	0/0	0/0	0/0	1/1	0/0	0/0	0/0	0/0	0/0	0/0	0/0	0/1	0/0	0/0	0/0	./.	0/0	0/0	./.	0/0	0/0	./.	0/0	0/0	0/0	0/0	0/0	./.	1/1	0/0	0/0	0/1	0/0	0/0	0/0	0/0	0/0	0/0	0/0	0/0	0/0	0/0	0/0	0/0	0/0	0/0	0/0	0/0	0/0	0/1	0/0	0/1	0/0	0/1	0/0	0/0	0/0	0/0	0/0	0/1	0/0	0/0	0/0	0/1	0/0	0/0	0/0	0/0	0/0	0/0	0/1	0/0	0/0	0/0	0/1	0/1	0/0	0/0	./.	1/1	0/0	0/0	0/0	0/0	0/0	0/0	./.	0/0	0/0	0/0	0/0	0/0	0/0	1/1	0/0	0/0	0/0	0/0	0/0	0/0	0/0	0/0	0/0	0/0	0/0	0/1	0/0	0/0	0/0	0/0	0/0	0/0	0/0	0/0
contig_10263	50047	3283:349:+	C	T	.	.	PR	GT	0/0	1/1	0/0	./.	./.	0/0	0/0	0/1	0/0	0/0	0/0	0/0	0/0	0/0	0/0	0/0	0/1	0/0	0/1	0/0	./.	0/0	./.	0/0	0/0	0/0	0/0	0/0	0/0	./.	0/1	0/0	0/0	0/0	0/0	0/0	./.	0/0	0/0	0/0	0/0	0/0	0/1	0/0	0/0	0/1	0/0	0/0	./.	0/0	0/0	0/1	0/0	0/0	0/0	0/0	0/1	0/1	0/1	0/0	0/0	0/0	0/1	0/0	0/0	0/0	0/0	0/0	0/0	0/0	0/0	0/0	0/0	0/1	0/0	0/0	0/0	0/0	0/0	1/1	0/0	0/1	0/0	0/0	0/0	./.	0/0	0/0	0/0	0/0	0/0	0/0	0/0	0/0	./.	0/0	./.	1/1	0/1	0/0	0/1	0/0	0/0	0/0	0/0	0/0	0/1	0/1	0/0	0/1	0/0	0/0	0/0	0/0	0/0	0/0	./.	0/1	1/1	0/0	0/0	0/0	./.	0/0	0/0	0/0	0/0	0/0	0/0	0/0	0/0	0/1	0/1	0/0	0/1	0/0	0/0	0/1	0/0	0/0	0/0	0/0	0/0	0/0	0/0	0/0	0/0	0/0	0/0	0/1	0/0	0/0	0/0	0/1	0/0	0/0	0/0	./.	0/0	0/0	0/0	0/0	0/1	0/0	0/1	./.	./.	0/1	0/0	0/1	./.	0/1	0/0	0/0	1/1	0/0	0/0	0/0	0/0	0/0	0/0	0/1	0/1	0/0	0/0	0/1	./.	0/0	0/0	0/0	0/0	0/1	0/0	0/1	0/1	0/0	0/0	0/0	0/0	0/0	0/0	0/0	0/0	0/0	0/0	0/0	0/0	./.	0/1	0/1	0/0	0/1	0/0	1/1	0/0	0/1	0/0	0/0	0/0	0/0	0/0	0/0	0/0	0/0	./.	0/0	0/0	0/0	0/0	0/0	1/1	0/0	0/0	0/0	0/0	0/0	0/0	0/0	0/0	0/0	0/0	0/0	0/1	0/0	0/0	0/0	0/0	0/0	0/0	0/1	0/0	./.	0/1	0/0	0/0	0/0	0/1	0/0	./.	0/0	0/0	0/1	0/0	0/0	0/0	0/0	0/0	0/0	0/0	./.	0/0	0/0	0/0	0/0	0/0	0/0	0/0	0/0	0/0	0/0	./.	0/0	1/1	0/1	0/0	0/0	./.	0/0	0/0	0/1	0/0	0/0	0/0	0/1	0/0	./.	0/0	0/0	0/0	0/0	0/0	0/0	0/0	0/0	0/0	0/0	0/0	0/1	0/0	0/0	0/0	./.	0/0	1/1	0/0	0/0	0/0	0/0	0/0	0/0	0/1	./.	0/0	0/0	0/1	0/0	0/0	0/0	0/1	1/1	0/0	0/0	0/0	0/0	0/0	./.	0/0	0/0	0/0	0/0	0/0	0/0	0/0	0/0	0/0	0/0	0/0	0/1	0/0	0/0	./.	0/0	0/1	0/0	0/0	0/0	0/0	0/0	0/0	0/0	0/0	0/0	0/1	0/1	0/1	0/0	0/0	0/1	0/0	0/0	0/0	0/0	0/1	0/0	0/0	0/0	0/1	0/0	0/0	0/0	0/1	0/0	0/0	0/1	./.	./.	0/0	0/1	0/1	0/0	0/1	0/1	0/0	0/0	0/0	0/1	0/0	1/1
[truncated: 15,394,949 more chars]
